# Supplementary material for: Examining Sex-Differentiated Genetic Effects Across Neuropsychiatric and Behavioral Traits
Source: Biol Psychiatry. 2021 Jun 15;89(12):1127–37. doi: 10.1016/j.biopsych.2020.12.024 (PMC8163257; doi:10.1016/j.biopsych.2020.12.024)
Supplement: Supplemental Table 1-12 [file mmc2.xlsx]

## Sheet: S1 - Data availability
Phenotype (full name)	Acronym	PGC version	Reference	Data availability
Age at first birth	AFB		(Barban et al., 2016)	https://www.thessgac.org/data
Alcohol dependence	ALCD	PGC1	(Walters et al., 2018)	Available upon request from PGC Substance Use Disorders Working Group
Alcohol use	ALCC		(Clarke et al., 2017)	Available upon request from authors of original publication (PMID: 28937693)
Alcohol use	N/A*		(Schumann et al., 2016)	Available upon request from authors of original publication (PMID: 27911795)
Anxiety disorders	ANX		(Neale, 2017)	http://www.nealelab.is/uk-biobank
Attention-deficit hyperactivity disorder	ADHD	PGC+iPSYCH	(Martin et al., 2017)	https://www.med.unc.edu/pgc/results-and-downloads
Autism spectrum disorders	ASD	PGC+iPSYCH	(Mitra et al., 2016; Grove et al., 2019)	Available upon request from iPSYCH & PGC SDCD group
Bipolar disorder	BD	PGC2	(Blokland et al., 2020)	Available upon request from PGC Bipolar Disorder Working Group
Cannabis use (ever)	CUE		N/A	Available upon request from researchers at KCL, UK (PI: Gerome Breen)
Educational attainment	EA		(Okbay et al., 2016)	https://www.thessgac.org/data
Insomnia	INS		(Hammerschlag et al., 2017)	https://ctg.cncr.nl/software/summary_statistics
Major depressive disorder	MDD	PGC1	(Blokland et al., 2020)	Available upon request from PGC MDD Working Group
Major depressive disorder	N/A*		(Neale, 2017)	http://www.nealelab.is/uk-biobank
Major depressive disorder recurrent	MDDR	PGC1	(Blokland et al., 2020)	Available upon request from PGC MDD Working Group
Neuroticism	NEU		(Hübel et al., 2019)	Available upon request from researchers at KCL, UK (PI: Gerome Breen)
Number of children ever born	NEB		(Barban et al., 2016)	https://www.sociogenome.org/publications
Obsessive compulsive disorder	OCD	PGC1	(Khramtsova et al., 2019)	Available upon request from PGC OCD Working Group
Post-traumatic stress disorder	PTSD	PGC1	(Duncan et al., 2017)	https://www.med.unc.edu/pgc/results-and-downloads
Risk-taking behavior	RTB		(Strawbridge et al., 2018)	Available upon request from authors of original publication (PMID: 30181555)
Schizophrenia	SCZ	PGC2	(Blokland et al., 2020)	Available upon request from PGC Schizophrenia Working Group
Smoking (current)	SMKC		(Neale, 2017)	http://www.nealelab.is/uk-biobank
Smoking (previous)	SMKP		(Neale, 2017)	http://www.nealelab.is/uk-biobank
* These summary statistics were not used for analysis
PGC: Psychiatric Genomics Consortium

## Sheet: S2 - Pop prevalence
	Sample prevalence		Population prevalence (USA)*		Population prevalence (Denmark)**			Population prevalence (Denmark)***
Pheno	F	M	F	M	F	M	ICD-10 codes	F	M	ICD-10 codes
ADHD	0.233354	0.440907	0.0228	0.0516	0.019	0.0452	F90	0.0304	0.059	F90.0, F98.8
ALCD	0.293311	0.386601	0.0183	0.0369	0.0176	0.0352	F10	NA	NA	NA
ANX	0.016214	0.0108571	0.1351	0.0901	NA	NA	NA	NA	NA	NA
ASD	0.233325	0.479777	0.0049	0.0205	0.0092	0.0296	F84	0.0177	0.0426	F84.x excluding F84.2-F84.4
BD	0.43	0.351	0.0298	0.0249	0.0107	0.0076	F30-31	NA	NA	NA
INS	0.328819	0.239807	0.0586	0.0467	NA	NA	NA	NA	NA	NA
MDD	0.476977	0.309042	0.0821	0.0543	0.1018	0.0563	F32-33	NA	NA	NA
MDD_UKBB	0.0694916	0.0428534	0.0821	0.0543	0.1018	0.0563	F32-33	NA	NA	NA
MDDR	0.402	0.245	0.047	0.0283	0.0446	0.0213	F33	NA	NA	NA
OCD	0.261488	0.309312	0.0049	0.0058	0.0145	0.009	F42	NA	NA	NA
PTSD	0.282628	0.126898	0.021	0.0136	NA	NA	NA	NA	NA	NA
SCZ	0.37	0.517	0.0179	0.0216	0.0124	0.0173	F20	NA	NA	NA
* For ICD codes used, see Table S2
** Based on Pedersen et al, 2014
*** Based on Dalsgaard et al, 2019

## Sheet: S3 - Prevalence info USA
Psychiatric phenotype	ICD version	ICD Code	Code or Group	Description
Attention Deficit Hyperactivity Disorder (ADHD)
Attention Deficit Hyperactivity Disorder	ICD9	314	Group	Hyperkinetic syndrome of childhood
Attention Deficit Hyperactivity Disorder	ICD10	F90	Group	Attention-deficit hyperactivity disorders
Alcohol Dependence/Abuse (ALCD)
Alcohol Abuse	ICD9	291	Group	Alcohol induced mental disorders
Alcohol Dependence	ICD9	303	Group	Alcohol dependence syndrome
Alcohol Abuse	ICD9	305.0	Code	Alcohol abuse
Alcohol Abuse	ICD9	305.00	Code	Alcohol abuse, unspecified
Alcohol Abuse	ICD9	305.01	Code	Alcohol abuse, continuous
Alcohol Abuse	ICD9	305.03	Code	Alcohol abuse, in remission
Alcohol Abuse	ICD9	305.02	Code	Alcohol abuse, episodic
Anxiety (ANX)
Anxiety	ICD9	293.84	Code	Anxiety disorder in conditions classified elsewhere
Anxiety	ICD9	300	Code	Anxiety, dissociative and somatoform disorders (NOT TOP CODE)
Anxiety	ICD9	300.0	Code	Anxiety states
Anxiety	ICD9	300.00	Code	Anxiety state, unspecified
Anxiety	ICD9	300.01	Code	Panic disorder without agoraphobia
Anxiety	ICD9	309.21	Code	Separation anxiety disorder
Anxiety	ICD9	313.0	Code	Overanxious disorder specific to childhood and adolescence
Anxiety	ICD10	F41.0	Code	Panic disorder [episodic paroxysmal anxiety] without agoraphobia
Anxiety	ICD10	F41.3	Code	Other mixed anxiety disorders
Anxiety	ICD10	F41.8	Code	Other specified anxiety disorders
Anxiety	ICD10	F41.9	Code	Anxiety disorder, unspecified
Anxiety	ICD10	F93.0	Code	Separation anxiety disorder of childhood
Anxiety	ICD9	300.02	Code	Generalized anxiety disorder
Anxiety	ICD10	F41.1	Code	Generalized anxiety disorder
Autism Spectrum Disorder (ASD)
Autism Spectrum Disorder	ICD9	299.0	Code	Autistic disorder
Autism Spectrum Disorder	ICD9	299.00	Code	Autistic disorder, current or active state
Autism Spectrum Disorder	ICD9	299.01	Code	Autistic disorder, residual state
Autism Spectrum Disorder	ICD9	299	Code	Pervasive developmental disorders
Autism Spectrum Disorder	ICD9	299.8	Code	Other specified pervasive developmental disorders
Autism Spectrum Disorder	ICD9	299.80	Code	Other specified pervasive developmental disorders, current or active state
Autism Spectrum Disorder	ICD9	299.81	Code	Other specified pervasive developmental disorders, residual state
Autism Spectrum Disorder	ICD9	299.9	Code	Unspecified pervasive developmental disorder
Autism Spectrum Disorder	ICD9	299.90	Code	Unspecified pervasive developmental disorder, current or active state
Autism Spectrum Disorder	ICD9	299.91	Code	Unspecified pervasive developmental disorder, residual state
Autism Spectrum Disorder	ICD10	F84.0	Code	Autistic disorder
Autism Spectrum Disorder	ICD10	F84.5	Code	Asperger's syndrome
Autism Spectrum Disorder	ICD10	F84.8	Code	Other pervasive developmental disorders
Autism Spectrum Disorder	ICD10	F84.9	Code	Pervasive developmental disorder, unspecified
Bipolar Disorder (BD)
Bipolar Disorder	ICD9	296.00	Code	Bipolar I disorder, single manic episode, unspecified
Bipolar Disorder	ICD9	296.01	Code	Bipolar I disorder, single manic episode, mild
Bipolar Disorder	ICD9	296.02	Code	Bipolar I disorder, single manic episode, moderate
Bipolar Disorder	ICD9	296.03	Code	Bipolar I disorder, single manic episode, severe, without mention of psychotic behavior
Bipolar Disorder	ICD9	296.04	Code	Bipolar I disorder, single manic episode, severe, specified as with psychotic behavior
Bipolar Disorder	ICD9	296.05	Code	Bipolar I disorder, single manic episode, in partial or unspecified remission
Bipolar Disorder	ICD9	296.06	Code	Bipolar I disorder, single manic episode, in full remission
Bipolar Disorder	ICD9	296.1	Code	Manic disorder, recurrent episode
Bipolar Disorder	ICD9	296.10	Code	Manic affective disorder, recurrent episode, unspecified
Bipolar Disorder	ICD9	296.11	Code	Manic affective disorder, recurrent episode, mild
Bipolar Disorder	ICD9	296.12	Code	Manic affective disorder, recurrent episode, moderate
Bipolar Disorder	ICD9	296.13	Code	Manic affective disorder, recurrent episode, severe, without mention of psychotic behavior
Bipolar Disorder	ICD9	296.14	Code	Manic affective disorder, recurrent episode, severe, specified as with psychotic behavior
Bipolar Disorder	ICD9	296.15	Code	Manic affective disorder, recurrent episode, in partial or unspecified remission
Bipolar Disorder	ICD9	296.16	Code	Manic affective disorder, recurrent episode, in full remission
Bipolar Disorder	ICD9	296.4	Code	Bipolar I disorder, most recent episode (or current) manic
Bipolar Disorder	ICD9	296.40	Code	Bipolar I disorder, most recent episode (or current) manic, unspecified
Bipolar Disorder	ICD9	296.41	Code	Bipolar I disorder, most recent episode (or current) manic, mild
Bipolar Disorder	ICD9	296.42	Code	Bipolar I disorder, most recent episode (or current) manic, moderate
Bipolar Disorder	ICD9	296.43	Code	Bipolar I disorder, most recent episode (or current) manic, severe, without mention of psychotic behavior
Bipolar Disorder	ICD9	296.44	Code	Bipolar I disorder, most recent episode (or current) manic, severe, specified as with psychotic behavior
Bipolar Disorder	ICD9	296.45	Code	Bipolar I disorder, most recent episode (or current) manic, in partial or unspecified remission
Bipolar Disorder	ICD9	296.46	Code	Bipolar I disorder, most recent episode (or current) manic, in full remission
Bipolar Disorder	ICD9	296.5	Code	Bipolar I disorder, most recent episode (or current) depressed
Bipolar Disorder	ICD9	296.50	Code	Bipolar I disorder, most recent episode (or current) depressed, unspecified
Bipolar Disorder	ICD9	296.51	Code	Bipolar I disorder, most recent episode (or current) depressed, mild
Bipolar Disorder	ICD9	296.52	Code	Bipolar I disorder, most recent episode (or current) depressed, moderate
Bipolar Disorder	ICD9	296.53	Code	Bipolar I disorder, most recent episode (or current) depressed, severe, without mention of psychotic behavior
Bipolar Disorder	ICD9	296.54	Code	Bipolar I disorder, most recent episode (or current) depressed, severe, specified as with psychotic behavior
Bipolar Disorder	ICD9	296.55	Code	Bipolar I disorder, most recent episode (or current) depressed, in partial or unspecified remission
Bipolar Disorder	ICD9	296.56	Code	Bipolar I disorder, most recent episode (or current) depressed, in full remission
Bipolar Disorder	ICD9	296.6	Code	Bipolar I disorder, most recent episode (or current) mixed
Bipolar Disorder	ICD9	296.60	Code	Bipolar I disorder, most recent episode (or current) mixed, unspecified
Bipolar Disorder	ICD9	296.61	Code	Bipolar I disorder, most recent episode (or current) mixed, mild
Bipolar Disorder	ICD9	296.62	Code	Bipolar I disorder, most recent episode (or current) mixed, moderate
Bipolar Disorder	ICD9	296.63	Code	Bipolar I disorder, most recent episode (or current) mixed, severe, without mention of psychotic behavior
Bipolar Disorder	ICD9	296.65	Code	Bipolar I disorder, most recent episode (or current) mixed, in partial or unspecified remission
Bipolar Disorder	ICD9	296.66	Code	Bipolar I disorder, most recent episode (or current) mixed, in full remission
Bipolar Disorder	ICD9	296.7	Code	Bipolar I disorder, most recent episode (or current) unspecified
Bipolar Disorder	ICD9	296.8	Code	Other and unspecified bipolar disorders
Bipolar Disorder	ICD9	296.80	Code	Bipolar disorder, unspecified
Bipolar Disorder	ICD9	296.81	Code	Atypical manic disorder
Bipolar Disorder	ICD9	296.82	Code	Atypical depressive disorder
Bipolar Disorder	ICD9	296.89	Code	Other bipolar disorders
Bipolar Disorder	ICD10	F31	Group	Bipolar disorder
Bipolar Disorder	ICD10	F30	Group	Manic episode
Bipolar Disorder	ICD9	296.0	Code	Bipolar I disorder, single manic episode
Insomnia (INS)
Insomnia	ICD9	307.41	Code	Transient disorder of initiating or maintaining sleep
Insomnia	ICD9	327.0	Code	Organic disorders of initiating and maintaining sleep [Organic insomnia]
Insomnia	ICD9	327.00	Code	Organic insomnia, unspecified
Insomnia	ICD10	G47.01	Code	Insomnia due to medical condition
Insomnia	ICD9	327.01	Code	Insomnia due to medical condition classified elsewhere
Insomnia	ICD10	G47.01	Code	Insomnia due to medical condition
Insomnia	ICD9	327.02	Code	Insomnia due to mental disorder
Insomnia	ICD10	F51.05	Code	Insomnia due to Other mental disorder
Insomnia	ICD10	F51.04	Code	Psychophysiologic Insomnia
Insomnia	ICD9	327.09	Code	Other organic insomnia
Insomnia	ICD10	G47.09	Code	Other Insomnia
Insomnia	ICD9	780.52	Code	Insomnia, unspecified
Insomnia	ICD10	G47.00	Code	Insomnia, unspecified
Insomnia	ICD9	780.51	Code	Insomnia with sleep apnea, unspecified
Insomnia	ICD10	F51.01	Code	Primary Insomnia
Insomnia	ICD10	F51.02	Code	Adjustment Insomnia
Insomnia	ICD10	F51.03	Code	Paradoxical Insomnia
Insomnia	ICD10	F51.09	Code	Other Insomnia not due to a substance or known physiological condition
Major Depression (MDD)
Major Depression	ICD9	296.2	Code	Major depressive disorder, single episode
Major Depression	ICD9	296.20	Code	Major Depressive affective disorder, single episode, unspecified
Major Depression	ICD10	F32.9	Code	Major Depressive disorder, single episode, unspecified
Major Depression	ICD9	296.21	Code	Major Depressive affective disorder, single episode, mild
Major Depression	ICD10	F32.0	Code	Major Depressive disorder, single episode, mild
Major Depression	ICD9	296.22	Code	Major Depressive affective disorder, single episode, moderate
Major Depression	ICD10	F32.1	Code	Major Depressive disorder, single episode, moderate
Major Depression	ICD9	296.23	Code	Major Depressive affective disorder, single episode, severe, without mention of psychotic behavior
Major Depression	ICD10	F32.2	Code	Major Depressive disorder, single episode, severe without psychotic features
Major Depression	ICD9	296.24	Code	Major Depressive affective disorder, single episode, severe, specified as with psychotic behavior
Major Depression	ICD10	F32.3	Code	Major Depressive disorder, single episode, severe with psychotic features
Major Depression	ICD9	296.25	Code	Major Depressive affective disorder, single episode, in partial or unspecified remission
Major Depression	ICD10	F32.4	Code	Major Depressive disorder, single episode, in partial remission
Major Depression	ICD9	296.26	Code	Major Depressive affective disorder, single episode, in full remission
Major Depression	ICD10	F32.5	Code	Major Depressive disorder, single episode, in full remission
Major Depression	ICD9	296.3	Code	Major depressive disorder, recurrent episode
Major Depression	ICD9	296.30	Code	Major Depressive affective disorder, recurrent episode, unspecified
Major Depression	ICD10	F33.9	Code	Major Depressive disorder, recurrent, unspecified
Major Depression	ICD9	296.31	Code	Major Depressive affective disorder, recurrent episode, mild
Major Depression	ICD10	F33.0	Code	Major Depressive disorder, recurrent, mild
Major Depression	ICD9	296.32	Code	Major Depressive affective disorder, recurrent episode, moderate
Major Depression	ICD10	F33.1	Code	Major Depressive disorder, recurrent, moderate
Major Depression	ICD9	296.33	Code	Major Depressive affective disorder, recurrent episode, severe, without mention of psychotic behavior
Major Depression	ICD10	F33.2	Code	Major Depressive disorder, recurrent severe without psychotic features
Major Depression	ICD9	296.34	Code	Major Depressive affective disorder, recurrent episode, severe, specified as with psychotic behavior
Major Depression	ICD10	F33.3	Code	Major Depressive disorder, recurrent, severe with psychotic symptoms
Major Depression	ICD9	296.35	Code	Major Depressive affective disorder, recurrent episode, in partial or unspecified remission
Major Depression	ICD10	F33.41	Code	Major depressive disorder, recurrent, in partial remission
Major Depression	ICD9	296.36	Code	Major Depressive affective disorder, recurrent episode, in full remission
Major Depression	ICD10	F33.42	Code	Major depressive disorder, recurrent, in full remission
Major Depression	ICD10	F32.9	Code	Major Depressive disorder, single episode, unspecified
Major Depression	ICD10	F33.40	Code	Major depressive disorder, recurrent, in remission, unspecified
Major Depression	ICD10	F33.9	Code	Major Depressive disorder, recurrent, unspecified
Major Depression - Recurrent (MDDR)
Major Depression - Recurrent	ICD9	296.3	Code	Major depressive disorder, recurrent episode
Major Depression - Recurrent	ICD9	296.30	Code	Major depressive affective disorder, recurrent episode, unspecified
Major Depression - Recurrent	ICD10	F33.9	Code	Major depressive disorder, recurrent, unspecified
Major Depression - Recurrent	ICD9	296.31	Code	Major depressive affective disorder, recurrent episode, mild
Major Depression - Recurrent	ICD10	F33.0	Code	Major depressive disorder, recurrent, mild
Major Depression - Recurrent	ICD9	296.32	Code	Major depressive affective disorder, recurrent episode, moderate
Major Depression - Recurrent	ICD10	F33.1	Code	Major depressive disorder, recurrent, moderate
Major Depression - Recurrent	ICD9	296.33	Code	Major depressive affective disorder, recurrent episode, severe, without mention of psychotic behavior
Major Depression - Recurrent	ICD10	F33.2	Code	Major depressive disorder, recurrent severe without psychotic features
Major Depression - Recurrent	ICD9	296.34	Code	Major depressive affective disorder, recurrent episode, severe, specified as with psychotic behavior
Major Depression - Recurrent	ICD10	F33.3	Code	Major depressive disorder, recurrent, severe with psychotic symptoms
Major Depression - Recurrent	ICD9	296.35	Code	Major depressive affective disorder, recurrent episode, in partial or unspecified remission
Major Depression - Recurrent	ICD10	F33.41	Code	Major depressive disorder, recurrent, in partial remission
Major Depression - Recurrent	ICD9	296.36	Code	Major depressive affective disorder, recurrent episode, in full remission
Major Depression - Recurrent	ICD10	F33.42	Code	Major depressive disorder, recurrent, in full remission
Major Depression - Recurrent	ICD10	F33.40	Code	Major depressive disorder, recurrent, in remission, unspecified
Major Depression - Recurrent	ICD10	F33.9	Code	Major depressive disorder, recurrent, unspecified
Obsessive Compulsive Disorder (OCD)
Obsessive Compulsive Disorder	ICD9	300.3	Code	Obsessive-compulsive disorders
Obsessive Compulsive Disorder	ICD10	F42	Group	Obsessive-compulsive disorders
Post-traumatic stress disorder (PTSD)
Post-traumatic stress disorder	ICD9	309.81	Code	Posttraumatic stress disorder
Post-traumatic stress disorder	ICD10	F43.1	Group	Post-traumatic stress disorder (PTSD)
Schizophrenia (SCZ)
Schizophrenia	ICD10	F20	Group	Schizophrenia
Schizophrenia	ICD9	297	Group	Paranoid states (Delusional disorders)

## Sheet: S4 - LDSC SNP-h2
Trait	Trait type	Observed scale SNP-h2(SE)				Liability (US) scale SNP-h2(SE)				Liability (DK)* scale SNP-h2(SE)				Liability (DK)** scale SNP-h2(SE)
		F	M	z	p	F	M	z	p	F	M	z	p	F	M	z	p
ADHD	Binary	0.135 (0.028)	0.249 (0.021)	-3.306	0.000946	0.128 (0.026)	0.216 (0.018)	-2.783	0.00539	0.122 (0.025)	0.208 (0.017)	-2.838	0.00454	0.138 (0.029)	0.225 (0.019)	-2.556	0.0106
AFB	Continuous	0.052 (0.004)	0.113 (0.010)	-5.805	6.43e-09	NA	NA	NA	NA	NA	NA	NA	NA	NA	NA	NA	NA
ALCC	Continuous	0.082 (0.011)	0.086 (0.010)	-0.297	0.767	NA	NA	NA	NA	NA	NA	NA	NA	NA	NA	NA	NA
ALCD	Binary	0.014 (0.052)	0.113 (0.031)	-1.626	0.104	0.011 (0.040)	0.093 (0.026)	-1.708	0.0876	0.011 (0.040)	0.092 (0.025)	-1.703	0.0886	NA	NA	NA	NA
ANX	Binary	0.005 (0.002)	0.009 (0.003)	-1.086	0.278	0.097 (0.039)	0.214 (0.066)	-1.526	0.127	NA	NA	NA	NA	NA	NA	NA	NA
ASD	Binary	-0.075 (0.034)	0.227 (0.019)	-7.771	7.78e-15	-0.049 (0.022)	0.150 (0.013)	-7.777	7.42e-15	-0.057 (0.026)	0.166 (0.014)	-7.628	2.39e-14	-0.067 (0.030)	0.184 (0.015)	-7.422	1.15e-13
BD	Binary	0.339 (0.027)	0.364 (0.032)	-0.600174	0.54839	0.253 (0.020)	0.278 (0.024)	-0.798592	0.424527	0.194 (0.015)	0.207 (0.018)	-0.554781	0.579044	NA	NA	NA	NA
CUE	Binary	0.067 (0.008)	0.076 (0.010)	-0.745	0.456	NA	NA	NA	NA	NA	NA	NA	NA	NA	NA	NA	NA
EA	Continuous	0.119 (0.005)	0.130 (0.006)	-1.385	0.166	NA	NA	NA	NA	NA	NA	NA	NA	NA	NA	NA	NA
INS	Binary	0.048 (0.009)	0.060 (0.009)	-0.985	0.325	0.048 (0.009)	0.069 (0.010)	-1.505	0.132	NA	NA	NA	NA	NA	NA	NA	NA
MDD	Binary	0.144 (0.023)	0.069 (0.032)	1.89974	0.0574675	0.143 (0.023)	0.071 (0.033)	1.81623	0.0693358	0.153 (0.024)	0.071 (0.033)	1.99454	0.046093	NA	NA	NA	NA
MDDR	Binary	0.152 (0.035)	-0.073 (0.043)	4.06105	4.89e-05	0.131 (0.030)	-0.071 (0.042)	3.92233	8.77e-05	0.129 (0.030)	-0.065 (0.039)	3.99458	6.48e-05	NA	NA	NA	NA
NEB	Continuous	0.023 (0.002)	0.035 (0.005)	-2.197	0.028	NA	NA	NA	NA	NA	NA	NA	NA	NA	NA	NA	NA
NEU	Continuous	0.121 (0.007)	0.113 (0.008)	0.743	0.458	NA	NA	NA	NA	NA	NA	NA	NA	NA	NA	NA	NA
OCD	Binary	0.332 (0.085)	0.153 (0.121)	1.207	0.227	0.203 (0.052)	0.088 (0.069)	1.329	0.184	0.260 (0.067)	0.097 (0.076)	1.608	0.108	NA	NA	NA	NA
PTSD	Binary	0.505 (0.123)	0.031 (0.093)	3.065	0.00217	0.414 (0.101)	0.042 (0.125)	2.314	0.0207	NA	NA	NA	NA	NA	NA	NA	NA
RTB	Binary	0.055 (0.004)	0.067 (0.005)	-2.134	0.0328	NA	NA	NA	NA	NA	NA	NA	NA	NA	NA	NA	NA
SCZ	Binary	0.426 (0.029)	0.517 (0.025)	-2.37409	0.0175923	0.291 (0.020)	0.346 (0.017)	-2.13108	0.0330823	0.265 (0.018)	0.326 (0.016)	-2.54724	0.0108579	NA	NA	NA	NA
SMKC	Binary	0.051 (0.004)	0.049 (0.004)	0.386	0.7	NA	NA	NA	NA	NA	NA	NA	NA	NA	NA	NA	NA
SMKP	Binary	0.054 (0.004)	0.055 (0.004)	-0.072	0.942	NA	NA	NA	NA	NA	NA	NA	NA	NA	NA	NA	NA
N.B. Greyed out boxes indicate results that need to be interpreted with caution as one of the SNP-h2 estimates did not differ from zero
* Based on Pedersen et al, 2014
** Based on Dalsgaard et al, 2019

## Sheet: S5 - LDAK SNP-h2
Trait	Trait type	Observed scale SNP-h2(SE)				Liability (US) scale SNP-h2(SE)				Liability (DK)* scale SNP-h2(SE)				Liability (DK)** scale SNP-h2(SE)
		F	M	z	p	F	M	z	p	F	M	z	p	F	M	z	p
ADHD	Binary	0.380 (0.025)	0.339 (0.017)	1.339	0.18	0.360 (0.024)	0.294 (0.015)	2.322	0.0202	0.343 (0.023)	0.283 (0.014)	2.227	0.026	0.390 (0.026)	0.306 (0.016)	2.738	0.00619
AFB	Continuous	0.053 (0.004)	0.030 (0.011)	1.944	0.0519	NA	NA	NA	NA	NA	NA	NA	NA	NA	NA	NA	NA
ALCC	Continuous	0.128 (0.011)	0.122 (0.011)	0.371	0.711	NA	NA	NA	NA	NA	NA	NA	NA	NA	NA	NA	NA
ALCD	Binary	0.109 (0.059)	0.138 (0.032)	-0.433	0.665	0.084 (0.045)	0.113 (0.026)	-0.547	0.584	NA	NA	NA	NA	NA	NA	NA	NA
ANX	Binary	0.011 (0.003)	0.005 (0.003)	1.359	0.174	0.193 (0.048)	0.118 (0.075)	0.84	0.401	NA	NA	NA	NA	NA	NA	NA	NA
ASD	Binary	0.384 (0.030)	0.281 (0.018)	2.962	0.00305	0.253 (0.020)	0.186 (0.012)	2.938	0.00331	0.290 (0.022)	0.205 (0.013)	3.277	0.00105	0.340 (0.026)	0.228 (0.015)	3.752	0.000175
BD	Binary	0.416 (0.023)	0.480 (0.027)	-1.82741	0.0676383	0.310 (0.017)	0.366 (0.020)	-2.12625	0.0334826	0.238 (0.013)	0.273 (0.015)	-1.75769	0.0788004	NA	NA	NA	NA
CUE	Binary	0.117 (0.008)	0.123 (0.010)	-0.479	0.632	NA	NA	NA	NA	NA	NA	NA	NA	NA	NA	NA	NA
EA	Continuous	0.129 (0.006)	0.134 (0.006)	-0.64	0.522	NA	NA	NA	NA	NA	NA	NA	NA	NA	NA	NA	NA
INS	Binary	0.070 (0.009)	0.067 (0.010)	0.246	0.806	0.071 (0.009)	0.076 (0.011)	-0.38	0.704	NA	NA	NA	NA	NA	NA	NA	NA
MDD	Binary	0.124 (0.021)	0.204 (0.030)	-2.19859	0.0279068	0.123 (0.021)	0.208 (0.031)	-2.3121	0.0207722	0.132 (0.022)	0.210 (0.031)	-2.07783	0.0377246	NA	NA	NA	NA
MDDR	Binary	0.121 (0.031)	0.346 (0.043)	-4.26228	2.02e-05	0.105 (0.027)	0.336 (0.042)	-4.6821	2.84e-06	0.103 (0.026)	0.312 (0.039)	-4.46364	8.06e-06	NA	NA	NA	NA
NEB	Continuous	0.018 (0.002)	0.019 (0.005)	-0.24	0.811	NA	NA	NA	NA	NA	NA	NA	NA	NA	NA	NA	NA
NEU	Continuous	0.160 (0.007)	0.158 (0.009)	0.19	0.849	NA	NA	NA	NA	NA	NA	NA	NA	NA	NA	NA	NA
OCD	Binary	0.259 (0.080)	0.319 (0.106)	-0.449	0.653	0.158 (0.049)	0.182 (0.060)	-0.309	0.757	0.203 (0.062)	0.201 (0.067)	0.019	0.985	NA	NA	NA	NA
PTSD	Binary	0.239 (0.127)	0.011 (0.093)	1.454	0.146	0.196 (0.104)	0.015 (0.124)	1.119	0.263	NA	NA	NA	NA	NA	NA	NA	NA
RTB	Binary	0.071 (0.004)	0.094 (0.004)	-3.996	6.43e-05	NA	NA	NA	NA	NA	NA	NA	NA	NA	NA	NA	NA
SCZ	Binary	0.577 (0.027)	0.680 (0.023)	-2.90565	0.00366489	0.394 (0.019)	0.455 (0.015)	-2.55133	0.0107314	0.359 (0.017)	0.430 (0.014)	-3.16093	0.00157266	NA	NA	NA	NA
SMKC	Binary	0.073 (0.004)	0.076 (0.004)	-0.423	0.672	NA	NA	NA	NA	NA	NA	NA	NA	NA	NA	NA	NA
SMKP	Binary	0.089 (0.004)	0.082 (0.004)	1.287	0.198	NA	NA	NA	NA	NA	NA	NA	NA	NA	NA	NA	NA
* Based on Pedersen et al, 2014
** Based on Dalsgaard et al, 2019

## Sheet: S6 - Across-sex rg
Trait	rg	se	z	p_0*	p_1**
RTB	0.8112	0.0414	19.5732	2.6163e-85	2.55298e-06
EA	0.9188	0.0222	41.409	0	0.000127265
BD	0.8618	0.0569	15.1425	8.4953e-52	0.00757397
CUE	0.7686	0.0913	8.414	3.9612e-17	0.00563037
NEU	0.9279	0.0288	32.1737	4.1161e-227	0.00614907
SCZ	0.9229	0.0334	27.6521	2.636e-168	0.0104889
AFB	0.8857	0.057	15.5322	2.099e-54	0.0224675
SMKP	0.9151	0.0441	20.7462	1.3277e-95	0.027104
INS	0.7861	0.125	6.2891	3.1936e-10	0.0435221
ANX	0.6783	0.2751	2.4655	0.0137	0.121123
ALCC	0.9106	0.0901	10.1116	4.906e-24	0.160543
NEB	0.9028	0.0968	9.3292	1.0669e-20	0.157657
MDD	0.9957	0.3048	3.2671	0.0011	0.494372
OCD	1.034	0.5638	1.8339	0.0667	0.524044
SMKC	1.022	0.0496	20.5925	3.2056e-94	0.671315
ADHD	1.209	0.1272	9.5052	1.9964e-21	0.949817
*Difference from 0
**Difference from 1

## Sheet: S7 - see separate document
See separate document

## Sheet: S8 - Gene expression in brain t
Gene name	ENSEMBL Gene ID	Phenotype	Statistic	Brain Amygdala	Brain Anterior cingulate cortex BA24	Brain Caudate basal ganglia	Brain Cerebellar Hemisphere	Brain Cerebellum	Brain Cortex	Brain Frontal Cortex BA9	Brain Hippocampus	Brain Hypothalamus	Brain Nucleus accumbens basal ganglia	Brain Putamen basal ganglia	Brain Spinal cord cervical c.1	Brain Substantia nigra
GLB1L2	ENSG00000149328.14	NEB	Effect Size	0.0453	0.0097	0.0074	0.0134	0.0074	0.0128	0.0151	0.0229	0.0187	0.0261	0.014	0.0135	0.0099
			Effect Size SE	0.0316	0.0209	0.0226	0.0367	0.0307	0.0173	0.0218	0.0276	0.0228	0.0184	0.0196	0.0335	0.0472
			LFSR	NA	NA	NA	NA	NA	NA	NA	NA	NA	NA	NA	NA	NA
HFE2	ENSG00000168509.19	RTB	Effect Size	0.0886	0.0948	0.1004	0.0577	0.0556	0.067	0.0664	0.0757	NA	NA	NA	0.0459	0.0963
			Effect Size SE	0.0832	0.0748	0.0772	0.0944	0.1031	0.0489	0.06	0.0626	NA	NA	NA	0.0603	0.08
			LFSR	NA	NA	NA	NA	NA	NA	NA	NA	NA	NA	NA	NA	NA
AGO2	ENSG00000123908.11	RTB	Effect Size	0.0034	0.0067	-0.0001	0.0116	0.0093	0.0077	0.0077	0.0016	0.0041	0.0046	-0.0005	0	0.003
			Effect Size SE	0.0115	0.0093	0.0086	0.0112	0.0105	0.0086	0.0103	0.0082	0.0077	0.0086	0.0094	0.0079	0.0096
			LFSR	NA	NA	NA	NA	NA	NA	NA	NA	NA	NA	NA	NA	NA
SLTM	ENSG00000137776.16	SCZ	Effect Size	-0.0067	-0.006	-0.0032	-0.0101	-0.0094	-0.0038	-0.0061	-0.0043	-0.0056	-0.0033	-0.0033	-0.0053	-0.0061
			Effect Size SE	0.0089	0.0077	0.0074	0.0089	0.0081	0.0055	0.0074	0.0066	0.0064	0.007	0.0075	0.0053	0.0078
			LFSR	NA	NA	NA	NA	NA	NA	NA	NA	NA	NA	NA	NA	NA
LSSR values not listed as these genes did not exhibit significnat sex difference in these tissues

## Sheet: S9 - Top GSDEs
Trait	Gene names
ADHD	SOX6,UNC79,RFXAP,FBXL16,NUDT16,KAT5,KCNT1,CFL1,AGL,BCAN,LYST,ARHGAP29,KLHL33,FCER1G,RNASEH2C,MAGEF1,NXN,NAA30
AFB	BTG2,CCT5,KIAA1033,UBE2G2,ITLN2,NSUN2,MKNK1,SLC35F4,NEIL1,APPL2,MOB3C,DBH,PDE4D,C1RL,JKAMP,PKP1,ALDH1L2,RP11-661C8.3
ALCC	PELI2,TEAD3,FAM46B,TYW1,ZBTB38,ZFHX2,HIST1H2BA,IGF1R,TULP1,ITPR2,ABT1,TCERG1L,TAC1,B9D2,DPM2,TGIF2,PRPSAP2,TBC1D31,THTPA
ALCD	ADAM23,ZNF780A,PSMC4,ZNF780B,ZNF546,LOXHD1,GAB4,UBE2U,NDUFB3,ZNF71,MUC19,FAM126B,AIMP2,FAM216B,RPLP1,OR56A4,DIRAS2,OLIG2,KPNA2
ANX	PRKCH,KLHDC4,OR7G3,FZD1,GPR161,TTC5,OR8A1,BRDT,SIAH1,IMPG1,CCDC179,RFX8,TIPRL,LMTK2,CCNB1IP1,PAK7,LELP1,SLAMF9,AP2S1
ASD	AC106876.2,ARAP2,CYB5R4,RIPPLY2,RRAGD,TRAT1,SLITRK3,RP11-77K12.1,TMEM170A,MDK,C17orf102,ABCB4,CFDP1,ZNF608,SRSF12,AKT3,NUDT16,DPT,PRPF6
BD	CRKL,SYCE1,ULK4,CYP2E1,TNNC1,TUBGCP5,MYO3A,NISCH,CCDC174,RCAN3,SPRN,PLOD1,UBP1,TTC39B,EIF4A2,GAB4,RP11-761B3.1,KIAA0195
CUE	MYOF,PLCD4,USP37,UBE2QL1,BTBD18,C3orf56,RQCD1,STARD6,KCTD1,WHAMM,VIL1,LZTS2,OR6Q1,OR9Q1,FSD2,ZNF142,AL121895.1,MPO,STK36
EA	DNAJB12,TRIQK,UBE2D3,MOXD1,LDLR,MANBA,CISD2,SLC9B1,TMCO5A,GCNT6,LSMEM1,ZBTB10,C6orf52,C7orf57,TOP1,NUP54,GPR17,NEDD4L,WDR24
INS	CLDN18,CD1C,RYR3,ZNF496,GCHFR,GREB1,THAP2,KDM4E,UBR3,DCAF4L2,RP11-293I14.2,ZFC3H1,SSB,PPP1R12A,C8orf86,TNFRSF1B,METTL5,ABHD16B,RAB3IL1
MDD	COX6B2,UBE2U,SOX15,CCT2,FBXO38,SEMA3D,TUSC3,TGFB1I1,SAMD4B,C10orf67,SPINK7,ARHGEF10L,MRPS23,C10orf115,C7orf13,LCLAT1,AC091948.1,MPDU1
MDDR	SOX15,MRPS23,ATP5B,MMP3,IRG1,FBXO38,NUP188,ABCF3,PEBP1,TMEM39A,PHYHD1,KMT2D,TAS1R3,BRF1,C9orf69,FAM96A,CLN5,HOXA9
NEB	GLB1L2,EXOC7,AC005358.1,ZNF80,DPY30,MEMO1,CHST10,SEC61G,APOBEC2,OARD1,ENPP1,PRRX1,LONRF2,HIP1,CYP17A1,ZDHHC20,EFNA5,PCDH9
NEU	EXTL2,C1orf177,TMEM192,POLR2G,TCF12,MTAP,HIST1H2BE,DOCK5,KIAA1147,HERC3,GCLM,AP005482.1,ZMYND10,FAM98A,PSMB8,LSMEM2,DPEP3,LA16c-431H6.6,ANKS1B
OCD	ANKRD32,ALDH1A2,VPS54,E2F3,MKX,CCNT1,GP6,PPP1R13B,UGP2,IL19,NMI,LGALS8,MAB21L1,ADAM9,SGSM2,KANSL2,GPRIN1,CXCR1
PTSD	SPACA7,ADCY4,SLC43A1,DPH6,SZT2,SOX12,RTN4RL2,ICOSLG,TIE1,RP11-934B9.3,MGST1,HYI,SOX5,IDH3B,CDC20,NFATC4,CROT,CCNG2,RANBP1
RTB	HFE2,AGO2,TSSC4,FMN2,B4GALT1,OR6N1,EID1,DDC,PSEN1,RP11-521M14.2,GTF2IRD1,TMEM192,CDH4,KCNK15,RPL3L,CAMTA1,CD81,MIEN1,RBM25
SCZ	SLTM,RNF111,FAM227B,PI16,ELP2,ANKFY1,PLA2R1,COBLL1,MARCH3,ANKRD46,CSN2,FGF7,NAGK,RP11-422N16.3,AL626787.1,HOOK1,HTN3,AQP4
SMKC	ZFP69,D2HGDH,C16orf3,TSEN15,RP4-758J18.2,MRPL20,MTRNR2L5,NPS,TBCCD1,DRG1,GC,CDH7,GAS8,ELSPBP1,RCBTB2,UBASH3A,SRGAP1,ZNF684,DIRC3
SMKP	PRAMEF4,PAGR1,PAGR1,CAMK2B,EMC9,DHX38,FITM1,MVP,PRRT2,ARHGEF10L,CBLN2,RABGAP1,ZNF765,PMFBP1,COL1A2,RP11-176H8.1,ZBTB6,LCTL,PCDH9

## Sheet: S10 - Gene set enrichment
Gene Set Name	# Genes in Gene Set (K)	# Genes in Overlap (k)	k/K	p-value	FDR q-value	Description
GO_MACROMOLECULE_CATABOLIC_PROCESS	1431	41	0.0287	2.29e-11	2.36e-07	The chemical reactions and pathways resulting in the breakdown of a macromolecule, any molecule of high relative molecular mass, the structure of which essentially comprises the multiple repetition of units derived, actually or conceptually, from molecules of low relative molecular mass. [GOC:mah]
GO_POSITIVE_REGULATION_OF_NUCLEOBASE_CONTAINING_COMPOUND_METABOLIC_PROCESS	1861	47	0.0253	5.13e-11	2.63e-07	Any cellular process that activates or increases the frequency, rate or extent of the chemical reactions and pathways involving nucleobases, nucleosides, nucleotides and nucleic acids. [GOC:go_curators]
GO_CELLULAR_MACROMOLECULE_CATABOLIC_PROCESS	1201	36	0.03	1.23e-10	4.2e-07	The chemical reactions and pathways resulting in the breakdown of a macromolecule, any large molecule including proteins, nucleic acids and carbohydrates, as carried out by individual cells. [GOC:jl]
GO_ORGANONITROGEN_COMPOUND_CATABOLIC_PROCESS	1329	37	0.0278	5.14e-10	1.32e-06	The chemical reactions and pathways resulting in the breakdown of organonitrogen compound. [GOC:pr, GOC:TermGenie]
GO_POSITIVE_REGULATION_OF_CELLULAR_COMPONENT_ORGANIZATION	1217	35	0.0288	6.71e-10	1.38e-06	Any process that activates or increases the frequency, rate or extent of a process involved in the formation, arrangement of constituent parts, or disassembly of cell structures, including the plasma membrane and any external encapsulating structures such as the cell wall and cell envelope. [GOC:ai]
GO_POSITIVE_REGULATION_OF_RNA_BIOSYNTHETIC_PROCESS	1601	39	0.0244	7.05e-09	1.21e-05	Any process that activates or increases the frequency, rate or extent of RNA biosynthetic process. [GO:jl, GO_REF:0000058, GOC:TermGenie]
GO_POSITIVE_REGULATION_OF_CELLULAR_BIOSYNTHETIC_PROCESS	1967	44	0.0224	8.97e-09	1.32e-05	Any process that activates or increases the frequency, rate or extent of the chemical reactions and pathways resulting in the formation of substances, carried out by individual cells. [GOC:mah]
GO_PROTEIN_CONTAINING_COMPLEX_SUBUNIT_ORGANIZATION	1978	44	0.0222	1.06e-08	1.36e-05	Any process in which macromolecules aggregate, disaggregate, or are modified, resulting in the formation, disassembly, or alteration of a protein complex. [GOC:mah]
GO_TRANSCRIPTION_REGULATOR_ACTIVITY	1987	43	0.0216	3.45e-08	3.94e-05	A molecular function that controls the rate, timing and/or magnitude of transcription of genetic information. The function of transcriptional regulators is to modulate gene expression at the transcription step so that they are expressed in the right cell at the right time and in the right amount throughout the life of the cell and the organism. [GOC:pg, GOC:txnOH-2018, Wikipedia:Transcription_fac…
GO_NEGATIVE_REGULATION_OF_NUCLEOBASE_CONTAINING_COMPOUND_METABOLIC_PROCESS	1567	37	0.0236	3.91e-08	4.02e-05	Any cellular process that stops, prevents, or reduces the frequency, rate or extent of the chemical reactions and pathways involving nucleobases, nucleosides, nucleotides and nucleic acids. [GOC:go_curators]
GO_NEUROGENESIS	1674	38	0.0227	6.97e-08	6.17e-05	Generation of cells within the nervous system. [GO_REF:0000021, GOC:cls, GOC:curators, GOC:dgh, GOC:dph, GOC:jid]
GO_PROTEIN_CATABOLIC_PROCESS	946	27	0.0285	7.66e-08	6.17e-05	The chemical reactions and pathways resulting in the breakdown of a protein by the destruction of the native, active configuration, with or without the hydrolysis of peptide bonds. [GOC:mah]
GO_ORGANIC_CYCLIC_COMPOUND_CATABOLIC_PROCESS	653	22	0.0337	7.8e-08	6.17e-05	The chemical reactions and pathways resulting in the breakdown of organic cyclic compound. [GOC:TermGenie]
GO_REGULATION_OF_NERVOUS_SYSTEM_DEVELOPMENT	957	27	0.0282	9.65e-08	7.08e-05	Any process that modulates the frequency, rate or extent of nervous system development, the origin and formation of nervous tissue. [GOC:ai]
GO_REGULATION_OF_CELL_DEVELOPMENT	982	27	0.0275	1.61e-07	0.000109	Any process that modulates the rate, frequency or extent of the progression of the cell over time, from its formation to the mature structure. Cell development does not include the steps involved in committing a cell to a specific fate. [GOC:dph, GOC:tb]
GO_RESPONSE_TO_ENDOGENOUS_STIMULUS	1662	37	0.0223	1.7e-07	0.000109	Any process that results in a change in state or activity of a cell or an organism (in terms of movement, secretion, enzyme production, gene expression, etc.) as a result of a stimulus arising within the organism. [GOC:sm]
GO_REGULATORY_REGION_NUCLEIC_ACID_BINDING	1472	34	0.0231	2.4e-07	0.000145	Interacting selectively and non-covalently with a nucleic acid region that regulates a nucleic acid-based process. Such processes include transcription, DNA replication, and DNA repair. [GOC:txnOH]
GO_ENZYME_LINKED_RECEPTOR_PROTEIN_SIGNALING_PATHWAY	1084	28	0.0258	3.32e-07	0.00019	Any series of molecular signals initiated by the binding of an extracellular ligand to a receptor on the surface of the target cell, where the receptor possesses catalytic activity or is closely associated with an enzyme such as a protein kinase, and ending with regulation of a downstream cellular process, e.g. transcription. [GOC:mah, GOC:signaling, ISBN:0815316194]
GO_PROTEIN_MODIFICATION_BY_SMALL_PROTEIN_CONJUGATION	958	26	0.0271	3.51e-07	0.00019	A protein modification process in which one or more groups of a small protein, such as ubiquitin or a ubiquitin-like protein, are covalently attached to a target protein. [GOC:mah]
GO_CELLULAR_NITROGEN_COMPOUND_CATABOLIC_PROCESS	603	20	0.0332	3.92e-07	0.000191	The chemical reactions and pathways resulting in the breakdown of organic and inorganic nitrogenous compounds. [GOC:jl, ISBN:0198506732]
GO_REGULATION_OF_CELL_DIFFERENTIATION	1945	40	0.0206	4.03e-07	0.000191	Any process that modulates the frequency, rate or extent of cell differentiation, the process in which relatively unspecialized cells acquire specialized structural and functional features. [GOC:go_curators]
GO_REGULATION_OF_CATABOLIC_PROCESS	1030	27	0.0262	4.08e-07	0.000191	Any process that modulates the frequency, rate, or extent of the chemical reactions and pathways resulting in the breakdown of substances. [GOC:go_curators]
GO_INTRACELLULAR_TRANSPORT	1758	37	0.021	6.58e-07	0.000294	The directed movement of substances within a cell. [GOC:ai]
GO_VESICLE_MEMBRANE	806	23	0.0285	7.26e-07	0.000311	The lipid bilayer surrounding any membrane-bounded vesicle in the cell. [GOC:mah, GOC:vesicle]
GO_POSITIVE_REGULATION_OF_MULTICELLULAR_ORGANISMAL_PROCESS	1853	38	0.0205	8.61e-07	0.000354	Any process that activates or increases the frequency, rate or extent of an organismal process, any of the processes pertinent to the function of an organism above the cellular level; includes the integrated processes of tissues and organs. [GOC:ai]
GO_CENTROSOME	583	19	0.0326	9.96e-07	0.000393	A structure comprised of a core structure (in most organisms, a pair of centrioles) and peripheral material from which a microtubule-based structure, such as a spindle apparatus, is organized. Centrosomes occur close to the nucleus during interphase in many eukaryotic cells, though in animal cells it changes continually during the cell-division cycle. [GOC:mah, ISBN:0198547684]
GO_REPRODUCTION	1502	33	0.022	1.09e-06	0.000416	The production of new individuals that contain some portion of genetic material inherited from one or more parent organisms. [GOC:go_curators, GOC:isa_complete, GOC:jl, ISBN:0198506732]
GO_CELL_MOTILITY	1819	37	0.0203	1.47e-06	0.000538	Any process involved in the controlled self-propelled movement of a cell that results in translocation of the cell from one place to another. [GOC:dgh, GOC:dph, GOC:isa_complete, GOC:mlg]
GO_MICROTUBULE_ORGANIZING_CENTER	782	22	0.0281	1.6e-06	0.00055	An intracellular structure that can catalyze gamma-tubulin-dependent microtubule nucleation and that can anchor microtubules by interacting with their minus ends, plus ends or sides. [GOC:vw, ISBN:0815316194, PMID:17072892, PMID:17245416, Wikipedia:Microtubule_organizing_center]
GO_DNA_BINDING_TRANSCRIPTION_FACTOR_ACTIVITY	1529	33	0.0216	1.61e-06	0.00055	Interacting selectively and non-covalently with a specific double-stranded genomic DNA sequence (sometimes referred to as a motif) within the regulatory region of a gene to modulate transcription. Regulatory regions include promoters (proximal and distal) and enhancers. Genes are transcriptional units, and include bacterial operons. [GOC:txnOH-2018]
GO_CELLULAR_MACROMOLECULE_LOCALIZATION	1989	39	0.0196	1.82e-06	0.000589	Any process in which a macromolecule is transported to, and/or maintained in, a specific location at the level of a cell. Localization at the cellular level encompasses movement within the cell, from within the cell to the cell surface, or from one location to another at the surface of a cell. [GOC:mah]
GO_SEQUENCE_SPECIFIC_DNA_BINDING	1691	35	0.0207	1.95e-06	0.000589	Interacting selectively and non-covalently with DNA of a specific nucleotide composition, e.g. GC-rich DNA binding, or with a specific sequence motif or type of DNA e.g. promotor binding or rDNA binding. [GOC:jl]
GO_CELLULAR_PROTEIN_CATABOLIC_PROCESS	793	22	0.0277	2e-06	0.000589	The chemical reactions and pathways resulting in the breakdown of a protein by individual cells. [GOC:jl]
GO_MULTI_ORGANISM_PROCESS	1123	27	0.024	2.1e-06	0.000589	A biological process which involves another organism of the same or different species. [GOC:jl]
GO_NUCLEAR_OUTER_MEMBRANE_ENDOPLASMIC_RETICULUM_MEMBRANE_NETWORK	1124	27	0.024	2.14e-06	0.000589	The continuous network of membranes encompassing the nuclear outer membrane and the endoplasmic reticulum membrane. [GOC:bf, GOC:jl, GOC:mah, GOC:mcc, GOC:pr, GOC:vw]
GO_CELLULAR_RESPONSE_TO_ENDOGENOUS_STIMULUS	1406	31	0.022	2.19e-06	0.000589	Any process that results in a change in state or activity of a cell (in terms of movement, secretion, enzyme production, gene expression, etc.) as a result of a stimulus arising within the organism. [GOC:mah]
GO_CARBOHYDRATE_DERIVATIVE_METABOLIC_PROCESS	1126	27	0.024	2.21e-06	0.000589	The chemical reactions and pathways involving carbohydrate derivative. [GOC:TermGenie]
GO_REGULATION_OF_NEURON_DIFFERENTIATION	675	20	0.0296	2.21e-06	0.000589	Any process that modulates the frequency, rate or extent of neuron differentiation. [GOC:go_curators]
GO_ENZYME_REGULATOR_ACTIVITY	1059	26	0.0246	2.24e-06	0.000589	Binds to and modulates the activity of an enzyme. [GOC:dph, GOC:mah, GOC:tb]
GO_POSITIVE_REGULATION_OF_TRANSCRIPTION_BY_RNA_POLYMERASE_II	1198	28	0.0234	2.32e-06	0.000597	Any process that activates or increases the frequency, rate or extent of transcription from an RNA polymerase II promoter. [GOC:go_curators, GOC:txnOH]
GO_REGULATION_OF_CELLULAR_CATABOLIC_PROCESS	872	23	0.0264	2.72e-06	0.000681	Any process that modulates the frequency, rate or extent of the chemical reactions and pathways resulting in the breakdown of substances, carried out by individual cells. [GOC:mah]
GO_RESPONSE_TO_NITROGEN_COMPOUND	1145	27	0.0236	3.01e-06	0.000735	Any process that results in a change in state or activity of a cell or an organism (in terms of movement, secretion, enzyme production, gene expression, etc.) as a result of a nitrogen compound stimulus. [GOC:pr, GOC:TermGenie]
GO_CELL_PROJECTION_ORGANIZATION	1588	33	0.0208	3.59e-06	0.000857	A process that is carried out at the cellular level which results in the assembly, arrangement of constituent parts, or disassembly of a prolongation or process extending from a cell, e.g. a flagellum or axon. [GOC:jl, GOC:mah, http://www.cogsci.princeton.edu/~wn/]
GO_CATALYTIC_COMPLEX	1372	30	0.0219	3.78e-06	0.000871	A protein complex which is capable of catalytic activity. [GOC:bhm, GOC:TermGenie, PMID:8077207]
GO_PROTEIN_MODIFICATION_BY_SMALL_PROTEIN_CONJUGATION_OR_REMOVAL	1160	27	0.0233	3.82e-06	0.000871	A protein modification process in which one or more groups of a small protein, such as ubiquitin or a ubiquitin-like protein, are covalently attached to or removed from a target protein. [GOC:mah]
GO_RIBONUCLEOTIDE_BINDING	1899	37	0.0195	3.93e-06	0.000878	Interacting selectively and non-covalently with a ribonucleotide, any compound consisting of a ribonucleoside that is esterified with (ortho)phosphate or an oligophosphate at any hydroxyl group on the ribose moiety. [GOC:mah]
GO_RNA_CATABOLIC_PROCESS	415	15	0.0361	4.04e-06	0.000883	The chemical reactions and pathways resulting in the breakdown of RNA, ribonucleic acid, one of the two main type of nucleic acid, consisting of a long, unbranched macromolecule formed from ribonucleotides joined in 3',5'-phosphodiester linkage. [ISBN:0198506732]
GO_REGULATION_OF_CELL_PROJECTION_ORGANIZATION	705	20	0.0284	4.23e-06	0.000905	Any process that modulates the frequency, rate or extent of a process involved in the formation, arrangement of constituent parts, or disassembly of cell projections. [GOC:mah]
GO_MODIFICATION_DEPENDENT_MACROMOLECULE_CATABOLIC_PROCESS	652	19	0.0291	5.03e-06	0.00105	The chemical reactions and pathways resulting in the breakdown of a macromolecule, initiated by covalent modification of the target molecule. [GOC:jl]
GO_IDENTICAL_PROTEIN_BINDING	1926	37	0.0192	5.4e-06	0.00111	Interacting selectively and non-covalently with an identical protein or proteins. [GOC:jl]
GO_MICROTUBULE_CYTOSKELETON	1256	28	0.0223	5.64e-06	0.00114	The part of the cytoskeleton (the internal framework of a cell) composed of microtubules and associated proteins. [GOC:jl, ISBN:0395825172]
GO_NEURON_DIFFERENTIATION	1406	30	0.0213	6.1e-06	0.0012	The process in which a relatively unspecialized cell acquires specialized features of a neuron. [GOC:mah]
GO_RESPONSE_TO_OXYGEN_CONTAINING_COMPOUND	1714	34	0.0198	6.82e-06	0.00132	Any process that results in a change in state or activity of a cell or an organism (in terms of movement, secretion, enzyme production, gene expression, etc.) as a result of an oxygen-containing compound stimulus. [GOC:pr, GOC:TermGenie]
GO_CIS_REGULATORY_REGION_SEQUENCE_SPECIFIC_DNA_BINDING	1133	26	0.0229	7.43e-06	0.00139	Interacting selectively and non-covalently with a specific upstream regulatory DNA sequence (transcription factor recognition sequence or binding site) located in cis relative to the transcription start site (i.e., on the same strand of DNA) of a gene transcribed by some RNA polymerase. The proximal promoter is in cis with and relatively close to the core promoter. [GOC:txnOH-2018]
GO_WHOLE_MEMBRANE	1721	34	0.0198	7.43e-06	0.00139	Any lipid bilayer that completely encloses some structure, and all the proteins embedded in it or attached to it. Examples include the plasma membrane and most organelle membranes. [GOC:dos]
GO_POSITIVE_REGULATION_OF_NERVOUS_SYSTEM_DEVELOPMENT	552	17	0.0308	7.78e-06	0.00143	Any process that activates, maintains or increases the frequency, rate or extent of nervous system development, the origin and formation of nervous tissue. [GOC:ai]
GO_CELLULAR_RESPONSE_TO_DNA_DAMAGE_STIMULUS	865	22	0.0254	7.93e-06	0.00143	Any process that results in a change in state or activity of a cell (in terms of movement, secretion, enzyme production, gene expression, etc.) as a result of a stimulus indicating damage to its DNA from environmental insults or errors during metabolism. [GOC:go_curators]
GO_VACUOLE	802	21	0.0262	8.27e-06	0.00146	A closed structure, found only in eukaryotic cells, that is completely surrounded by unit membrane and contains liquid material. Cells contain one or several vacuoles, that may have different functions from each other. Vacuoles have a diverse array of functions. They can act as a storage organelle for nutrients or waste products, as a degradative compartment, as a cost-effective way of increasing…
GO_PROTEOLYSIS	1809	35	0.0193	8.47e-06	0.00147	The hydrolysis of proteins into smaller polypeptides and/or amino acids by cleavage of their peptide bonds. [GOC:bf, GOC:mah]
GO_REGULATION_OF_CELLULAR_PROTEIN_LOCALIZATION	559	17	0.0304	9.15e-06	0.00155	Any process that modulates the frequency, rate or extent of cellular protein localization. Cellular protein localization is any process in which a protein is transported to, and/or maintained in, a specific location and encompasses movement within the cell, from within the cell to the cell surface, or from one location to another at the surface of a cell. [GO_REF:0000058, GOC:TermGenie, GOC:vw]
GO_PEPTIDYL_AMINO_ACID_MODIFICATION	1290	28	0.0217	9.21e-06	0.00155	The alteration of an amino acid residue in a peptide. [GOC:mah]
GO_NEGATIVE_REGULATION_OF_RNA_BIOSYNTHETIC_PROCESS	1365	29	0.0212	9.49e-06	0.00157	Any process that stops, prevents or reduces the frequency, rate or extent of RNA biosynthetic process. [GO:jl, GO_REF:0000058, GOC:TermGenie]
GO_REGULATION_OF_CELLULAR_LOCALIZATION	1011	24	0.0237	9.66e-06	0.00157	Any process that modulates the frequency, rate or extent of a process in which a cell, a substance, or a cellular entity is transported to, or maintained in a specific location within or in the membrane of a cell. [GOC:dph, GOC:tb]
GO_PROTEIN_POLYUBIQUITINATION	340	13	0.0382	9.78e-06	0.00157	Addition of multiple ubiquitin groups to a protein, forming a ubiquitin chain. [ISBN:0815316194]
GO_OXIDATION_REDUCTION_PROCESS	1014	24	0.0237	1.01e-05	0.00158	A metabolic process that results in the removal or addition of one or more electrons to or from a substance, with or without the concomitant removal or addition of a proton or protons. [GOC:dhl, GOC:ecd, GOC:jh2, GOC:jid, GOC:mlg, GOC:rph]
GO_RESPONSE_TO_CYTOKINE	1225	27	0.022	1.02e-05	0.00158	Any process that results in a change in state or activity of a cell or an organism (in terms of movement, secretion, enzyme production, gene expression, etc.) as a result of a cytokine stimulus. [GOC:sl]
GO_ORGANONITROGEN_COMPOUND_BIOSYNTHETIC_PROCESS	1827	35	0.0192	1.04e-05	0.0016	The chemical reactions and pathways resulting in the formation of organonitrogen compound. [GOC:pr, GOC:TermGenie]
GO_MRNA_METABOLIC_PROCESS	887	22	0.0248	1.17e-05	0.00177	The chemical reactions and pathways involving mRNA, messenger RNA, which is responsible for carrying the coded genetic 'message', transcribed from DNA, to sites of protein assembly at the ribosomes. [ISBN:0198506732]
GO_NEGATIVE_REGULATION_OF_BIOSYNTHETIC_PROCESS	1762	34	0.0193	1.21e-05	0.0018	Any process that stops, prevents, or reduces the rate of the chemical reactions and pathways resulting in the formation of substances. [GOC:go_curators]
GO_SINGLE_FERTILIZATION	162	9	0.0556	1.28e-05	0.00187	The union of male and female gametes to form a zygote. [GOC:ems, GOC:mtg_sensu]
GO_REGULATION_OF_NEURON_PROJECTION_DEVELOPMENT	517	16	0.0309	1.35e-05	0.00196	Any process that modulates the rate, frequency or extent of neuron projection development. Neuron projection development is the process whose specific outcome is the progression of a neuron projection over time, from its formation to the mature structure. A neuron projection is any process extending from a neural cell, such as axons or dendrites (collectively called neurites). [GOC:dph, GOC:tb]
GO_NUCLEAR_TRANSCRIBED_MRNA_POLY_A_TAIL_SHORTENING	36	5	0.1389	1.41e-05	0.00201	Shortening of the poly(A) tail of a nuclear-transcribed mRNA from full length to an oligo(A) length. [GOC:krc]
GO_ADENYL_NUCLEOTIDE_BINDING	1546	31	0.0201	1.44e-05	0.00202	Interacting selectively and non-covalently with adenyl nucleotides, any compound consisting of adenosine esterified with (ortho)phosphate. [ISBN:0198506732]
GO_PROTEIN_LOCALIZATION_TO_ORGANELLE	979	23	0.0235	1.75e-05	0.00242	A process in which a protein is transported to, or maintained in, a location within an organelle. [GOC:mah]
GO_NEGATIVE_REGULATION_OF_TRANSCRIPTION_BY_RNA_POLYMERASE_II	921	22	0.0239	2.07e-05	0.00284	Any process that stops, prevents, or reduces the frequency, rate or extent of transcription mediated by RNA polymerase II. [GOC:go_curators, GOC:txnOH]
GO_STEM_CELL_DIFFERENTIATION	264	11	0.0417	2.15e-05	0.00291	The process in which a relatively unspecialized cell acquires specialized features of a stem cell. A stem cell is a cell that retains the ability to divide and proliferate throughout life to provide progenitor cells that can differentiate into specialized cells. [CL:0000034, GOC:isa_complete]
GO_PROTEASOMAL_PROTEIN_CATABOLIC_PROCESS	481	15	0.0312	2.3e-05	0.00307	The chemical reactions and pathways resulting in the breakdown of a protein or peptide by hydrolysis of its peptide bonds that is mediated by the proteasome. [GOC:tb]
GO_PERINUCLEAR_REGION_OF_CYTOPLASM	728	19	0.0261	2.33e-05	0.00307	Cytoplasm situated near, or occurring around, the nucleus. [GOC:jid]
GO_CARBOHYDRATE_BINDING	267	11	0.0412	2.39e-05	0.0031	Interacting selectively and non-covalently with any carbohydrate, which includes monosaccharides, oligosaccharides and polysaccharides as well as substances derived from monosaccharides by reduction of the carbonyl group (alditols), by oxidation of one or more hydroxy groups to afford the corresponding aldehydes, ketones, or carboxylic acids, or by replacement of one or more hydroxy group(s) by a…
GO_SEXUAL_REPRODUCTION	877	21	0.0239	3.08e-05	0.00396	A reproduction process that creates a new organism by combining the genetic material of two gametes, which may come from two organisms or from a single organism, in the case of self-fertilizing hermaphrodites, e.g. C. elegans, or self-fertilization in plants. It occurs both in eukaryotes and prokaryotes: in multicellular eukaryotic organisms, an individual is created anew; in prokaryotes, the ini…
GO_RESPONSE_TO_GROWTH_FACTOR	744	19	0.0255	3.12e-05	0.00396	Any process that results in a change in state or activity of a cell or an organism (in terms of movement, secretion, enzyme production, gene expression, etc.) as a result of a growth factor stimulus. [GOC:BHF, GOC:mah]
GO_REGULATION_OF_RESPONSE_TO_STRESS	1538	30	0.0195	3.3e-05	0.00413	Any process that modulates the frequency, rate or extent of a response to stress. Response to stress is a change in state or activity of a cell or an organism (in terms of movement, secretion, enzyme production, gene expression, etc.) as a result of a disturbance in organismal or cellular homeostasis, usually, but not necessarily, exogenous (e.g. temperature, humidity, ionizing radiation). [GOC:d…
GO_PROTEIN_LOCALIZATION_TO_NUCLEUS	277	11	0.0397	3.34e-05	0.00413	A process in which a protein transports or maintains the localization of another protein to the nucleus. [GOC:ecd]
GO_NUCLEOBASE_CONTAINING_SMALL_MOLECULE_METABOLIC_PROCESS	620	17	0.0274	3.4e-05	0.00416	The cellular chemical reactions and pathways involving a nucleobase-containing small molecule: a nucleobase, a nucleoside, or a nucleotide. [GOC:vw]
GO_MESENCHYMAL_STEM_CELL_DIFFERENTIATION	8	3	0.375	3.46e-05	0.00417	The process in which a relatively unspecialized cell acquires specialized features of a mesenchymal stem cell. A mesenchymal stem cell is a cell that retains the ability to divide and proliferate throughout life to provide progenitor cells that can differentiate into specialized mesenchymal cells. [CL:0002452, GOC:BHF]
GO_POSITIVE_REGULATION_OF_DEVELOPMENTAL_PROCESS	1466	29	0.0198	3.49e-05	0.00417	Any process that activates or increases the rate or extent of development, the biological process whose specific outcome is the progression of an organism over time from an initial condition (e.g. a zygote, or a young adult) to a later condition (e.g. a multicellular animal or an aged adult). [GOC:ai]
GO_CELL_CYCLE	1881	34	0.0181	4.51e-05	0.00533	The progression of biochemical and morphological phases and events that occur in a cell during successive cell replication or nuclear replication events. Canonically, the cell cycle comprises the replication and segregation of genetic material followed by the division of the cell, but in endocycles or syncytial cells nuclear replication or nuclear division may not be followed by cell division. [G…
GO_TRANSFERASE_COMPLEX	771	19	0.0246	5.03e-05	0.00582	A protein complex capable of catalyzing the transfer of a group, e.g. a methyl group, glycosyl group, acyl group, phosphorus-containing, or other groups, from one compound (generally regarded as the donor) to another compound (generally regarded as the acceptor). [GOC:bhm, PMID:16540464]
GO_EXTRINSIC_COMPONENT_OF_POSTSYNAPTIC_MEMBRANE	9	3	0.3333	5.16e-05	0.00582	The component of the postsynaptic membrane consisting of gene products and protein complexes that are loosely bound to one of its surfaces, but not integrated into the hydrophobic region. [GOC:autophagy, GOC:mf]
GO_CELL_CYCLE_PROCESS	1422	28	0.0197	5.17e-05	0.00582	The cellular process that ensures successive accurate and complete genome replication and chromosome segregation. [GOC:isa_complete, GOC:mtg_cell_cycle]
GO_SYMBIOTIC_PROCESS	980	22	0.0224	5.21e-05	0.00582	A process carried out by gene products in an organism that enable the organism to engage in a symbiotic relationship, a more or less intimate association, with another organism. The various forms of symbiosis include parasitism, in which the association is disadvantageous or destructive to one of the organisms; mutualism, in which the association is advantageous, or often necessary to one or both…
GO_REGULATION_OF_MRNA_METABOLIC_PROCESS	344	12	0.0349	5.22e-05	0.00582	Any process that modulates the frequency, rate or extent of mRNA metabolic process. [GO_REF:0000058, GOC:TermGenie, GOC:vw]
GO_REGULATION_OF_ANATOMICAL_STRUCTURE_MORPHOGENESIS	1198	25	0.0209	5.28e-05	0.00583	Any process that modulates the frequency, rate or extent of anatomical structure morphogenesis. [GOC:mah]
GO_CELLULAR_PROTEIN_CONTAINING_COMPLEX_ASSEMBLY	1129	24	0.0213	5.6e-05	0.00611	The aggregation, arrangement and bonding together of a set of components to form a protein complex, occurring at the level of an individual cell. [GOC:jl]
GO_POSITIVE_REGULATION_OF_MOLECULAR_FUNCTION	1823	33	0.0181	5.7e-05	0.00611	Any process that activates or increases the rate or extent of a molecular function, an elemental biological activity occurring at the molecular level, such as catalysis or binding. [GO:jl]
GO_FERTILIZATION	196	9	0.0459	5.71e-05	0.00611	The union of gametes of opposite sexes during the process of sexual reproduction to form a zygote. It involves the fusion of the gametic nuclei (karyogamy) and cytoplasm (plasmogamy). [GOC:tb, ISBN:0198506732]
GO_CELL_JUNCTION_ORGANIZATION	713	18	0.0252	5.83e-05	0.00617	A process that is carried out at the cellular level which results in the assembly, arrangement of constituent parts, or disassembly of a cell junction. A cell junction is a specialized region of connection between two cells or between a cell and the extracellular matrix. [GOC:dph, GOC:jl, GOC:mah]
GO_NEGATIVE_REGULATION_OF_RESPONSE_TO_STIMULUS	1753	32	0.0183	6.34e-05	0.00665	Any process that stops, prevents, or reduces the frequency, rate or extent of a response to a stimulus. Response to stimulus is a change in state or activity of a cell or an organism (in terms of movement, secretion, enzyme production, gene expression, etc.) as a result of a stimulus. [GOC:jid]
GO_REGULATION_OF_CELLULAR_COMPONENT_MOVEMENT	1142	24	0.021	6.69e-05	0.00694	Any process that modulates the frequency, rate or extent of the movement of a cellular component. [GOC:ai, GOC:dph, GOC:jl]
GO_NEURON_DEVELOPMENT	1143	24	0.021	6.78e-05	0.00696	The process whose specific outcome is the progression of a neuron over time, from initial commitment of the cell to a specific fate, to the fully functional differentiated cell. [GOC:dph]

[truncated: 2 more sheets: S11 - Within-sex rg, S12 - Power calculations]
