# Supplementary material for: Examining Sex-Differentiated Genetic Effects Across Neuropsychiatric and Behavioral Traits
Source: Biol Psychiatry. 2021 Jun 15;89(12):1127–37. doi: 10.1016/j.biopsych.2020.12.024 (PMC8163257; doi:10.1016/j.biopsych.2020.12.024)
Supplement: Supplement 2 [file mmc3.xlsx]

## Sheet: ADHD
GENE	CHR	START	STOP	NSNPS	NPARAM	N	ZSTAT	P	SYMBOL
ENSG00000110693	11	15987995	16761138	1155	41	32102	3.6721	0.00012029	SOX6
ENSG00000133958	14	93799565	94174222	731	26	32102	3.549	0.00019334	UNC79
ENSG00000133111	13	37393361	37403241	13	3	32102	3.5213	0.00021471	RFXAP
ENSG00000127585	16	742500	755829	8	1	32102	3.4732	0.00025713	FBXL16
ENSG00000198585	3	131100515	131107674	5	3	32102	3.4478	0.00028262	NUDT16
ENSG00000172977	11	65479467	65487075	22	5	32102	3.4208	0.00031217	KAT5
ENSG00000107147	9	138594031	138684992	106	16	32102	3.4118	0.00032264	KCNT1
ENSG00000172757	11	65590493	65629497	69	12	32102	3.3466	0.00040905	CFL1
ENSG00000162688	1	100315640	100389579	197	17	32102	3.29	0.00050093	AGL
ENSG00000132692	1	156611182	156629324	18	3	32102	3.2606	0.00055589	BCAN
ENSG00000143669	1	235824341	236046940	223	10	32102	3.2576	0.00056184	LYST
ENSG00000137962	1	94614544	94740624	169	23	32102	3.253	0.00057105	ARHGAP29
ENSG00000185271	14	20896970	20903801	17	4	32102	3.2328	0.00061291	KLHL33
ENSG00000158869	1	161185024	161190489	12	4	32102	3.2308	0.00061719	FCER1G
ENSG00000172922	11	65482367	65488418	14	4	32102	3.2216	0.00063734	RNASEH2C
ENSG00000177383	3	184428156	184429836	3	1	32102	3.1569	0.00079737	MAGEF1
ENSG00000167693	17	702553	883010	422	54	32102	3.1484	0.0008207	NXN
ENSG00000139977	14	57857262	57882635	20	3	32102	3.1406	0.00084299	NAA30
ENSG00000013392	6	83903098	83908651	2	1	32102	3.1159	0.00091677	RWDD2A
ENSG00000100034	22	22273793	22307209	79	10	32102	3.1056	0.00094947	PPM1F
ENSG00000140749	16	21652609	21663981	12	5	32102	3.103	0.00095782	IGSF6
ENSG00000007168	17	2496504	2588909	154	8	32102	3.0906	0.0009988	PAFAH1B1
ENSG00000197006	16	21608539	21668794	55	10	32102	3.0741	0.0010557	METTL9
ENSG00000100038	22	22311397	22337213	73	8	32102	3.0463	0.0011582	TOP3B
ENSG00000126602	16	3701640	3767598	124	16	32102	3.0403	0.0011818	TRAP1
ENSG00000128408	22	45809572	45828376	55	4	32102	3.0278	0.0012316	RIBC2
ENSG00000172803	11	65601112	65624367	28	9	32102	3.02	0.0012637	SNX32
ENSG00000189001	19	36014269	36019253	21	7	32102	3.018	0.0012723	SBSN
ENSG00000232196	16	3421053	3422283	6	2	32102	2.9614	0.0015313	MTRNR2L4
ENSG00000198185	20	45129701	45142198	19	4	32102	2.9452	0.0016136	ZNF334
ENSG00000269955	7	139026106	139107345	205	3	32102	2.942	0.0016303	LUC7L2
ENSG00000146963	7	139025105	139108198	210	3	32102	2.9374	0.0016547	C7orf55-LUC7L2
ENSG00000260970	9	122257653	122286403	78	7	32102	2.9299	0.0016952	RP11-295D22.1
ENSG00000131459	5	179727690	179780387	207	22	32102	2.9231	0.0017329	GFPT2
ENSG00000187581	14	93813537	93814702	8	3	32102	2.8936	0.0019041	COX8C
ENSG00000183128	10	105232561	105238997	8	2	32102	2.8758	0.0020151	CALHM3
ENSG00000197837	12	14920933	14924065	9	3	32102	2.8684	0.0020625	HIST4H4
ENSG00000180353	3	121350246	121379774	73	9	32102	2.8628	0.0020995	HCLS1
ENSG00000168158	16	3405889	3406924	3	1	32102	2.8622	0.0021036	OR2C1
ENSG00000172732	11	65624597	65635124	24	4	32102	2.8391	0.002262	MUS81
ENSG00000164898	7	139024203	139031065	19	2	32102	2.8376	0.0022729	C7orf55
ENSG00000196758	2	240499995	240507788	36	6	32102	2.8189	0.0024094	AC079612.1
ENSG00000170456	12	31535157	31744031	721	24	32102	2.8164	0.0024283	DENND5B
ENSG00000234224	7	123670973	123673523	2	1	32102	2.8158	0.0024329	TMEM229A
ENSG00000189099	4	152198323	152212605	30	5	32102	2.8131	0.0024536	PRSS48
ENSG00000196936	1	248112160	248113098	9	2	32102	2.8004	0.002552	OR2L8
ENSG00000258247	12	95770984	95774672	22	5	32102	2.7883	0.0026496	RP11-167N24.6
ENSG00000128710	2	176973518	176984670	18	4	32102	2.7865	0.0026641	HOXD10
ENSG00000172935	11	68771863	68780877	15	4	32102	2.7586	0.0029027	MRGPRF
ENSG00000038427	5	82767284	82878122	215	33	32102	2.7578	0.0029094	VCAN
ENSG00000017373	17	36686251	36762183	91	9	32102	2.747	0.0030069	SRCIN1
ENSG00000150628	4	177105789	177116822	31	9	32102	2.7225	0.0032396	SPATA4
ENSG00000164896	7	150773711	150777953	4	2	32102	2.7104	0.0033599	FASTK
ENSG00000205710	17	4802713	4806227	7	3	32102	2.7088	0.0033759	C17orf107
ENSG00000158296	20	45186463	45304714	192	33	32102	2.7035	0.003431	SLC13A3
ENSG00000163682	4	39455744	39460568	19	5	32102	2.6992	0.0034755	RPL9
ENSG00000021762	11	3108346	3187969	201	23	32102	2.6956	0.0035126	OSBPL5
ENSG00000108055	10	112327449	112364394	88	7	32102	2.6836	0.0036413	SMC3
ENSG00000182255	11	30031288	30038570	9	4	32102	2.6802	0.0036786	KCNA4
ENSG00000172809	17	72199721	72206794	1	1	32102	2.6787	0.0036957	RPL38
ENSG00000189127	5	79852574	79866307	32	7	32102	2.6746	0.0037411	ANKRD34B
ENSG00000182173	17	73512141	73520820	47	6	32102	2.6691	0.0038031	TSEN54
ENSG00000125885	20	5931298	5975852	116	13	32102	2.6683	0.0038117	MCM8
ENSG00000083123	6	80816364	81055987	638	20	32102	2.6633	0.0038692	BCKDHB
ENSG00000162482	1	19609052	19615744	25	4	32102	2.6592	0.0039166	AKR7A3
ENSG00000130560	9	138824815	138853226	40	2	32102	2.6494	0.0040321	UBAC1
ENSG00000153201	2	109335937	109402267	87	4	32102	2.6485	0.004042	RANBP2
ENSG00000173039	11	65421067	65430565	12	4	32102	2.645	0.0040849	RELA
ENSG00000140030	14	88471468	88478419	20	5	32102	2.6378	0.0041717	GPR65
ENSG00000173559	2	192542794	192561385	14	5	32102	2.6369	0.004183	NABP1
ENSG00000182263	2	164449906	164592522	160	17	32102	2.6364	0.0041891	FIGN
ENSG00000182333	10	90424198	90438571	34	8	32102	2.6306	0.0042615	LIPF
ENSG00000119285	1	236712305	236767804	300	11	32102	2.6265	0.0043134	HEATR1
ENSG00000213918	16	3661729	3730144	150	12	32102	2.6254	0.0043267	DNASE1
ENSG00000158864	1	161166894	161184185	28	9	32102	2.6246	0.0043381	NDUFS2
ENSG00000104880	19	7459999	7537363	322	12	32102	2.6226	0.0043626	ARHGEF18
ENSG00000140987	16	3432085	3451065	39	5	32102	2.6161	0.0044474	ZSCAN32
ENSG00000112303	6	133065009	133084598	56	11	32102	2.612	0.0045003	VNN2
ENSG00000134115	3	1134260	1445901	1071	81	32102	2.5973	0.0046984	CNTN6
ENSG00000108296	17	36956687	36981734	59	8	32102	2.5929	0.0047585	CWC25
ENSG00000123901	11	94110477	94134585	88	12	32102	2.5758	0.0050008	GPR83
ENSG00000205971	7	1732446	1733961	4	2	32102	2.5741	0.0050253	AC074389.6
ENSG00000198898	7	116451124	116562103	168	17	32102	2.5566	0.0052853	CAPZA2
ENSG00000100079	22	37966255	37978623	36	4	32102	2.5536	0.0053315	LGALS2
ENSG00000107036	9	5629025	5776557	350	17	32102	2.5499	0.0053884	KIAA1432
ENSG00000198865	5	42756903	42802462	108	10	32102	2.5436	0.0054853	CCDC152
ENSG00000198105	10	38091751	38147034	163	9	32102	2.5422	0.0055073	ZNF248
ENSG00000176641	18	59475296	59561480	271	22	32102	2.538	0.0055745	RNF152
ENSG00000206503	6	29909037	29913661	181	21	32102	2.5329	0.0056567	HLA-A
ENSG00000122786	7	134429003	134655479	563	41	32102	2.5322	0.0056681	CALD1
ENSG00000125337	6	168396921	168445769	96	13	32102	2.528	0.005736	KIF25
ENSG00000049618	6	157099063	157531913	590	37	32102	2.5272	0.0057482	ARID1B
ENSG00000166682	11	113558272	113577095	53	9	32102	2.5268	0.0057561	TMPRSS5
ENSG00000180263	12	95470525	95611258	387	24	32102	2.5198	0.0058704	FGD6
ENSG00000173653	11	66610306	66614017	4	2	32102	2.5187	0.0058894	RCE1
ENSG00000104267	8	86376081	86393722	19	4	32102	2.5137	0.0059731	CA2
ENSG00000162620	1	74491699	74663871	251	14	32102	2.5114	0.0060131	LRRIQ3
ENSG00000172602	12	49250928	49259681	14	4	32102	2.5089	0.0060546	RND1
ENSG00000102452	13	101706130	102068843	1130	64	32102	2.5077	0.0060756	NALCN
ENSG00000268387	1	161190160	161192296	8	3	32102	2.5075	0.0060793	AL590714.1
ENSG00000258947	16	89987800	90005169	61	9	32102	2.5062	0.006102	TUBB3
ENSG00000105143	19	15060846	15133802	339	31	32102	2.5032	0.0061535	SLC1A6
ENSG00000149201	11	86085778	86134151	161	24	32102	2.5031	0.0061556	CCDC81
ENSG00000175336	12	56754353	56756607	2	1	32102	2.5021	0.0061727	APOF
ENSG00000198366	6	26020718	26021186	1	1	32102	2.5003	0.006204	HIST1H3A
ENSG00000158516	7	129906667	129929638	60	8	32102	2.4936	0.0063236	CPA2
ENSG00000175592	11	65659520	65668044	19	5	32102	2.4876	0.0064303	FOSL1
ENSG00000163206	1	152850793	152857523	4	2	32102	2.4852	0.0064747	SMCP
ENSG00000189180	10	38299578	38354016	132	12	32102	2.4837	0.0065018	ZNF33A
ENSG00000159322	15	73043710	73078187	64	9	32102	2.4826	0.006522	ADPGK
ENSG00000268861	19	7445850	7535131	341	13	32102	2.4805	0.0065601	CTD-2207O23.3
ENSG00000167971	16	2227184	2246526	4	1	32102	2.4797	0.0065744	CASKIN1
ENSG00000006282	17	48620419	48633213	38	5	32102	2.4774	0.0066164	SPATA20
ENSG00000118217	1	161736084	161933860	437	14	32102	2.4717	0.0067237	ATF6
ENSG00000246705	12	14927270	14930936	11	5	32102	2.4715	0.0067267	H2AFJ
ENSG00000089195	20	5917881	5931182	54	9	32102	2.4654	0.0068433	TRMT6
ENSG00000259495	15	80637195	80695917	319	19	32102	2.4646	0.0068579	RP11-210M15.2
ENSG00000167580	12	50344524	50352664	24	4	32102	2.4593	0.0069597	AQP2
ENSG00000163683	4	39547950	39640710	207	25	32102	2.4564	0.0070172	SMIM14
ENSG00000184999	11	62905339	63137190	662	21	32102	2.4538	0.0070668	SLC22A10
ENSG00000152582	5	35617946	35814713	565	28	32102	2.4538	0.0070683	SPEF2
ENSG00000006059	17	39502344	39507064	8	3	32102	2.4535	0.0070741	KRT33A
ENSG00000121871	3	164904508	164914897	15	3	32102	2.4515	0.0071129	SLITRK3
ENSG00000084463	12	14939410	14956474	23	6	32102	2.4441	0.0072609	WBP11
ENSG00000113532	5	100142639	100238970	175	10	32102	2.4411	0.0073211	ST8SIA4
ENSG00000242616	9	114423615	114432526	31	6	32102	2.4269	0.0076148	GNG10
ENSG00000151365	11	77774907	77779397	24	3	32102	2.4235	0.0076859	THRSP
ENSG00000187513	1	35258599	35261348	10	3	32102	2.4212	0.0077355	GJA4
ENSG00000011114	14	93703896	93799438	253	13	32102	2.4199	0.0077625	BTBD7
ENSG00000153029	1	181003067	181031074	83	16	32102	2.4175	0.0078146	MR1
ENSG00000175395	10	38238500	38265561	63	8	32102	2.4148	0.0078712	ZNF25
ENSG00000114416	3	180585929	180700541	173	12	32102	2.4131	0.0079088	FXR1
ENSG00000126883	9	134000948	134110057	177	10	32102	2.4126	0.0079186	NUP214
ENSG00000010932	1	171217638	171255117	86	13	32102	2.4118	0.0079372	FMO1
ENSG00000155542	5	56205087	56221359	42	5	32102	2.4091	0.0079966	SETD9
ENSG00000127481	1	19401000	19536770	247	20	32102	2.4085	0.0080082	UBR4
ENSG00000167671	19	4444996	4457819	34	6	32102	2.4082	0.0080159	UBXN6
ENSG00000132872	18	40847843	40857615	9	3	32102	2.4047	0.0080934	SYT4
ENSG00000146090	5	179527795	179636153	331	46	32102	2.3999	0.008199	RASGEF1C
ENSG00000108551	17	17397751	17399709	3	1	32102	2.3988	0.0082246	RASD1
ENSG00000149196	11	86013253	86056969	143	10	32102	2.3977	0.0082488	C11orf73
ENSG00000186881	9	107266455	107267547	9	3	32102	2.3958	0.0082931	OR13F1
ENSG00000024048	6	42531800	42661242	188	16	32102	2.3924	0.0083695	UBR2
ENSG00000120458	11	124636394	124670569	46	7	32102	2.3807	0.00864	MSANTD2
ENSG00000149443	20	18790372	18810797	55	12	32102	2.3792	0.0086746	C20orf78
ENSG00000148154	9	114659046	114697649	160	24	32102	2.3791	0.0086787	UGCG
ENSG00000100376	22	45704849	45737836	94	9	32102	2.371	0.0088706	FAM118A
ENSG00000183091	2	152341850	152591001	339	25	32102	2.3694	0.0089093	NEB
ENSG00000144908	3	125822412	125916837	372	29	32102	2.3679	0.0089444	ALDH1L1
ENSG00000164879	8	86285665	86361269	112	12	32102	2.3668	0.0089709	CA3
ENSG00000205549	9	16203933	16276311	197	27	32102	2.3653	0.0090079	C9orf92
ENSG00000138316	10	72432559	72522197	431	46	32102	2.3651	0.0090118	ADAMTS14
ENSG00000177706	7	192969	300711	17	4	32102	2.3639	0.0090421	FAM20C
ENSG00000172543	11	65647280	65651212	7	3	32102	2.3634	0.0090529	CTSW
ENSG00000008382	19	4343524	4360083	26	3	32102	2.3594	0.0091534	MPND
ENSG00000139364	12	125671382	126146917	1043	95	32102	2.3582	0.0091821	TMEM132B
ENSG00000138109	10	96698415	96749147	176	17	32102	2.3509	0.009364	CYP2C9
ENSG00000175643	16	11343476	11445619	428	21	32102	2.3391	0.0096655	RMI2
ENSG00000150782	11	112013974	112034840	39	7	32102	2.3338	0.0098034	IL18
ENSG00000117592	1	173446405	173457946	13	3	32102	2.3332	0.0098185	PRDX6
ENSG00000101442	20	37377085	37400834	95	10	32102	2.3312	0.0098718	ACTR5
ENSG00000111554	12	68666223	68726161	86	12	32102	2.3302	0.0098988	MDM1
ENSG00000241186	3	46616045	46668033	215	24	32102	2.328	0.0099556	TDGF1
ENSG00000066185	1	42896000	42921938	83	8	32102	2.3276	0.0099663	ZMYND12
ENSG00000172500	11	65651212	65656010	8	2	32102	2.323	0.010091	FIBP
ENSG00000108556	17	4801069	4806369	18	5	32102	2.3223	0.010108	CHRNE
ENSG00000143257	1	161199456	161208092	24	6	32102	2.3189	0.0102	NR1I3
ENSG00000101203	20	61924538	61966203	13	2	32102	2.3174	0.010241	COL20A1
ENSG00000130349	6	107349407	107372546	26	2	32102	2.3172	0.010248	C6orf203
ENSG00000128829	15	40226347	40327797	297	23	32102	2.3137	0.010341	EIF2AK4
ENSG00000136695	2	113816215	113822959	44	3	32102	2.3116	0.010401	IL36RN
ENSG00000165637	10	76969912	76991206	39	8	32102	2.3104	0.010433	VDAC2
ENSG00000172365	11	58189738	58190786	3	1	32102	2.3082	0.010493	OR5B2
ENSG00000196684	19	16244838	16269386	40	8	32102	2.308	0.010499	HSH2D
ENSG00000176714	2	27848506	27851879	4	2	32102	2.3062	0.01055	CCDC121
ENSG00000164897	7	150778167	150780633	3	2	32102	2.3053	0.010576	TMUB1
ENSG00000011028	17	60704762	60770958	83	10	32102	2.3023	0.010658	MRC2
ENSG00000174938	16	29882480	29910868	19	3	32102	2.3008	0.010701	SEZ6L2
ENSG00000165644	10	76993727	76995788	1	1	32102	2.3003	0.010715	COMTD1
ENSG00000177303	17	73496342	73511664	42	6	32102	2.2999	0.010728	CASKIN2
ENSG00000101282	20	939095	982907	148	18	32102	2.2994	0.010742	RSPO4
ENSG00000139722	12	123349882	123380991	32	5	32102	2.2956	0.010849	VPS37B
ENSG00000184985	4	7194265	7744554	1726	149	32102	2.2946	0.010877	SORCS2
ENSG00000117016	1	41086351	41131329	113	15	32102	2.292	0.010952	RIMS3
ENSG00000198211	16	89985573	90002500	54	10	32102	2.2912	0.010975	TUBB3
ENSG00000109205	4	71062213	71070293	23	4	32102	2.2832	0.011209	ODAM
ENSG00000167670	19	4402659	4445015	95	10	32102	2.2826	0.011228	CHAF1A
ENSG00000109047	17	9799637	9808938	22	2	32102	2.279	0.011334	RCVRN
ENSG00000121897	4	39460620	39479273	67	11	32102	2.2755	0.011439	LIAS
ENSG00000115415	2	191829084	191885686	120	18	32102	2.2727	0.011522	STAT1
ENSG00000111732	12	8754762	8765467	3	1	32102	2.2724	0.011531	AICDA
ENSG00000021355	6	2832566	2842240	9	1	32102	2.271	0.011572	SERPINB1
ENSG00000155636	2	178977151	179003738	49	11	32102	2.2696	0.011616	RBM45
ENSG00000186105	5	61874562	61877275	2	1	32102	2.2693	0.011626	LRRC70
ENSG00000099219	9	5765076	5833117	142	9	32102	2.2688	0.011639	ERMP1
ENSG00000124749	6	55921388	56258892	1272	45	32102	2.2649	0.011759	COL21A1
ENSG00000108468	17	46147414	46178883	90	11	32102	2.2624	0.011837	CBX1
ENSG00000262621	16	3415099	3536960	388	20	32102	2.2611	0.011878	NAA60
ENSG00000149742	11	63137261	63177766	89	15	32102	2.261	0.011879	SLC22A9
ENSG00000120440	6	167738574	167772991	86	15	32102	2.2609	0.011882	TTLL2
ENSG00000153310	8	130851839	131029375	319	28	32102	2.26	0.011911	FAM49B
ENSG00000087245	16	55423612	55540603	501	38	32102	2.2591	0.011937	MMP2
ENSG00000010219	12	4671370	4723325	145	19	32102	2.2585	0.011957	DYRK4
ENSG00000002919	17	46180719	46200436	63	8	32102	2.2549	0.012071	SNX11
ENSG00000197428	11	4660945	4662068	5	2	32102	2.2504	0.012212	OR51D1
ENSG00000213462	7	64451187	64467121	41	6	32102	2.2494	0.012244	ERV3-1
ENSG00000198429	19	11998599	12025144	60	7	32102	2.2444	0.012405	ZNF69
ENSG00000196600	11	62931248	62997124	242	15	32102	2.2442	0.012409	SLC22A25
ENSG00000132746	11	67429633	67448671	42	3	32102	2.2426	0.012462	ALDH3B2
ENSG00000141026	17	17380300	17396540	25	4	32102	2.2409	0.012517	MED9
ENSG00000116977	1	236681300	236716281	180	6	32102	2.2397	0.012556	LGALS8
ENSG00000141506	17	8782233	8869029	144	24	32102	2.2344	0.01273	PIK3R5
ENSG00000094796	17	39549976	39553844	14	4	32102	2.2342	0.012735	KRT31
ENSG00000130396	6	168227602	168372703	325	15	32102	2.234	0.012743	MLLT4
ENSG00000173250	5	145892666	145895753	4	2	32102	2.2338	0.012749	GPR151
ENSG00000100151	22	38452318	38471708	35	8	32102	2.2318	0.012815	PICK1
ENSG00000185499	1	155158300	155162707	5	3	32102	2.2304	0.012862	MUC1
ENSG00000065060	6	34759857	34850915	245	15	32102	2.2298	0.012879	UHRF1BP1
ENSG00000124422	17	20902910	20947073	139	9	32102	2.2281	0.012936	USP22
ENSG00000165309	10	23216953	23326518	239	21	32102	2.2271	0.012969	ARMC3
ENSG00000013503	12	106751436	106903976	307	15	32102	2.2268	0.01298	POLR3B
ENSG00000075388	11	69587797	69590171	3	2	32102	2.2209	0.013178	FGF4
ENSG00000132661	20	23331373	23335414	14	5	32102	2.2175	0.013295	NXT1
ENSG00000144677	3	37903451	38025960	239	24	32102	2.2171	0.013307	CTDSPL
ENSG00000181085	8	144798429	144804628	20	6	32102	2.2136	0.013427	MAPK15
ENSG00000077935	22	45739944	45809500	163	8	32102	2.212	0.013482	SMC1B
ENSG00000141985	19	4360367	4400544	71	11	32102	2.2119	0.013486	SH3GL1
ENSG00000109610	4	24791534	24802464	21	5	32102	2.2118	0.013491	SOD3
ENSG00000175697	3	119883492	120003941	333	20	32102	2.2111	0.013514	GPR156
ENSG00000187094	3	42299317	42307699	14	3	32102	2.2109	0.013522	CCK
ENSG00000165521	14	89078775	89259096	301	15	32102	2.2064	0.013677	EML5
ENSG00000173894	17	77751931	77761782	1	1	32102	2.2052	0.013721	CBX2
ENSG00000215421	18	72265106	72777627	706	26	32102	2.2043	0.01375	ZNF407
ENSG00000143630	1	155247374	155259639	21	2	32102	2.1998	0.013909	HCN3
ENSG00000136986	8	124025404	124054663	65	10	32102	2.1984	0.01396	DERL1
ENSG00000035141	2	70523107	70529222	13	2	32102	2.1973	0.014	FAM136A
ENSG00000185933	10	105213144	105218645	11	4	32102	2.1958	0.014054	CALHM1
ENSG00000158480	20	48519928	48532080	31	5	32102	2.1948	0.014088	SPATA2
ENSG00000141338	17	66863433	66951533	170	16	32102	2.1931	0.014151	ABCA8
ENSG00000260415	12	52203789	52206636	5	2	32102	2.1898	0.014269	AC068987.1
ENSG00000078081	3	182840001	182881627	161	17	32102	2.1889	0.014301	LAMP3
ENSG00000091138	7	107405912	107443670	57	10	32102	2.1884	0.014321	SLC26A3
ENSG00000059588	1	234527059	234614849	346	34	32102	2.1868	0.014379	TARBP1
ENSG00000163006	2	109403213	109501933	159	10	32102	2.1866	0.014388	CCDC138
ENSG00000155545	5	56215429	56267502	154	17	32102	2.1856	0.014423	MIER3
ENSG00000100604	14	93389425	93401638	42	8	32102	2.1854	0.014429	CHGA
ENSG00000054983	14	88304164	88460009	598	24	32102	2.185	0.014443	GALC
ENSG00000171931	17	18647326	18682662	83	13	32102	2.1848	0.014452	FBXW10
ENSG00000106304	7	123565286	123611468	92	12	32102	2.184	0.014482	SPAM1
ENSG00000183826	6	38136227	38607924	940	57	32102	2.1822	0.014549	BTBD9
ENSG00000033178	4	68478370	68566897	244	12	32102	2.1815	0.014572	UBA6
ENSG00000090097	3	51991470	52002426	1	1	32102	2.1809	0.014597	PCBP4
ENSG00000187607	17	15602891	15640874	44	8	32102	2.1805	0.014611	ZNF286A
ENSG00000158710	1	159887897	159895522	5	2	32102	2.1782	0.014697	TAGLN2
ENSG00000078804	20	33292094	33301243	9	3	32102	2.1756	0.014793	TP53INP2
ENSG00000131015	6	150263136	150270371	15	3	32102	2.1708	0.014971	ULBP2
ENSG00000119632	14	94594116	94596590	4	2	32102	2.1709	0.014971	IFI27L2
ENSG00000173389	3	51928892	51937351	18	2	32102	2.1692	0.015034	IQCF1
ENSG00000083097	6	83777385	83881069	145	11	32102	2.1684	0.015063	DOPEY1
ENSG00000082701	3	119540170	119813264	377	19	32102	2.1661	0.015152	GSK3B
ENSG00000158882	1	161195793	161200408	3	2	32102	2.1659	0.01516	TOMM40L
ENSG00000165204	9	125562370	125563395	3	2	32102	2.1658	0.015163	OR1K1
ENSG00000078747	20	32951041	33099198	162	7	32102	2.162	0.015309	ITCH
ENSG00000132423	6	99817276	99842080	76	10	32102	2.1619	0.015311	COQ3
ENSG00000124641	6	41873092	41888877	19	7	32102	2.1619	0.015312	MED20
ENSG00000206069	22	25331077	25342662	15	3	32102	2.1613	0.015335	TMEM211
ENSG00000172164	8	121547985	121825513	660	40	32102	2.1611	0.015345	SNTB1
ENSG00000165209	9	125871779	126030855	138	16	32102	2.161	0.015348	STRBP
ENSG00000182795	1	207191866	207206101	4	2	32102	2.1603	0.015376	C1orf116
ENSG00000166913	20	43514317	43537173	37	4	32102	2.1601	0.015383	YWHAB
ENSG00000142611	1	2985732	3355185	653	71	32102	2.16	0.015386	PRDM16
ENSG00000152377	5	136310987	136934068	1564	80	32102	2.16	0.015386	SPOCK1
ENSG00000127241	3	186935942	187009810	151	22	32102	2.1595	0.015405	MASP1
ENSG00000155719	16	21689835	21772050	74	12	32102	2.158	0.015464	OTOA
ENSG00000114859	3	184063973	184079439	13	3	32102	2.1535	0.015639	CLCN2
ENSG00000104413	8	95653302	95719694	214	13	32102	2.1519	0.015703	ESRP1
ENSG00000162976	2	11295324	11319000	45	8	32102	2.1512	0.015729	PQLC3
ENSG00000107897	10	27484146	27531059	290	13	32102	2.1502	0.015771	ACBD5
ENSG00000180745	10	129676105	129691211	33	11	32102	2.1485	0.015836	CLRN3
ENSG00000167981	16	3486104	3493542	35	4	32102	2.1453	0.015963	ZNF597
ENSG00000180543	8	98285717	98290176	7	2	32102	2.1434	0.016039	TSPYL5
ENSG00000113905	3	186378005	186396029	63	9	32102	2.1426	0.016071	HRG
ENSG00000212657	17	39463952	39465505	8	2	32102	2.1397	0.016189	KRTAP16-1
ENSG00000144355	2	172949468	172954405	5	2	32102	2.1393	0.016204	DLX1
ENSG00000116157	1	53068044	53074723	18	4	32102	2.1378	0.016265	GPX7
ENSG00000249016	5	54252063	54253674	12	2	32102	2.1368	0.016306	RP11-45H22.3
ENSG00000169019	4	47452885	47465736	21	4	32102	2.1356	0.016355	COMMD8
ENSG00000155324	5	125695824	125832186	160	29	32102	2.1348	0.016388	GRAMD3
ENSG00000074266	11	85955586	85989855	77	9	32102	2.134	0.016423	EED
ENSG00000170175	17	7348380	7361026	31	5	32102	2.1336	0.016439	CHRNB1
ENSG00000120693	13	37418968	37494902	125	14	32102	2.1332	0.016455	SMAD9
ENSG00000117598	1	99355806	99470588	371	31	32102	2.1324	0.016489	LPPR5
ENSG00000113555	5	141323150	141349304	42	8	32102	2.1322	0.016495	PCDH12
ENSG00000151332	14	36767770	36789882	27	2	32102	2.1275	0.016689	MBIP
ENSG00000138769	4	76503215	76555900	113	9	32102	2.1271	0.016707	CDKL2
ENSG00000163814	3	45123770	45187914	115	29	32102	2.1267	0.016721	CDCP1
ENSG00000110031	11	58294344	58345693	82	10	32102	2.1258	0.01676	LPXN
ENSG00000136327	14	37049784	37051812	2	1	32102	2.1247	0.016808	NKX2-8
ENSG00000109686	4	152023903	152246784	454	20	32102	2.1228	0.016886	SH3D19
ENSG00000065325	17	9725523	9795419	200	13	32102	2.121	0.01696	GLP2R
ENSG00000156687	8	35092975	35654068	788	32	32102	2.1189	0.017047	UNC5D
ENSG00000257040	14	72456191	72458326	10	3	32102	2.1177	0.017099	AC005477.1
ENSG00000124562	6	34725183	34741571	54	7	32102	2.1153	0.0172	SNRPC
ENSG00000112319	6	133561736	133853258	731	45	32102	2.1153	0.017202	EYA4
ENSG00000053372	1	19578033	19586622	52	8	32102	2.1109	0.01739	MRTO4
ENSG00000105887	7	135611509	135662101	124	16	32102	2.1058	0.017611	MTPN
ENSG00000136098	13	52706775	52733996	65	8	32102	2.1054	0.01763	NEK3
ENSG00000181585	3	46742823	46752376	22	5	32102	2.1036	0.017707	TMIE
ENSG00000101445	20	37434348	37551667	235	33	32102	2.1034	0.017714	PPP1R16B
ENSG00000141503	17	4736683	4801356	145	13	32102	2.1033	0.017721	MINK1
ENSG00000076258	1	171283347	171311223	30	6	32102	2.1023	0.017765	FMO4
ENSG00000100211	22	39052641	39069859	65	3	32102	2.0987	0.017923	CBY1
ENSG00000128731	15	28356186	28567298	129	4	32102	2.0983	0.017939	HERC2
ENSG00000119865	2	68511303	68547183	53	12	32102	2.0962	0.018034	CNRIP1
ENSG00000179915	2	50145643	51259674	3261	116	32102	2.0949	0.018091	NRXN1
ENSG00000269058	19	16589868	16607003	51	4	32102	2.0941	0.018126	CALR3
ENSG00000196800	5	147549296	147554961	11	2	32102	2.0936	0.018149	SPINK14
ENSG00000055118	7	150642049	150675403	68	11	32102	2.0925	0.018195	KCNH2
ENSG00000131042	19	54777675	54785039	2	1	32102	2.0924	0.018203	LILRB2
ENSG00000255104	17	15603006	15648092	49	9	32102	2.0919	0.018224	ZNF286A
ENSG00000162618	1	79355449	79472403	466	25	32102	2.0875	0.01842	ELTD1
ENSG00000204694	6	29393281	29424848	78	10	32102	2.0839	0.018583	OR11A1
ENSG00000110435	11	34937376	35042138	396	16	32102	2.0798	0.018772	PDHX
ENSG00000171067	11	68028803	68039469	18	6	32102	2.0767	0.018914	C11orf24
ENSG00000145088	3	121554030	121605373	138	9	32102	2.0753	0.018979	EAF2
ENSG00000013375	6	83870869	83903655	35	6	32102	2.0745	0.019017	PGM3
ENSG00000082641	17	46125691	46138849	22	6	32102	2.0742	0.019029	NFE2L1
ENSG00000163106	4	95219686	95264027	86	7	32102	2.0737	0.019055	HPGDS
ENSG00000181617	4	71091788	71100969	16	5	32102	2.0733	0.01907	FDCSP
ENSG00000132688	1	156638555	156647189	14	2	32102	2.0729	0.019089	NES
ENSG00000007944	6	16129356	16148479	33	7	32102	2.0729	0.019089	MYLIP
ENSG00000111269	12	12764761	12798042	56	6	32102	2.0722	0.019122	CREBL2
ENSG00000120594	10	20105168	20578785	1871	81	32102	2.0721	0.01913	PLXDC2
ENSG00000130311	19	17420327	17434110	54	9	32102	2.0713	0.019166	DDA1
ENSG00000125971	20	33104214	33128762	12	2	32102	2.0701	0.019222	DYNLRB1
ENSG00000148842	10	104678050	104849978	400	19	32102	2.0686	0.019291	CNNM2
ENSG00000124762	6	36644305	36655116	32	7	32102	2.068	0.019319	CDKN1A
ENSG00000166046	12	106695707	106740793	94	11	32102	2.0675	0.019346	TCP11L2
ENSG00000149639	20	35405845	35492089	85	16	32102	2.0669	0.019372	SOGA1
ENSG00000167992	11	61025762	61062896	10	3	32102	2.0666	0.019384	VWCE
ENSG00000160948	8	145649000	145653931	6	2	32102	2.0663	0.0194	VPS28
ENSG00000230062	6	46714654	46727243	17	4	32102	2.0661	0.019412	ANKRD66
ENSG00000198646	20	33284722	33413452	171	12	32102	2.0643	0.019494	NCOA6
ENSG00000255833	5	134779908	134788089	35	8	32102	2.0618	0.019615	TIFAB
ENSG00000108819	17	48211104	48227991	8	3	32102	2.0588	0.019758	PPP1R9B
ENSG00000205045	17	33791268	33864880	171	27	32102	2.0584	0.019777	SLFN12L
ENSG00000117360	1	150293925	150325671	81	9	32102	2.0583	0.019779	PRPF3
ENSG00000164509	5	55147207	55218678	157	20	32102	2.0583	0.01978	IL31RA
ENSG00000152749	13	95254157	95286899	57	7	32102	2.0555	0.019913	GPR180
ENSG00000173157	12	43747669	43945724	544	23	32102	2.0519	0.020089	ADAMTS20
ENSG00000114098	3	137906109	138017231	70	16	32102	2.0508	0.020143	ARMC8
ENSG00000225968	7	1727755	1787590	84	7	32102	2.0508	0.020143	ELFN1
ENSG00000173705	3	33191537	33260707	212	20	32102	2.05	0.020181	SUSD5
ENSG00000164749	8	76320149	76479078	552	31	32102	2.0499	0.020189	HNF4G
ENSG00000147889	9	21967751	21995300	30	6	32102	2.0476	0.0203	CDKN2A
ENSG00000125571	2	113670548	113676459	43	3	32102	2.0463	0.020364	IL37
ENSG00000186400	1	158548709	158549689	5	1	32102	2.0461	0.020375	OR10X1
ENSG00000162959	2	32090129	32236299	198	11	32102	2.0444	0.020455	MEMO1
ENSG00000134901	13	103436631	103451357	34	4	32102	2.0436	0.020494	KDELC1
ENSG00000091436	2	173940163	174132738	572	31	32102	2.0436	0.020497	MLTK
ENSG00000125246	13	100258919	100549387	713	64	32102	2.0428	0.020535	CLYBL
ENSG00000165338	10	93170096	93274586	107	4	32102	2.0421	0.020569	HECTD2
ENSG00000186409	1	42929001	43120335	536	16	32102	2.0418	0.020586	CCDC30
ENSG00000159307	22	43593289	43739394	427	60	32102	2.0405	0.020652	SCUBE1
ENSG00000093134	6	133043926	133055904	39	5	32102	2.0402	0.020665	VNN3
ENSG00000153291	6	46620678	46645930	32	5	32102	2.0394	0.020703	SLC25A27
ENSG00000233701	3	138760944	138763734	9	1	32102	2.0393	0.020712	PRR23C
ENSG00000171772	10	135367404	135382876	103	4	32102	2.0388	0.020733	SYCE1
ENSG00000125633	2	118673054	118771709	303	19	32102	2.0382	0.020767	CCDC93
ENSG00000132744	11	67410026	67418130	12	3	32102	2.0376	0.020796	ACY3
ENSG00000128833	15	52484519	52587995	212	29	32102	2.0371	0.02082	MYO5C
ENSG00000136940	9	125560668	125590910	51	9	32102	2.0363	0.020861	PDCL
ENSG00000108515	17	4851387	4860426	7	2	32102	2.0355	0.020899	ENO3
ENSG00000089169	12	113008184	113336686	461	41	32102	2.0352	0.020918	RPH3A
ENSG00000198133	14	67913801	68000456	225	31	32102	2.0323	0.021061	TMEM229B
ENSG00000127445	19	9945933	9960358	19	4	32102	2.0321	0.02107	PIN1
ENSG00000203963	1	67557848	67697536	414	26	32102	2.0303	0.021163	C1orf141
ENSG00000243440	21	15964251	16031142	127	11	32102	2.0289	0.021237	AF165138.7
ENSG00000130787	12	123319000	123347507	84	7	32102	2.0277	0.021293	HIP1R
ENSG00000111981	6	150285143	150294846	37	4	32102	2.0276	0.021301	ULBP1
ENSG00000152926	7	64432154	64467062	111	8	32102	2.027	0.021331	ZNF117
ENSG00000132600	16	68344877	68392466	120	11	32102	2.0259	0.021385	PRMT7
ENSG00000012963	14	93673401	93695561	71	11	32102	2.0256	0.021403	UBR7
ENSG00000130529	19	49660998	49715093	131	10	32102	2.0254	0.021411	TRPM4
ENSG00000164758	8	118532952	118552501	48	10	32102	2.0245	0.021458	MED30
ENSG00000043514	1	40306723	40349183	106	11	32102	2.0243	0.021472	TRIT1
ENSG00000160752	1	155278539	155290457	11	2	32102	2.0241	0.021479	FDPS
ENSG00000272790	11	112041253	112071394	59	10	32102	2.024	0.021488	AP002884.3
ENSG00000121073	17	47778305	47786376	8	3	32102	2.024	0.021488	SLC35B1
ENSG00000143061	1	117117031	117210375	46	8	32102	2.0215	0.021613	IGSF3
ENSG00000104738	8	48872745	48890720	7	2	32102	2.0203	0.021677	MCM4
ENSG00000205784	19	4890449	4902879	3	1	32102	2.0188	0.021754	ARRDC5
ENSG00000163870	3	127291912	127317094	19	8	32102	2.017	0.021846	TPRA1
ENSG00000140563	15	94774767	95023632	529	55	32102	2.0162	0.021892	MCTP2
ENSG00000140463	15	72978527	73030817	89	12	32102	2.0155	0.021928	BBS4
ENSG00000187010	1	25598884	25656936	2	1	32102	2.0151	0.021945	RHD
ENSG00000170549	5	3596168	3601517	14	4	32102	2.0145	0.021977	IRX1
ENSG00000172572	12	20522179	20837315	778	54	32102	2.0138	0.022017	PDE3A
ENSG00000162961	2	32092878	32264881	239	13	32102	2.0125	0.022084	DPY30
ENSG00000134748	1	52870236	52886511	7	2	32102	2.012	0.022112	PRPF38A
ENSG00000174083	17	8706041	8770994	95	13	32102	2.012	0.022112	PIK3R6
ENSG00000186943	9	107331449	107332411	3	2	32102	2.0119	0.022116	OR13C8
ENSG00000157554	21	39751949	40033704	702	67	32102	2.0091	0.022262	ERG
ENSG00000215218	5	6448736	6495022	111	19	32102	2.009	0.022268	UBE2QL1
ENSG00000143196	1	168664697	168698502	135	19	32102	2.0048	0.02249	DPT
ENSG00000172155	1	152769227	152770657	1	1	32102	2.004	0.022534	LCE1D
ENSG00000174348	1	53527854	53551174	103	11	32102	2.003	0.022589	PODN
ENSG00000161955	17	7461609	7464925	5	3	32102	2.0029	0.022595	TNFSF13
ENSG00000173085	4	84182689	84206067	27	5	32102	2.0025	0.022617	COQ2
ENSG00000143774	1	228327663	228336685	10	3	32102	2.0012	0.022686	GUK1
ENSG00000186660	11	58346584	58388515	68	11	32102	2.0009	0.022699	ZFP91
ENSG00000143627	1	155259630	155271225	15	3	32102	2.0007	0.022712	PKLR
ENSG00000254685	1	74663896	74699770	82	5	32102	2.0006	0.022718	FPGT
ENSG00000177599	19	11908482	11920437	20	4	32102	1.9994	0.022784	ZNF491
ENSG00000114867	3	184032283	184053146	20	6	32102	1.9992	0.022796	EIF4G1
ENSG00000005020	7	26706681	27034858	779	17	32102	1.9989	0.022808	SKAP2
ENSG00000255073	11	58346645	58392112	72	11	32102	1.9982	0.022846	ZFP91-CNTF
ENSG00000160994	19	15121556	15134081	48	12	32102	1.9976	0.022879	CCDC105
ENSG00000129566	14	20833826	20881588	148	19	32102	1.9975	0.022885	TEP1
ENSG00000196821	6	34555065	34664636	205	14	32102	1.9963	0.022953	C6orf106
ENSG00000156795	8	124428965	124479470	265	7	32102	1.9957	0.022983	WDYHV1
ENSG00000095932	19	3474405	3480540	2	1	32102	1.9946	0.023044	C19orf77
ENSG00000124802	6	8073593	8102811	81	11	32102	1.9942	0.023068	EEF1E1
ENSG00000165799	14	21510385	21512393	2	1	32102	1.9928	0.023141	RNASE7
ENSG00000185896	13	113951556	113977987	2	1	32102	1.9922	0.023173	LAMP1
ENSG00000221977	14	22133297	22134238	4	2	32102	1.9915	0.023211	OR4E2
ENSG00000134815	19	47852538	47885961	82	7	32102	1.9908	0.02325	DHX34
ENSG00000255537	11	125365110	125369424	7	3	32102	1.9891	0.023344	AP000708.1
ENSG00000169762	4	16162128	16229033	213	20	32102	1.9889	0.023356	TAPT1
ENSG00000148481	10	15820169	15902519	71	8	32102	1.9872	0.023449	FAM188A
ENSG00000179796	3	26664297	26752267	171	20	32102	1.9856	0.023539	LRRC3B
ENSG00000122547	7	36192758	36341152	439	42	32102	1.9854	0.02355	EEPD1
ENSG00000102802	13	31480328	31499709	44	10	32102	1.9846	0.023592	MEDAG
ENSG00000174957	11	55944094	55945032	1	1	32102	1.9838	0.023636	OR5J2
ENSG00000151065	12	2055220	2113701	183	8	32102	1.9829	0.023688	DCP1B
ENSG00000145242	4	66185281	66536213	1224	61	32102	1.9821	0.023735	EPHA5
ENSG00000178395	1	223566715	223568812	7	1	32102	1.9815	0.023769	C1orf65
ENSG00000105321	19	47759237	47775210	42	3	32102	1.9812	0.023782	CCDC9
ENSG00000163125	1	150335567	150449042	311	12	32102	1.9809	0.023799	RPRD2
ENSG00000158859	1	161154098	161168846	24	8	32102	1.9799	0.023855	ADAMTS4
ENSG00000198522	2	27851114	27874375	39	5	32102	1.9795	0.023882	GPN1
ENSG00000134291	12	48357352	48362661	14	5	32102	1.9778	0.023977	TMEM106C
ENSG00000187272	17	39394297	39395256	5	1	32102	1.9772	0.024009	KRTAP9-8
ENSG00000197580	11	112046190	112095422	88	11	32102	1.9771	0.024016	BCO2
ENSG00000104894	19	49838428	49846592	14	3	32102	1.9767	0.024036	CD37
ENSG00000116198	1	3728645	3773778	240	15	32102	1.9762	0.024066	CEP104
ENSG00000105472	19	51226586	51228974	2	1	32102	1.9758	0.02409	CLEC11A
ENSG00000143977	2	70508494	70520903	19	2	32102	1.9756	0.024102	SNRPG
ENSG00000196661	11	124266278	124267264	3	1	32102	1.9737	0.024207	OR8B3
ENSG00000080345	2	152266397	152364527	182	17	32102	1.9737	0.024208	RIF1
ENSG00000184949	22	38974125	39052634	150	9	32102	1.9708	0.024375	FAM227A
ENSG00000186440	1	158532441	158533394	3	1	32102	1.9705	0.02439	OR6P1
ENSG00000125812	20	23342787	23353700	29	6	32102	1.9681	0.024528	GZF1
ENSG00000205867	11	1618409	1619524	1	1	32102	1.9666	0.024616	KRTAP5-2
ENSG00000133808	11	12297627	12380691	336	21	32102	1.9663	0.024634	MICALCL
ENSG00000188827	16	3631182	3661599	78	3	32102	1.9657	0.024664	SLX4
ENSG00000164175	5	33944721	33984835	18	3	32102	1.9655	0.024681	SLC45A2
ENSG00000184047	12	122692210	122712081	25	4	32102	1.9652	0.024696	DIABLO
ENSG00000205882	8	11850692	11853821	13	4	32102	1.9649	0.024711	DEFB134
ENSG00000251606	5	96424779	96519354	174	26	32102	1.9637	0.024783	CTD-2215E18.1
ENSG00000169223	5	176758563	176778853	21	2	32102	1.9605	0.02497	LMAN2
ENSG00000105404	19	42460833	42463542	3	1	32102	1.9574	0.025152	RABAC1
ENSG00000178172	5	147582357	147594700	9	2	32102	1.9573	0.025157	SPINK6
ENSG00000116171	1	53392901	53517375	414	14	32102	1.9569	0.02518	SCP2
ENSG00000132639	20	10199478	10288066	169	22	32102	1.9564	0.025208	SNAP25
ENSG00000128607	7	129710350	129775560	153	15	32102	1.9561	0.025228	KLHDC10
ENSG00000125814	20	23355159	23402125	156	12	32102	1.9554	0.025266	NAPB
ENSG00000157426	4	57204456	57253666	146	14	32102	1.9553	0.025273	AASDH
ENSG00000111701	12	7801996	7818499	72	12	32102	1.9553	0.025273	APOBEC1
ENSG00000147457	8	23101150	23119512	52	11	32102	1.9548	0.025304	CHMP7
ENSG00000100823	14	20923350	20925927	3	2	32102	1.9548	0.025305	APEX1
ENSG00000150540	2	138721590	138773930	81	5	32102	1.9533	0.025394	HNMT
ENSG00000128510	7	129932974	129964020	87	11	32102	1.9527	0.02543	CPA4
ENSG00000163462	1	155145873	155157447	10	4	32102	1.9526	0.025436	TRIM46
ENSG00000100307	22	39516172	39548679	71	7	32102	1.95	0.025589	CBX7
ENSG00000176049	5	146967990	147162338	371	18	32102	1.9487	0.025666	JAKMIP2
ENSG00000166736	11	113845603	113861035	43	7	32102	1.9482	0.025698	HTR3A
ENSG00000106211	7	75931861	75933612	1	1	32102	1.9481	0.025702	HSPB1
ENSG00000184752	12	95290831	95397546	538	35	32102	1.948	0.025706	NDUFA12
ENSG00000143315	1	159997462	160001783	4	2	32102	1.9478	0.025721	PIGM
ENSG00000140044	14	75894419	75940814	76	9	32102	1.9461	0.025822	JDP2
ENSG00000144746	3	69134095	69155217	53	8	32102	1.9455	0.025857	ARL6IP5
ENSG00000091157	18	54318574	54698828	693	44	32102	1.9453	0.025871	WDR7
ENSG00000171291	19	11959541	11994565	96	12	32102	1.944	0.025947	ZNF439
ENSG00000167676	19	4502204	4517716	3	1	32102	1.9436	0.025973	PLIN4
ENSG00000269000	2	107099728	107103848	2	1	32102	1.943	0.026009	AC108868.1
ENSG00000101413	20	36661948	36720768	92	6	32102	1.9427	0.026029	RPRD1B
ENSG00000116521	1	155225770	155232221	9	2	32102	1.9423	0.02605	SCAMP3
ENSG00000137869	15	51500254	51630807	319	23	32102	1.9387	0.02627	CYP19A1
ENSG00000167383	19	44921685	44952766	125	14	32102	1.9382	0.026298	ZNF229
ENSG00000134830	19	47835404	47846606	3	1	32102	1.9377	0.02633	C5AR2
ENSG00000151287	13	103418340	103426161	13	4	32102	1.9373	0.026354	TEX30
ENSG00000198039	7	64330550	64391344	222	13	32102	1.9372	0.02636	ZNF273
ENSG00000169991	1	19230775	19283180	104	15	32102	1.9359	0.026442	IFFO2
ENSG00000126243	19	36426260	36436669	9	1	32102	1.9353	0.026477	LRFN3
ENSG00000214102	7	141408153	141431071	26	2	32102	1.9326	0.026645	WEE2
ENSG00000030419	2	213864429	214017151	326	19	32102	1.9321	0.026675	IKZF2
ENSG00000167995	11	61717293	61732987	44	8	32102	1.9312	0.026729	BEST1
ENSG00000083844	19	57702868	57724724	58	10	32102	1.9306	0.026765	ZNF264
ENSG00000150783	11	112038095	112043282	11	3	32102	1.9291	0.02686	TEX12
ENSG00000116005	2	70484518	70508323	43	4	32102	1.9288	0.026879	PCYOX1
ENSG00000143032	1	91177096	91182794	9	5	32102	1.9286	0.026891	BARHL2
ENSG00000105976	7	116312444	116438440	146	21	32102	1.9282	0.026913	MET
ENSG00000079785	2	15731302	15771235	113	9	32102	1.9282	0.026918	DDX1
ENSG00000154548	6	89805678	89827800	61	7	32102	1.9241	0.027169	SRSF12
ENSG00000163046	2	132905164	133015542	38	3	32102	1.9237	0.027195	ANKRD30BL
ENSG00000162441	1	9982173	10003465	40	6	32102	1.9233	0.027224	LZIC
ENSG00000169169	19	50194155	50216988	46	6	32102	1.9232	0.027229	CPT1C
ENSG00000181804	3	142984064	143567373	1396	107	32102	1.9225	0.02727	SLC9A9
ENSG00000132631	20	18794370	18795033	3	1	32102	1.9207	0.027386	SCP2D1
ENSG00000187905	22	21400249	21418457	12	2	32102	1.9195	0.027462	AC002472.13
ENSG00000154734	21	28208066	28217728	18	1	32102	1.9189	0.027501	ADAMTS1
ENSG00000269590	19	12775642	12780211	2	1	32102	1.9171	0.027612	CTD-2192J16.24
ENSG00000196734	1	152784447	152785585	1	1	32102	1.9169	0.027627	LCE1B
ENSG00000198083	17	39411636	39412616	1	1	32102	1.9168	0.027631	KRTAP9-9
ENSG00000180386	17	39431911	39432949	1	1	32102	1.9168	0.027631	KRTAP9-7
ENSG00000254470	11	65543364	65548273	8	3	32102	1.9167	0.027635	AP5B1
ENSG00000172818	11	65554493	65564690	25	6	32102	1.9151	0.027737	OVOL1
ENSG00000161671	19	50979657	50986608	13	4	32102	1.9141	0.027806	EMC10
ENSG00000100216	22	39077953	39080818	6	1	32102	1.9129	0.02788	TOMM22
ENSG00000145975	6	4049668	4087578	105	10	32102	1.9128	0.027884	FAM217A
ENSG00000171793	1	41445007	41478235	78	15	32102	1.9118	0.027949	CTPS1
ENSG00000176444	1	155232659	155248282	17	3	32102	1.9117	0.027956	CLK2
ENSG00000113716	5	149379884	149432386	114	7	32102	1.9105	0.028033	HMGXB3
ENSG00000197532	1	158516918	158517895	2	1	32102	1.9101	0.028061	OR6Y1
ENSG00000086827	11	113603909	113644533	108	13	32102	1.9088	0.028147	ZW10
ENSG00000167657	19	3958451	3971121	23	4	32102	1.9078	0.02821	DAPK3
ENSG00000149635	20	45169585	45179213	15	5	32102	1.9076	0.028222	OCSTAMP
ENSG00000033170	14	65877310	66210839	709	26	32102	1.9042	0.028443	FUT8
ENSG00000131808	11	30252563	30256808	12	2	32102	1.9035	0.028486	FSHB
ENSG00000179626	12	55944983	55946028	1	1	32102	1.9029	0.028529	OR6C4
ENSG00000090989	4	56719782	56771200	105	16	32102	1.9018	0.028595	EXOC1
ENSG00000169231	1	155165379	155178842	18	5	32102	1.9008	0.028662	THBS3
ENSG00000234745	6	31321649	31324965	124	25	32102	1.8995	0.02875	HLA-B
ENSG00000171729	1	15479028	15546976	318	22	32102	1.8988	0.028794	TMEM51
ENSG00000110696	11	16634679	16778428	183	14	32102	1.8988	0.028795	C11orf58
ENSG00000155850	5	149340300	149373018	33	4	32102	1.8973	0.028894	SLC26A2
ENSG00000167863	17	73034958	73043080	27	8	32102	1.8954	0.029023	ATP5H
ENSG00000156140	4	73146686	73434516	395	17	32102	1.8952	0.029031	ADAMTS3
ENSG00000205835	3	190570666	190610218	61	10	32102	1.8942	0.029099	GMNC
ENSG00000019991	7	81328322	81399754	84	4	32102	1.8933	0.029159	HGF
ENSG00000184277	15	102161847	102192594	51	11	32102	1.8928	0.029194	TM2D3
ENSG00000105443	19	48972289	48985571	30	3	32102	1.8924	0.029218	CYTH2
ENSG00000137975	1	86889769	86922241	161	18	32102	1.8913	0.029295	CLCA2
ENSG00000196455	3	130397779	130465673	99	2	32102	1.8899	0.029388	PIK3R4
ENSG00000156711	6	36095586	36107842	20	5	32102	1.8892	0.029432	MAPK13
ENSG00000107951	10	30598730	30663377	161	13	32102	1.8886	0.029473	MTPAP
ENSG00000165120	7	129847700	129856683	19	5	32102	1.8874	0.029551	SSMEM1
ENSG00000160593	11	118064455	118095809	80	6	32102	1.8865	0.029612	AMICA1
ENSG00000162604	1	62146718	62191095	84	8	32102	1.8861	0.029644	TM2D1
ENSG00000144635	3	32567463	32612366	78	11	32102	1.8835	0.029818	DYNC1LI1
ENSG00000111726	12	22199108	22218608	27	4	32102	1.8796	0.030084	CMAS
ENSG00000143543	1	153946745	153950164	2	1	32102	1.8781	0.030183	JTB
ENSG00000168300	8	52730140	52811735	275	10	32102	1.8779	0.030198	PCMTD1
ENSG00000134287	12	49329506	49351334	68	7	32102	1.8769	0.030266	ARF3
ENSG00000136717	2	127805603	127864931	234	26	32102	1.8764	0.030298	BIN1
ENSG00000181982	4	24807739	24981826	443	31	32102	1.8754	0.030367	CCDC149
ENSG00000120805	12	101786898	101801598	33	9	32102	1.8748	0.030409	ARL1
ENSG00000148841	10	106071894	106098162	50	8	32102	1.8741	0.030461	ITPRIP
ENSG00000106605	7	43798279	43846939	83	11	32102	1.8739	0.030471	BLVRA
ENSG00000253320	8	103876528	103990104	286	26	32102	1.8732	0.03052	KB-1507C5.2
ENSG00000074855	19	17434032	17445638	27	7	32102	1.8725	0.030568	ANO8
ENSG00000127125	1	42921788	42939056	32	4	32102	1.8711	0.030664	PPCS
ENSG00000143363	1	150980896	151008189	58	12	32102	1.8705	0.030706	PRUNE
ENSG00000088320	20	30063096	30072708	12	4	32102	1.8703	0.030723	REM1
ENSG00000139055	12	15066969	15092016	71	2	32102	1.8686	0.030843	ERP27
ENSG00000187080	1	248128535	248129641	5	2	32102	1.8678	0.030896	OR2AK2
ENSG00000090534	3	184089723	184095932	1	1	32102	1.8676	0.030911	THPO
ENSG00000086159	12	50360977	50370922	6	2	32102	1.8673	0.030932	AQP6
ENSG00000233816	9	21367371	21368075	1	1	32102	1.8666	0.030977	IFNA13
ENSG00000134744	1	52873954	53019159	179	12	32102	1.8661	0.031012	ZCCHC11
ENSG00000154310	3	170779128	171178197	820	75	32102	1.8646	0.031121	TNIK
ENSG00000143842	1	204042243	204096863	87	20	32102	1.8636	0.031185	SOX13
ENSG00000163374	1	155629237	155658791	23	5	32102	1.8634	0.031206	YY1AP1
ENSG00000196071	1	248100493	248264224	459	20	32102	1.8617	0.031326	OR2L13
ENSG00000256861	12	122692326	122750970	83	8	32102	1.8615	0.031336	RP11-512M8.5
ENSG00000123213	5	65018023	65167553	439	34	32102	1.8614	0.031346	NLN
ENSG00000160767	1	155216996	155225274	20	2	32102	1.8608	0.031388	FAM189B
ENSG00000117528	1	94883933	94984222	97	10	32102	1.8606	0.031399	ABCD3
ENSG00000241595	17	39405939	39406904	6	2	32102	1.8598	0.031455	KRTAP9-4
ENSG00000167965	16	2254249	2259417	3	1	32102	1.8595	0.031475	MLST8
ENSG00000241598	11	1642188	1643368	6	3	32102	1.8586	0.031539	KRTAP5-4
ENSG00000145721	5	96427574	96478576	51	5	32102	1.8584	0.031556	LIX1
ENSG00000242485	1	1337288	1342693	10	3	32102	1.8578	0.031602	MRPL20
ENSG00000162814	1	217804666	218045038	671	31	32102	1.8574	0.031629	SPATA17
ENSG00000161040	7	102453308	102715286	360	19	32102	1.8561	0.031721	FBXL13
ENSG00000186777	4	264464	299110	96	8	32102	1.8559	0.031733	ZNF732
ENSG00000203737	1	174417212	174418683	2	1	32102	1.8555	0.031766	GPR52
ENSG00000127463	1	19542158	19578046	102	12	32102	1.8552	0.031781	EMC1
ENSG00000143919	2	44589089	44999731	893	29	32102	1.8552	0.031785	CAMKMT
ENSG00000116001	2	70436576	70475792	65	4	32102	1.8549	0.031803	TIA1
ENSG00000137802	15	42066632	42120053	79	11	32102	1.8547	0.031819	MAPKBP1
ENSG00000100796	14	91923955	91976898	121	9	32102	1.8504	0.032128	SMEK1
ENSG00000134323	2	16080686	16087129	6	3	32102	1.8498	0.032171	MYCN
ENSG00000198877	11	55540914	55541858	1	1	32102	1.8487	0.032253	OR5D13
ENSG00000125831	20	23431040	23433494	3	2	32102	1.8484	0.032271	CST11
ENSG00000173230	3	121382046	121468602	150	15	32102	1.8465	0.032408	GOLGB1
ENSG00000273088	1	155141885	155159748	24	6	32102	1.8454	0.032491	RP11-201K10.3
ENSG00000204653	19	51014857	51017947	8	3	32102	1.8451	0.032508	ASPDH
ENSG00000205330	12	55714346	55715408	4	1	32102	1.845	0.03252	OR6C1
ENSG00000137274	6	3118608	3153812	62	4	32102	1.845	0.032521	BPHL
ENSG00000204688	6	29424958	29432105	10	4	32102	1.8444	0.032564	OR2H1
ENSG00000257955	12	48413554	48419165	25	4	32102	1.8441	0.032583	RP1-228P16.5
ENSG00000107593	10	102047903	102090243	92	14	32102	1.844	0.032594	PKD2L1
ENSG00000151376	11	86152150	86383678	920	47	32102	1.8433	0.032639	ME3
ENSG00000125686	17	37560538	37607539	75	6	32102	1.8432	0.032653	MED1
ENSG00000088451	13	95226308	95248511	45	3	32102	1.8427	0.032687	TGDS
ENSG00000040487	1	19638820	19655794	74	10	32102	1.8417	0.032757	PQLC2
ENSG00000100353	22	36906897	36925483	48	7	32102	1.8416	0.032763	EIF3D
ENSG00000145335	4	90645250	90759466	344	19	32102	1.8409	0.032815	SNCA
ENSG00000137673	11	102391239	102401484	24	4	32102	1.8378	0.033045	MMP7
ENSG00000269099	13	25591541	25591675	1	1	32102	1.8377	0.033052	LSP1
ENSG00000090512	3	186353758	186370930	31	7	32102	1.8374	0.033075	FETUB
ENSG00000127528	19	16435628	16438685	1	1	32102	1.8369	0.033109	KLF2
ENSG00000167258	17	37617764	37721160	177	10	32102	1.836	0.03318	CDK12
ENSG00000170430	10	131265448	131566271	1050	42	32102	1.8349	0.03326	MGMT
ENSG00000180921	8	144806103	144815971	26	4	32102	1.8344	0.033296	FAM83H
ENSG00000170632	7	102715328	102740205	23	7	32102	1.8341	0.033316	ARMC10
ENSG00000109163	4	68605046	68620078	38	5	32102	1.8341	0.033317	GNRHR
ENSG00000132182	3	13357737	13461809	295	14	32102	1.8341	0.033322	NUP210
ENSG00000130045	9	91150016	91199189	40	2	32102	1.8329	0.03341	NXNL2
ENSG00000137275	6	3064225	3115421	29	7	32102	1.8316	0.033508	RIPK1
ENSG00000212710	18	19993564	19997878	1	1	32102	1.8314	0.033522	CTAGE1
ENSG00000198937	6	37450696	37467698	30	7	32102	1.8305	0.033591	CCDC167
ENSG00000172208	11	48266608	48267622	1	1	32102	1.8304	0.033596	OR4X2
ENSG00000182898	1	152056620	152061540	1	1	32102	1.83	0.033621	TCHHL1
ENSG00000110881	12	50451331	50477394	44	7	32102	1.8286	0.03373	ASIC1
ENSG00000146281	6	89855769	89875284	44	5	32102	1.8283	0.03375	PM20D2
ENSG00000055208	6	149539777	149732749	557	32	32102	1.8275	0.033811	TAB2
ENSG00000101460	20	33134658	33148149	19	4	32102	1.8272	0.033834	MAP1LC3A
ENSG00000135960	2	109510927	109605828	207	26	32102	1.8272	0.033838	EDAR
ENSG00000188157	1	955503	991496	5	2	32102	1.827	0.033846	AGRN
ENSG00000143185	1	168510003	168513235	16	5	32102	1.8263	0.033902	XCL2
ENSG00000092200	14	21756098	21819460	118	12	32102	1.8251	0.033995	RPGRIP1
ENSG00000132819	20	55966463	55984389	47	10	32102	1.8246	0.034027	RBM38
ENSG00000269741	19	51499274	51512837	25	4	32102	1.8243	0.034052	KLK9
ENSG00000182952	6	26538633	26546482	15	3	32102	1.8235	0.034111	HMGN4
ENSG00000255292	11	111957627	112064528	153	19	32102	1.8227	0.034171	SDHD
ENSG00000188770	1	203463271	203477992	44	7	32102	1.8212	0.034289	OPTC
ENSG00000215717	1	109632425	109639556	16	3	32102	1.82	0.034382	TMEM167B
ENSG00000108306	17	37415384	37558776	268	8	32102	1.8181	0.034527	FBXL20
ENSG00000114767	3	51967446	51975957	6	3	32102	1.8179	0.034542	RRP9
ENSG00000124243	20	49411431	49493714	207	23	32102	1.8162	0.034667	BCAS4
ENSG00000076685	10	104845940	104953056	230	17	32102	1.8159	0.034691	NT5C2
ENSG00000106009	7	2577511	2595361	16	1	32102	1.8147	0.034787	BRAT1
ENSG00000242689	11	58390146	58393198	5	2	32102	1.8132	0.0349	CNTF
ENSG00000169299	4	37828255	37864558	161	14	32102	1.8122	0.034977	PGM2
ENSG00000188897	16	11453702	11617444	696	48	32102	1.8107	0.035096	CTD-3088G3.8
ENSG00000152223	18	43427574	43547240	221	17	32102	1.81	0.035152	EPG5
ENSG00000268069	12	48178706	48179787	5	2	32102	1.8097	0.035172	AC004466.1
ENSG00000172322	12	10103915	10148293	220	19	32102	1.8084	0.03527	CLEC12A
ENSG00000156804	8	124510129	124553446	107	22	32102	1.8083	0.035279	FBXO32
ENSG00000127472	1	20354672	20417683	187	20	32102	1.8081	0.035295	PLA2G5
ENSG00000167759	19	51559463	51568371	12	2	32102	1.8073	0.035354	KLK13
ENSG00000139597	13	32974861	33002315	46	9	32102	1.8064	0.035426	N4BP2L1
ENSG00000166595	16	66965959	66968326	3	2	32102	1.8054	0.035508	FAM96B
ENSG00000180667	1	207217194	207226325	10	2	32102	1.8047	0.035564	YOD1
ENSG00000204842	12	111890018	112037480	97	6	32102	1.804	0.035613	ATXN2
ENSG00000268472	11	112130988	112132117	2	1	32102	1.8032	0.035678	AP002884.2
ENSG00000149506	11	60635035	60643166	12	3	32102	1.8019	0.035784	ZP1
ENSG00000115756	2	10443015	10567743	342	39	32102	1.8012	0.035835	HPCAL1
ENSG00000100221	22	39081548	39097561	17	4	32102	1.8009	0.035856	JOSD1
ENSG00000111913	6	24797601	25042238	695	57	32102	1.7999	0.035939	FAM65B
ENSG00000105398	19	48373723	48389654	44	5	32102	1.7992	0.035992	SULT2A1
ENSG00000261603	3	46761073	46777919	59	4	32102	1.7985	0.036051	PRSS46
ENSG00000265818	6	8015959	8102763	292	21	32102	1.798	0.036092	EEF1E1-BLOC1S5
ENSG00000174749	4	113066553	113116412	86	9	32102	1.7974	0.036135	C4orf32
ENSG00000105419	19	47906381	47922780	2	1	32102	1.7971	0.036158	MEIS3
ENSG00000142273	19	45281126	45303891	17	4	32102	1.7967	0.036195	CBLC
ENSG00000163590	3	160473390	160796695	690	25	32102	1.7962	0.036235	PPM1L
ENSG00000213445	11	65405568	65418401	20	7	32102	1.7952	0.036312	SIPA1
ENSG00000198718	14	45431411	45543634	172	9	32102	1.7929	0.036495	FAM179B
ENSG00000138032	2	44395108	44471523	104	8	32102	1.7927	0.036507	PPM1B
ENSG00000139719	12	122714111	122751068	58	7	32102	1.7927	0.036511	VPS33A
ENSG00000258945	14	85994943	85995730	2	1	32102	1.7923	0.036545	RP11-497E19.2
ENSG00000177674	1	11796141	11814859	1	1	32102	1.7919	0.036575	AGTRAP
ENSG00000179111	17	8023908	8027410	12	4	32102	1.7906	0.036675	HES7
ENSG00000081177	14	69658228	69709075	86	8	32102	1.7901	0.036722	EXD2
ENSG00000009335	7	156931607	157062066	357	13	32102	1.7888	0.03682	UBE3C
ENSG00000183765	22	29083731	29138410	124	17	32102	1.7886	0.036837	CHEK2
ENSG00000136826	9	110247133	110252763	2	1	32102	1.7878	0.036904	KLF4
ENSG00000228278	9	117092149	117095532	3	1	32102	1.7872	0.036952	ORM2
ENSG00000133321	11	63304281	63313934	1	1	32102	1.786	0.03705	RARRES3
ENSG00000151929	10	121410882	121437331	86	12	32102	1.7856	0.037079	BAG3
ENSG00000151079	12	4918342	4960277	209	25	32102	1.7839	0.037223	KCNA6
ENSG00000123444	11	47593749	47600567	6	4	32102	1.7835	0.037255	KBTBD4
ENSG00000268781	4	3511523	3511678	1	1	32102	1.7832	0.037275	AL590235.1
ENSG00000120798	12	95414005	95467479	115	17	32102	1.7814	0.03742	NR2C1
ENSG00000158435	2	101869264	101886778	23	7	32102	1.7796	0.037574	CNOT11
ENSG00000174282	17	7362685	7387582	57	8	32102	1.7794	0.037584	ZBTB4
ENSG00000182993	12	14956506	15059520	226	9	32102	1.7794	0.037587	C12orf60
ENSG00000169071	9	94325373	94712444	1317	69	32102	1.7788	0.037633	ROR2
ENSG00000008853	8	22844930	22877712	27	7	32102	1.7783	0.037681	RHOBTB2
ENSG00000149476	11	61100682	61120767	2	1	32102	1.7781	0.037691	DAK
ENSG00000181450	1	227751244	227865144	248	16	32102	1.7779	0.037713	ZNF678
ENSG00000136630	1	221051699	221058401	20	5	32102	1.7761	0.037856	HLX
ENSG00000112578	6	41888926	41900784	19	6	32102	1.7756	0.037902	BYSL
ENSG00000184774	1	202789394	202796353	23	3	32102	1.7755	0.037908	RP11-480I12.4
ENSG00000011600	19	36395303	36399197	7	1	32102	1.7755	0.037909	TYROBP
ENSG00000105613	19	12944765	12985765	64	5	32102	1.7753	0.037924	MAST1
ENSG00000111252	12	111843752	111889427	34	4	32102	1.7743	0.03801	SH2B3
ENSG00000103061	16	68318406	68344849	46	10	32102	1.7736	0.038067	SLC7A6OS
ENSG00000099331	19	17186591	17325346	430	43	32102	1.7728	0.038128	MYO9B
ENSG00000198589	4	151185594	151936879	1222	31	32102	1.7726	0.03815	LRBA
ENSG00000047056	10	1095478	1178237	211	22	32102	1.7713	0.038252	WDR37
ENSG00000129455	19	51499263	51505967	17	3	32102	1.7705	0.038323	KLK8
ENSG00000112619	6	42664340	42690312	91	9	32102	1.7698	0.038378	PRPH2
ENSG00000146072	6	47199268	47277641	135	22	32102	1.7675	0.038569	TNFRSF21
ENSG00000117010	1	40997233	41013841	52	7	32102	1.7675	0.038574	ZNF684
ENSG00000104899	19	2249308	2252072	4	2	32102	1.7665	0.038652	AMH
ENSG00000166275	10	104613980	104624718	26	7	32102	1.7655	0.038743	C10orf32
ENSG00000154553	4	186422851	186456766	18	3	32102	1.7652	0.038769	PDLIM3
ENSG00000156575	11	57144242	57148623	8	3	32102	1.7652	0.038769	PRG3
ENSG00000205730	16	19125254	19132946	8	1	32102	1.7639	0.038874	ITPRIPL2
ENSG00000180758	1	9160364	9189229	64	7	32102	1.7638	0.038885	GPR157
ENSG00000152779	10	91190051	91316398	250	32	32102	1.7637	0.038888	SLC16A12
ENSG00000161958	17	7341592	7348256	9	2	32102	1.763	0.038954	FGF11
ENSG00000110107	11	60658202	60674060	28	6	32102	1.7629	0.038962	PRPF19
ENSG00000135828	1	182542769	182558391	26	8	32102	1.7604	0.039174	RNASEL
ENSG00000112787	12	133066137	133161774	226	26	32102	1.7602	0.039187	FBRSL1
ENSG00000101441	20	23666277	23669677	14	4	32102	1.7602	0.039187	CST4
ENSG00000198075	2	108994367	109004513	17	4	32102	1.7601	0.039194	SULT1C4
ENSG00000111640	12	6643093	6647537	12	2	32102	1.7595	0.039243	GAPDH
ENSG00000170820	2	49189296	49381676	729	31	32102	1.7588	0.039306	FSHR
ENSG00000145414	4	164031225	164088073	87	10	32102	1.7585	0.039331	NAF1
ENSG00000151623	4	148999913	149365850	822	57	32102	1.7584	0.039342	NR3C2
ENSG00000152219	11	30344598	30359774	37	6	32102	1.7581	0.039361	ARL14EP
ENSG00000170004	17	7788124	7816078	24	6	32102	1.7577	0.039399	CHD3
ENSG00000111341	12	15034115	15038860	6	1	32102	1.7575	0.039413	MGP
ENSG00000138294	10	51549498	51562517	18	2	32102	1.7572	0.039438	MSMB
ENSG00000107984	10	54074056	54077802	6	2	32102	1.7566	0.039497	DKK1
ENSG00000214643	6	49913814	49917157	10	4	32102	1.7562	0.03953	DEFB133
ENSG00000115310	2	55199325	55339757	399	29	32102	1.7561	0.039533	RTN4
ENSG00000243943	2	27805897	27858041	104	10	32102	1.7556	0.039578	ZNF512
ENSG00000244752	22	25615489	25627836	19	5	32102	1.7535	0.039762	CRYBB2
ENSG00000005844	16	30483979	30534506	46	11	32102	1.7523	0.039858	ITGAL
ENSG00000188716	10	76797594	76818272	34	6	32102	1.7523	0.039864	DUPD1
ENSG00000184164	22	50311815	50321188	78	4	32102	1.752	0.03989	CRELD2
ENSG00000146070	6	46671938	46703430	43	8	32102	1.75	0.040058	PLA2G7
ENSG00000004487	1	23345941	23410182	57	5	32102	1.7492	0.040127	KDM1A
ENSG00000267913	21	45587818	45593580	7	2	32102	1.7485	0.04019	AP001055.1
ENSG00000006459	7	139784546	139876835	177	12	32102	1.7482	0.040211	KDM7A
ENSG00000170390	4	150999426	151178609	453	31	32102	1.7476	0.040265	DCLK2
ENSG00000189275	10	133604734	133622535	65	5	32102	1.7469	0.040328	AL450307.1
ENSG00000118308	12	25173936	25261268	284	37	32102	1.7466	0.040354	LRMP
ENSG00000179454	14	45393522	45511525	190	8	32102	1.7465	0.040361	KLHL28
ENSG00000120889	8	22877646	22926692	73	13	32102	1.7463	0.040378	TNFRSF10B
ENSG00000188582	3	142668006	142682178	17	3	32102	1.7454	0.040455	PAQR9
ENSG00000132975	13	27329341	27334922	10	3	32102	1.7448	0.040507	GPR12
ENSG00000125454	17	73269073	73285591	47	5	32102	1.7431	0.040655	SLC25A19
ENSG00000185477	4	90157537	90229161	143	18	32102	1.7424	0.04072	GPRIN3
ENSG00000143933	2	47387221	47403740	34	8	32102	1.7406	0.040876	CALM2
ENSG00000173418	20	19997760	20014299	26	5	32102	1.7404	0.040893	NAA20
ENSG00000101096	20	50003494	50179370	257	36	32102	1.7403	0.040907	NFATC2
ENSG00000148377	10	1064847	1071799	27	7	32102	1.7398	0.040951	IDI2
ENSG00000126391	11	65154070	65180996	31	8	32102	1.7383	0.041076	FRMD8
ENSG00000179583	16	10971055	11026079	87	14	32102	1.7375	0.041151	CIITA
ENSG00000197894	4	99992132	100009952	80	9	32102	1.7367	0.041224	ADH5
ENSG00000068724	2	47143296	47303276	613	46	32102	1.7364	0.041246	TTC7A
ENSG00000159403	12	7187513	7245203	10	4	32102	1.7357	0.041306	C1R
ENSG00000242221	19	43568363	43587197	102	9	32102	1.7353	0.041345	PSG2
ENSG00000166923	15	33010175	33026870	52	8	32102	1.7352	0.041352	GREM1
ENSG00000105409	19	42470734	42501649	13	7	32102	1.7345	0.041413	ATP1A3
ENSG00000198963	9	77112281	77308093	360	26	32102	1.7344	0.041428	RORB
ENSG00000129250	17	4901243	4931696	64	11	32102	1.7338	0.041474	KIF1C
ENSG00000145348	4	106962756	107242652	512	13	32102	1.7333	0.041523	TBCK
ENSG00000074219	19	49843852	49865714	35	4	32102	1.7329	0.041559	TEAD2
ENSG00000088876	20	2462463	2505348	77	11	32102	1.7317	0.041664	ZNF343
ENSG00000136068	3	57994127	58157982	333	23	32102	1.7315	0.041678	FLNB
ENSG00000136514	3	187086120	187089864	15	6	32102	1.731	0.041729	RTP4
ENSG00000213995	13	111267881	111292340	95	6	32102	1.7309	0.041734	CARKD
ENSG00000164715	7	97736197	97838945	240	19	32102	1.7309	0.041736	LMTK2
ENSG00000188266	15	78799906	78829714	69	5	32102	1.7308	0.041744	HYKK
ENSG00000188056	6	41196062	41206620	78	7	32102	1.7308	0.041745	TREML4
ENSG00000131844	5	70883115	70954531	139	12	32102	1.7304	0.041781	MCCC2
ENSG00000128159	22	50656118	50683421	51	13	32102	1.7298	0.041829	TUBGCP6
ENSG00000160949	8	145654165	145669827	39	1	32102	1.7284	0.041956	TONSL
ENSG00000181472	6	151685252	151712683	48	7	32102	1.7264	0.042138	ZBTB2
ENSG00000132881	1	16558195	16563657	13	5	32102	1.7263	0.042145	RSG1
ENSG00000163501	2	219919142	219925189	11	2	32102	1.7259	0.042179	IHH
ENSG00000007314	17	62015914	62050278	39	10	32102	1.725	0.042265	SCN4A
ENSG00000087269	4	2939660	2965112	55	7	32102	1.7248	0.042286	NOP14
ENSG00000215183	9	35752987	35756610	4	2	32102	1.7229	0.042451	MSMP
ENSG00000145390	4	120133742	120216672	222	19	32102	1.7216	0.042572	USP53
ENSG00000187498	13	110801318	110959496	445	47	32102	1.721	0.042623	COL4A1
ENSG00000145014	3	194308402	194354418	252	19	32102	1.721	0.042625	TMEM44
ENSG00000130783	12	123258874	123312075	166	13	32102	1.7206	0.04266	CCDC62
ENSG00000112739	6	4021501	4065217	107	9	32102	1.7205	0.042669	PRPF4B
ENSG00000188069	11	4790209	4791168	17	3	32102	1.7203	0.042688	OR51F1
ENSG00000104695	8	30631973	30671830	91	8	32102	1.7187	0.042837	PPP2CB
ENSG00000180901	17	73028670	73061984	103	14	32102	1.7187	0.042837	KCTD2
ENSG00000243789	15	42120283	42129779	36	6	32102	1.7183	0.042867	JMJD7
ENSG00000138684	4	123533783	123542224	17	6	32102	1.7179	0.042908	IL21
ENSG00000114670	3	130745694	131069309	601	24	32102	1.7173	0.042963	NEK11
ENSG00000070961	12	89981828	90103077	163	16	32102	1.7169	0.042995	ATP2B1
ENSG00000064995	6	34845555	34855866	24	6	32102	1.7168	0.043011	TAF11
ENSG00000185634	15	49115932	49255641	259	27	32102	1.7168	0.043011	SHC4
ENSG00000227868	1	23337327	23342343	7	2	32102	1.7164	0.04304	C1orf234
ENSG00000101464	20	33148346	33264910	138	10	32102	1.7157	0.043105	PIGU
ENSG00000185860	1	162794248	162838605	185	25	32102	1.7151	0.043167	C1orf110
ENSG00000146842	7	129804555	129847610	88	12	32102	1.7144	0.043228	TMEM209
ENSG00000198561	11	57520715	57587018	73	9	32102	1.7143	0.043233	CTNND1
ENSG00000168264	1	234740015	234745271	4	2	32102	1.714	0.043264	IRF2BP2
ENSG00000136883	9	116848406	116861507	26	5	32102	1.7129	0.043368	KIF12
ENSG00000173898	11	66452719	66496697	29	11	32102	1.7126	0.043392	SPTBN2
ENSG00000180872	6	50011288	50016364	10	3	32102	1.7126	0.043394	DEFB112
ENSG00000261594	11	74951950	74954742	3	1	32102	1.7124	0.043412	TPBGL
ENSG00000267802	14	52436014	52436247	1	1	32102	1.7123	0.04342	AL358333.1
ENSG00000124557	6	26501449	26510650	20	4	32102	1.712	0.043448	BTN1A1
ENSG00000123395	12	52463030	52471278	21	3	32102	1.7116	0.043484	C12orf44
ENSG00000131738	17	39519746	39526052	11	4	32102	1.7115	0.04349	KRT33B
ENSG00000185090	1	38259474	38266809	3	2	32102	1.7112	0.043518	MANEAL
ENSG00000175170	20	25744102	25848861	64	6	32102	1.7112	0.043518	FAM182B
ENSG00000085117	11	44585977	44641913	114	20	32102	1.7112	0.043523	CD82
ENSG00000152214	18	40323192	40695657	714	44	32102	1.7109	0.043554	RIT2
ENSG00000233438	2	27760253	27790011	49	7	32102	1.7108	0.043556	AC109829.1
ENSG00000122862	10	70847862	70864567	44	7	32102	1.7105	0.043588	SRGN
ENSG00000114933	2	206858445	206951027	184	18	32102	1.7097	0.043665	INO80D
ENSG00000121067	17	47676246	47755596	58	13	32102	1.7092	0.043709	SPOP
ENSG00000251380	5	134779905	134783038	20	5	32102	1.7092	0.043711	C5orf20
ENSG00000130299	19	17445729	17453544	25	5	32102	1.709	0.043729	GTPBP3
ENSG00000169252	5	148206156	148208196	7	2	32102	1.7085	0.04377	ADRB2
ENSG00000105298	19	3610639	3626813	52	5	32102	1.7084	0.043782	CACTIN
ENSG00000102921	16	48572637	48654059	131	4	32102	1.708	0.043819	N4BP1
ENSG00000174606	1	213165524	213189168	27	5	32102	1.7079	0.043828	ANGEL2
ENSG00000185551	15	96869167	96883492	8	1	32102	1.7079	0.04383	NR2F2
ENSG00000105329	19	41807492	41859816	56	5	32102	1.7077	0.043849	TGFB1
ENSG00000156502	10	70939988	70968855	65	9	32102	1.7074	0.043876	SUPV3L1
ENSG00000163576	3	19920964	19988517	206	19	32102	1.7069	0.043917	EFHB
ENSG00000172380	1	68167149	68299150	256	20	32102	1.7065	0.043958	GNG12
ENSG00000205221	2	36923833	37041935	259	31	32102	1.7057	0.044034	VIT
ENSG00000205362	16	56672578	56673999	8	2	32102	1.7048	0.04412	MT1A
ENSG00000142632	1	16524349	16539104	49	4	32102	1.7043	0.044164	ARHGEF19
ENSG00000074966	4	48068410	48136273	154	17	32102	1.7039	0.044199	TXK
ENSG00000167978	16	2802330	2822539	28	6	32102	1.7019	0.044391	SRRM2
ENSG00000149547	11	125439112	125454575	32	6	32102	1.701	0.044472	EI24
ENSG00000151914	6	56322785	56819426	858	23	32102	1.7006	0.044506	DST
ENSG00000182035	20	37209838	37217106	7	3	32102	1.7005	0.044517	ADIG
ENSG00000102466	13	102372134	103054124	1592	83	32102	1.7005	0.044522	FGF14
ENSG00000132855	1	63063158	63071830	2	1	32102	1.7004	0.044531	ANGPTL3
ENSG00000162244	3	52027616	52029958	1	1	32102	1.7002	0.044551	RPL29
ENSG00000125823	20	23420322	23425567	17	5	32102	1.6996	0.044607	CSTL1
ENSG00000142627	1	16450832	16482582	46	9	32102	1.6987	0.044686	EPHA2
ENSG00000179855	19	3585551	3593539	3	1	32102	1.6978	0.044775	GIPC3
ENSG00000149634	20	44515128	44516274	1	1	32102	1.6972	0.044829	SPATA25
ENSG00000081803	7	121958481	122526813	1230	53	32102	1.6969	0.044853	CADPS2
ENSG00000173914	11	66432469	66445392	12	5	32102	1.6965	0.044896	RBM4B
ENSG00000130779	12	122755979	122907179	232	16	32102	1.6961	0.044937	CLIP1
ENSG00000221855	7	143174966	143175889	2	1	32102	1.6956	0.044979	TAS2R41
ENSG00000123836	1	207222801	207254369	32	4	32102	1.6948	0.045055	PFKFB2
ENSG00000259288	15	40509629	40568597	78	16	32102	1.6948	0.045061	RP11-133K1.2
ENSG00000137843	15	40509629	40569688	78	16	32102	1.6948	0.045061	PAK6
ENSG00000104490	8	102698771	103137135	1120	58	32102	1.6947	0.045065	NCALD
ENSG00000111339	12	14978503	14996429	40	5	32102	1.6944	0.045093	ART4
ENSG00000041357	15	78832747	78841604	28	3	32102	1.6938	0.045155	PSMA4
ENSG00000196449	1	38268616	38273857	11	3	32102	1.6935	0.045183	YRDC
ENSG00000138071	2	65454887	65498387	102	10	32102	1.6934	0.045189	ACTR2
ENSG00000117143	1	162531323	162569627	54	8	32102	1.6925	0.045279	UAP1
ENSG00000171209	4	71108305	71117145	66	5	32102	1.6914	0.045382	CSN3
ENSG00000106066	7	29034847	29235067	569	55	32102	1.6905	0.045462	CPVL
ENSG00000256566	20	2447858	2489553	78	9	32102	1.6899	0.045527	RP4-734P14.4
ENSG00000198642	9	21329670	21335379	9	1	32102	1.6896	0.045557	KLHL9
ENSG00000102780	13	42614176	42830714	711	32	32102	1.6894	0.045575	DGKH
ENSG00000173930	5	101569690	101632253	216	24	32102	1.6891	0.045604	SLCO4C1
ENSG00000092010	14	24605367	24608176	4	2	32102	1.6885	0.045657	PSME1
ENSG00000171792	12	2985424	2998626	26	1	32102	1.6876	0.04574	RHNO1
ENSG00000152683	2	32390933	32449448	111	10	32102	1.6868	0.045818	SLC30A6
ENSG00000259066	14	93651318	93684932	69	12	32102	1.6862	0.045874	RP11-371E8.4
ENSG00000081189	5	88013975	88199922	295	21	32102	1.6862	0.045882	MEF2C
ENSG00000141200	17	51900239	51902573	11	4	32102	1.6858	0.045914	KIF2B
ENSG00000110876	12	109015686	109027735	10	2	32102	1.6855	0.045942	SELPLG
ENSG00000118181	11	118886422	118889401	12	2	32102	1.6848	0.046011	RPS25
ENSG00000197008	7	64254766	64294054	122	10	32102	1.6843	0.04606	ZNF138
ENSG00000249141	6	167271582	167369612	214	24	32102	1.6843	0.046065	RP11-514O12.4
ENSG00000134262	1	114437370	114447823	15	4	32102	1.6831	0.046181	AP4B1
ENSG00000213022	19	51503806	51512890	12	3	32102	1.6826	0.046223	KLK9
ENSG00000259332	15	80137537	80216096	256	18	32102	1.6823	0.046252	ST20-MTHFS
ENSG00000137273	6	1390069	1395832	3	1	32102	1.6822	0.046264	FOXF2
ENSG00000160208	21	45079429	45115958	38	2	32102	1.682	0.04628	RRP1B
ENSG00000163636	3	63996225	64009658	27	6	32102	1.6815	0.046337	PSMD6
ENSG00000152315	14	90528109	90652201	344	27	32102	1.6811	0.046372	KCNK13
ENSG00000180953	15	80191182	80216044	129	9	32102	1.6795	0.046526	ST20
ENSG00000169224	1	247670360	247740992	194	31	32102	1.6791	0.04657	GCSAML
ENSG00000222009	1	45274154	45281257	12	3	32102	1.6788	0.0466	BTBD19
ENSG00000198356	19	12847953	12859137	4	2	32102	1.6785	0.04662	ASNA1
ENSG00000130649	10	135333910	135374724	199	12	32102	1.6775	0.046722	CYP2E1
ENSG00000163534	1	157764193	157789895	59	6	32102	1.6768	0.046793	FCRL1
ENSG00000229314	9	117085336	117088755	8	4	32102	1.6763	0.046835	ORM1
ENSG00000170791	8	57124245	57131357	4	2	32102	1.676	0.046868	CHCHD7
ENSG00000221978	1	1321091	1334708	13	4	32102	1.6759	0.04688	CCNL2
ENSG00000196476	20	251504	271390	70	8	32102	1.6752	0.046945	C20orf96
ENSG00000137710	11	110045605	110167447	151	9	32102	1.6743	0.047032	RDX
ENSG00000212128	12	11060525	11062161	2	1	32102	1.6742	0.047045	TAS2R13
ENSG00000044524	3	89156674	89531284	616	22	32102	1.6741	0.047052	EPHA3
ENSG00000137251	6	54172657	54254950	220	23	32102	1.6732	0.047145	TINAG
ENSG00000182858	22	50293877	50312106	64	4	32102	1.673	0.047165	ALG12
ENSG00000167986	11	61066923	61110068	4	1	32102	1.6726	0.047202	DDB1
ENSG00000171017	19	7953390	7966901	13	4	32102	1.6724	0.04722	LRRC8E
ENSG00000061987	12	62860597	62991363	301	20	32102	1.6721	0.047248	MON2
ENSG00000163254	2	208992861	208994554	4	2	32102	1.672	0.047261	CRYGC
ENSG00000107447	10	98064085	98098321	79	7	32102	1.6713	0.047333	DNTT
ENSG00000113649	5	145826874	145891524	156	10	32102	1.6707	0.047391	TCERG1
ENSG00000100722	14	89029253	89079853	77	12	32102	1.6698	0.047475	ZC3H14
ENSG00000023734	12	16035325	16056412	7	1	32102	1.6698	0.047478	STRAP
ENSG00000123545	6	97337189	97345757	29	7	32102	1.6694	0.047518	NDUFAF4
ENSG00000198074	7	134212344	134226160	48	7	32102	1.6692	0.047542	AKR1B10
ENSG00000126856	16	90122974	90158480	98	11	32102	1.6688	0.047579	PRDM7
ENSG00000119139	9	71736209	71870124	434	32	32102	1.6687	0.047592	TJP2
ENSG00000224870	1	1334902	1337426	9	3	32102	1.668	0.047658	RP4-758J18.2
ENSG00000185246	14	45553302	45585485	37	3	32102	1.6677	0.047683	PRPF39
ENSG00000091732	7	129658126	129691291	90	7	32102	1.6664	0.047817	ZC3HC1
ENSG00000067365	16	8715540	8740081	41	7	32102	1.666	0.047856	METTL22
ENSG00000214216	3	158680717	158984096	540	28	32102	1.666	0.047857	IQCJ
ENSG00000011454	9	125703112	125867145	234	13	32102	1.666	0.047858	RABGAP1
ENSG00000173124	10	96953957	96988685	103	7	32102	1.6653	0.047923	C10orf129
ENSG00000115998	2	70377012	70475747	170	12	32102	1.6653	0.047927	C2orf42
ENSG00000115145	2	152973315	153032506	129	10	32102	1.6651	0.047945	STAM2
ENSG00000172738	6	37179956	37225931	43	8	32102	1.6651	0.04795	TMEM217
ENSG00000100321	22	39745930	39781593	99	11	32102	1.665	0.04796	SYNGR1
ENSG00000133313	18	72163051	72188366	74	9	32102	1.6642	0.048033	CNDP2
ENSG00000164663	6	41757634	41863099	182	20	32102	1.6639	0.048062	USP49
ENSG00000151948	12	129337972	129469509	313	39	32102	1.6636	0.048093	GLT1D1
ENSG00000101076	20	42984340	43061485	114	17	32102	1.6627	0.048188	HNF4A
ENSG00000125304	13	100153671	100216260	127	17	32102	1.662	0.04826	TM9SF2
ENSG00000100226	22	39101728	39134304	57	7	32102	1.6613	0.04833	GTPBP1
ENSG00000163104	4	95128762	95212443	163	9	32102	1.6609	0.048364	SMARCAD1
ENSG00000104140	15	41164412	41166487	1	1	32102	1.6588	0.048579	RHOV
ENSG00000143155	1	168148171	168169950	54	5	32102	1.6578	0.048679	TIPRL
ENSG00000182578	5	149432854	149492935	133	22	32102	1.6567	0.048786	CSF1R
ENSG00000121446	1	182419256	182529734	299	11	32102	1.6555	0.04891	RGSL1
ENSG00000221843	2	27799389	27805588	8	3	32102	1.6547	0.048993	C2orf16
ENSG00000188786	1	38275239	38325292	69	12	32102	1.6545	0.049009	MTF1
ENSG00000221944	2	233412779	233415226	7	2	32102	1.6527	0.049196	TIGD1
ENSG00000139926	14	51955818	52197445	621	61	32102	1.6526	0.049202	FRMD6
ENSG00000156587	11	57319129	57335757	45	8	32102	1.6519	0.049279	UBE2L6
ENSG00000177628	1	155204243	155214490	16	2	32102	1.6517	0.049301	GBA
ENSG00000135213	7	75046066	75115548	79	9	32102	1.651	0.049374	POM121C
ENSG00000006118	11	60691935	60704631	43	4	32102	1.6505	0.049418	TMEM132A
ENSG00000181143	19	8959520	9092018	448	36	32102	1.6496	0.049514	MUC16
ENSG00000205649	4	70894130	70902255	18	4	32102	1.6494	0.049532	HTN3
ENSG00000160588	11	118097409	118123065	78	6	32102	1.6494	0.049536	MPZL3
ENSG00000183421	21	43159529	43187266	96	14	32102	1.6491	0.049568	RIPK4
ENSG00000142173	21	47518011	47552763	93	11	32102	1.6484	0.049634	COL6A2
ENSG00000235098	1	1353800	1357149	5	1	32102	1.6475	0.049725	ANKRD65
ENSG00000080200	3	97595819	97663810	80	7	32102	1.6472	0.049758	CRYBG3
ENSG00000149124	11	58407899	58499447	301	20	32102	1.646	0.049883	GLYAT
ENSG00000081692	1	227918126	227923112	13	5	32102	1.6455	0.049936	JMJD4
ENSG00000176231	19	16059818	16060768	5	1	32102	1.6447	0.050015	OR10H4
ENSG00000123364	12	54332535	54340328	12	2	32102	1.6441	0.050073	HOXC13
ENSG00000158406	6	26281283	26285762	11	3	32102	1.6439	0.050094	HIST1H4H
ENSG00000146857	7	134916731	134943244	38	4	32102	1.6437	0.050123	STRA8
ENSG00000115520	2	198318147	198340032	16	3	32102	1.6435	0.050138	COQ10B
ENSG00000181135	8	144766622	144796068	45	9	32102	1.6424	0.050249	ZNF707
ENSG00000135362	11	36317838	36486754	469	49	32102	1.6421	0.050288	PRR5L
ENSG00000073146	22	50528308	50600119	377	13	32102	1.6408	0.050415	MOV10L1
ENSG00000104518	8	144635377	144645232	19	4	32102	1.6403	0.050476	GSDMD
ENSG00000164181	5	60047618	60140216	211	20	32102	1.6398	0.050523	ELOVL7
ENSG00000174429	8	107771711	107782473	21	5	32102	1.6396	0.050543	ABRA
ENSG00000177807	1	160007257	160040038	43	9	32102	1.6394	0.050564	KCNJ10
ENSG00000213921	19	40267235	40276775	9	3	32102	1.639	0.050608	LEUTX
ENSG00000215853	1	152126071	152131704	7	3	32102	1.6383	0.050678	RPTN
ENSG00000102891	16	56598961	56602869	12	4	32102	1.6374	0.050777	MT4
ENSG00000268040	21	47347679	47352477	14	3	32102	1.6368	0.050836	PRED62
ENSG00000176531	19	43979106	44009087	60	12	32102	1.6368	0.05084	PHLDB3
ENSG00000198929	1	162039564	162353321	1003	56	32102	1.6352	0.051005	NOS1AP
ENSG00000198835	1	228337553	228347527	12	4	32102	1.6348	0.051047	GJC2
ENSG00000188508	19	35978226	35986460	24	6	32102	1.6335	0.051178	KRTDAP
ENSG00000255582	14	22101992	22103096	7	2	32102	1.6331	0.051219	OR10G2
ENSG00000175467	11	65729160	65747299	47	6	32102	1.6322	0.051315	SART1
ENSG00000083290	17	19674142	19771249	115	3	32102	1.6319	0.051354	ULK2
ENSG00000134897	13	103451399	103493885	121	12	32102	1.6316	0.051382	BIVM
ENSG00000142233	19	49164664	49176338	24	6	32102	1.6298	0.051575	NTN5
ENSG00000236338	7	135611542	135613214	1	1	32102	1.6291	0.051641	AC015987.2
ENSG00000174547	11	66202546	66234209	28	7	32102	1.6282	0.051746	MRPL11
ENSG00000138640	4	89647106	90032549	1102	39	32102	1.6281	0.051753	FAM13A
ENSG00000110243	11	116660083	116663136	9	4	32102	1.627	0.051867	APOA5
ENSG00000100426	22	50247490	50283726	113	5	32102	1.6268	0.051888	ZBED4
ENSG00000143740	1	227916240	227968927	116	14	32102	1.6268	0.051892	SNAP47
ENSG00000152492	3	191046866	191116459	274	15	32102	1.6265	0.051925	CCDC50
ENSG00000154222	1	52811395	52831865	20	6	32102	1.6249	0.05209	CC2D1B
ENSG00000183833	3	119421869	119485949	110	13	32102	1.6238	0.052211	MAATS1
ENSG00000162437	1	65210778	65298915	140	13	32102	1.6236	0.052233	RAVER2
ENSG00000169139	8	48920960	48977268	28	6	32102	1.6232	0.052274	UBE2V2
ENSG00000140836	16	72816784	73093597	498	63	32102	1.6222	0.052384	ZFHX3
ENSG00000092094	14	20914570	20923264	24	2	32102	1.622	0.052406	OSGEP
ENSG00000100644	14	62162231	62214976	79	9	32102	1.6208	0.052533	HIF1A
ENSG00000161270	19	36316866	36360189	49	6	32102	1.6203	0.052587	NPHS1
ENSG00000082258	2	135675805	135716912	70	6	32102	1.62	0.052617	CCNT2
ENSG00000152457	10	14939358	14996431	97	16	32102	1.6199	0.052627	DCLRE1C
ENSG00000188771	11	112118876	112131583	22	4	32102	1.6199	0.052629	PLET1
ENSG00000137441	4	15961866	15970932	29	6	32102	1.6199	0.052631	FGFBP2
ENSG00000103528	16	19179293	19279652	133	16	32102	1.6197	0.052648	SYT17
ENSG00000145545	5	6633456	6669675	140	16	32102	1.6194	0.052684	SRD5A1
ENSG00000117586	1	173152873	173176452	47	7	32102	1.619	0.052725	TNFSF4
ENSG00000113719	5	172261278	172379688	222	35	32102	1.6189	0.052738	ERGIC1
ENSG00000105223	19	40854363	40886346	45	12	32102	1.6188	0.05275	PLD3
ENSG00000123473	1	47715811	47779819	139	7	32102	1.6186	0.052764	STIL
ENSG00000115183	2	159825146	160089170	685	42	32102	1.6178	0.052853	TANC1
ENSG00000141524	17	76106539	76128488	7	3	32102	1.6178	0.052855	TMC6
ENSG00000105141	19	15160195	15169104	25	4	32102	1.6163	0.053016	CASP14
ENSG00000166147	15	48700503	48938046	274	8	32102	1.6153	0.053128	FBN1
ENSG00000130948	9	98997588	99064434	149	18	32102	1.6111	0.053578	HSD17B3
ENSG00000171195	4	71296209	71348714	187	16	32102	1.6111	0.05358	MUC7
ENSG00000104059	15	29412457	29862927	1090	59	32102	1.6109	0.053605	FAM189A1
ENSG00000124226	20	48552948	48570429	32	4	32102	1.6105	0.053647	RNF114
ENSG00000123154	19	12777614	12786646	8	4	32102	1.6102	0.053675	WDR83
ENSG00000183454	16	9852376	10276611	1632	43	32102	1.6087	0.053837	GRIN2A
ENSG00000105516	19	49133287	49140695	9	2	32102	1.6072	0.054009	DBP
ENSG00000184922	17	43298811	43324687	41	6	32102	1.6051	0.054233	FMNL1
ENSG00000133317	11	63273556	63284246	12	3	32102	1.605	0.05425	LGALS12
ENSG00000128714	2	176957619	176960666	3	1	32102	1.6048	0.054265	HOXD13
ENSG00000261832	16	28477974	28503333	19	3	32102	1.6043	0.054329	CLN3
ENSG00000126858	17	30469473	30580393	122	9	32102	1.6041	0.054345	RHOT1
ENSG00000187173	1	152670840	152671918	2	1	32102	1.6032	0.054446	LCE2A
ENSG00000254732	11	57509635	57560715	53	9	32102	1.6032	0.054449	RP11-691N7.6
ENSG00000170627	12	54849734	54867386	32	2	32102	1.6027	0.054496	GTSF1
ENSG00000269402	17	30506379	30506885	2	1	32102	1.6013	0.054658	AC116407.2
ENSG00000105612	19	12986025	12992282	7	2	32102	1.6004	0.05476	DNASE2
ENSG00000116141	1	220701568	220837803	154	12	32102	1.5999	0.054807	MARK1
ENSG00000095397	9	117164360	117267730	298	19	32102	1.5987	0.054939	DFNB31
ENSG00000162494	1	13801445	13840543	56	12	32102	1.598	0.055017	LRRC38
ENSG00000174514	1	205538013	205572046	119	19	32102	1.5969	0.055148	MFSD4
ENSG00000152455	10	14920819	14946314	35	9	32102	1.5968	0.055158	SUV39H2
ENSG00000143761	1	228270361	228286912	21	5	32102	1.5968	0.055159	ARF1
ENSG00000197081	6	160390131	160534539	306	34	32102	1.5964	0.055202	IGF2R
ENSG00000198162	1	117910071	118071494	400	19	32102	1.5961	0.055235	MAN1A2
ENSG00000185129	5	139487362	139496321	2	1	32102	1.5961	0.055238	PURA
ENSG00000172888	3	40566369	40616176	61	6	32102	1.5958	0.055263	ZNF621
ENSG00000214708	17	30468245	30470154	3	1	32102	1.5958	0.055265	AC090616.2
ENSG00000101194	20	61584052	61599949	7	3	32102	1.5949	0.055371	SLC17A9
ENSG00000183597	22	20004537	20053449	140	18	32102	1.594	0.055472	TANGO2
ENSG00000110108	11	60681346	60690915	10	3	32102	1.5926	0.055626	TMEM109
ENSG00000162104	16	4003388	4166186	435	52	32102	1.5926	0.055626	ADCY9
ENSG00000196352	1	207494853	207534311	70	6	32102	1.5926	0.055627	CD55
ENSG00000136937	9	100395908	100436030	27	8	32102	1.5925	0.055633	NCBP1
ENSG00000126814	14	61438169	61448076	10	3	32102	1.5924	0.055649	TRMT5
ENSG00000056586	9	125606835	125667620	84	10	32102	1.5909	0.055812	RC3H2
ENSG00000146276	6	89887220	89940997	226	28	32102	1.5905	0.055859	GABRR1
ENSG00000169884	12	49359123	49365546	8	3	32102	1.5904	0.05587	WNT10B
ENSG00000251184	9	131703757	131719300	11	2	32102	1.59	0.055914	RP11-101E3.5
ENSG00000133800	11	10578513	10633236	111	16	32102	1.59	0.055915	LYVE1
ENSG00000168672	8	127564687	127570638	2	1	32102	1.5896	0.055957	FAM84B
ENSG00000129749	11	3686817	3692614	20	4	32102	1.5895	0.055975	CHRNA10
ENSG00000051341	3	121150278	121264853	220	17	32102	1.5894	0.055984	POLQ
ENSG00000198711	1	54703710	54704736	1	1	32102	1.5893	0.055995	SSBP3-AS1
ENSG00000128512	7	111366166	111846466	749	77	32102	1.5893	0.056001	DOCK4
ENSG00000176407	2	85198216	85286595	102	6	32102	1.5885	0.056084	KCMF1
ENSG00000268706	18	61602042	61609601	14	1	32102	1.5884	0.056094	AC009802.1
ENSG00000169715	16	56659387	56661024	6	3	32102	1.5879	0.056149	MT1E
ENSG00000124535	6	2765648	2787186	56	9	32102	1.5878	0.056164	WRNIP1
ENSG00000175202	15	72968124	72978490	17	5	32102	1.5876	0.056193	HIGD2B
ENSG00000148832	10	135192695	135205198	31	5	32102	1.5874	0.056213	PAOX
ENSG00000175182	3	184053714	184064063	17	6	32102	1.5864	0.056326	FAM131A
ENSG00000147853	9	4711155	4742043	105	10	32102	1.5863	0.056333	AK3
ENSG00000174595	7	130417401	130418888	2	1	32102	1.5863	0.05634	KLF14
ENSG00000064999	6	34857042	35059179	442	32	32102	1.5858	0.056398	ANKS1A
ENSG00000240505	17	16832849	16875432	158	17	32102	1.5857	0.056405	TNFRSF13B
ENSG00000218416	2	241388732	241396131	2	1	32102	1.5848	0.056505	AC110619.2
ENSG00000139540	12	56623833	56631630	9	2	32102	1.5847	0.056514	SLC39A5
ENSG00000103241	16	86544133	86548076	5	2	32102	1.5827	0.056742	FOXF1
ENSG00000178636	4	120113928	120133799	53	9	32102	1.5825	0.056771	RP11-455G16.1
ENSG00000122176	1	203309756	203320617	25	6	32102	1.5821	0.056812	FMOD
ENSG00000253729	8	48685669	48872743	105	11	32102	1.582	0.056826	PRKDC
ENSG00000158545	16	88636789	88698374	174	22	32102	1.5806	0.056986	ZC3H18
ENSG00000129226	17	7482785	7485429	7	4	32102	1.5802	0.057028	CD68
ENSG00000167680	19	4542600	4559820	14	4	32102	1.5802	0.057029	SEMA6B
ENSG00000100425	22	50166931	50221160	105	9	32102	1.58	0.057055	BRD1
ENSG00000114554	3	126707437	126756235	140	16	32102	1.5798	0.057081	PLXNA1
ENSG00000095319	9	131709978	131769375	43	3	32102	1.5793	0.057139	NUP188
ENSG00000171843	9	20341663	20622542	310	27	32102	1.5785	0.05722	MLLT3
ENSG00000103023	16	58313901	58328951	71	5	32102	1.5785	0.057227	PRSS54
ENSG00000155754	2	202352148	202483901	375	18	32102	1.5776	0.057334	ALS2CR11
ENSG00000136143	13	48510622	48612125	423	17	32102	1.577	0.057395	SUCLA2
ENSG00000175832	17	41605212	41656988	89	7	32102	1.5769	0.057412	ETV4
ENSG00000105641	19	17982782	18005983	33	2	32102	1.5768	0.057425	SLC5A5
ENSG00000110002	11	123986069	124018428	71	13	32102	1.5756	0.057563	VWA5A
ENSG00000206474	6	29407083	29408731	6	3	32102	1.5742	0.057725	OR10C1
ENSG00000156966	2	232260254	232265875	1	1	32102	1.5739	0.057752	B3GNT7
ENSG00000007968	1	23832922	23857712	44	6	32102	1.5734	0.057808	E2F2
ENSG00000116539	1	155305059	155532598	144	15	32102	1.5734	0.057808	ASH1L
ENSG00000119321	9	115923286	115983641	224	22	32102	1.5728	0.057888	FKBP15
ENSG00000079257	3	158363611	158390482	94	7	32102	1.5725	0.057912	LXN
ENSG00000100401	22	41641615	41682255	82	9	32102	1.5723	0.057937	RANGAP1
ENSG00000102678	13	22245522	22278637	45	5	32102	1.5723	0.057942	FGF9
ENSG00000165238	9	95947198	96082854	351	25	32102	1.5719	0.057988	WNK2
ENSG00000227345	10	51026325	51130715	101	7	32102	1.5714	0.058045	PARG
ENSG00000120915	8	27348296	27403081	136	8	32102	1.5713	0.058056	EPHX2
ENSG00000156599	11	57435219	57468659	47	8	32102	1.5706	0.058138	ZDHHC5
ENSG00000132958	13	19997017	20110903	203	11	32102	1.5703	0.058174	TPTE2
ENSG00000105058	19	16296191	16302857	13	3	32102	1.5698	0.058229	FAM32A
ENSG00000136100	13	52986737	53024763	67	5	32102	1.5696	0.058258	VPS36
ENSG00000268465	19	48969094	48975688	16	3	32102	1.5695	0.05826	CTC-273B12.7
ENSG00000138115	10	96796530	96829254	140	14	32102	1.5694	0.058279	CYP2C8
ENSG00000134905	13	111293759	111365950	270	13	32102	1.569	0.058328	CARS2
ENSG00000186130	9	125670335	125675609	9	3	32102	1.5686	0.05837	ZBTB6
ENSG00000108465	17	46045176	46059140	38	7	32102	1.5682	0.058417	CDK5RAP3
ENSG00000187135	19	30017406	30055386	107	12	32102	1.5681	0.058431	VSTM2B
ENSG00000102738	13	41303432	41345309	35	4	32102	1.568	0.058441	MRPS31
ENSG00000148019	9	80850978	80894606	84	12	32102	1.568	0.058445	CEP78
ENSG00000160218	21	45432200	45526433	158	6	32102	1.5679	0.058456	TRAPPC10
ENSG00000168827	3	158362067	158410364	163	8	32102	1.5679	0.058457	GFM1
ENSG00000145194	3	183967438	184010819	81	12	32102	1.5678	0.058462	ECE2
ENSG00000101236	20	3907956	3996229	195	14	32102	1.5678	0.058464	RNF24
ENSG00000186648	14	24521206	24538937	21	7	32102	1.5674	0.058512	LRRC16B
ENSG00000090061	14	99947506	100001381	59	6	32102	1.5672	0.058533	CCNK
ENSG00000089199	20	5892076	5906007	34	5	32102	1.5668	0.058586	CHGB
ENSG00000251012	3	118866222	118906654	153	23	32102	1.5667	0.058591	RP11-484M3.5
ENSG00000091106	2	32449522	32490923	74	7	32102	1.5665	0.058616	NLRC4
ENSG00000204683	10	21414692	21435488	21	4	32102	1.5663	0.058645	C10orf113
ENSG00000135378	11	32851489	32879669	72	10	32102	1.5662	0.058646	PRRG4
ENSG00000131067	20	33432523	33460663	44	6	32102	1.5662	0.058647	GGT7
ENSG00000158874	1	161192082	161193421	2	1	32102	1.5661	0.058663	APOA2
ENSG00000126550	4	70916119	70924562	22	5	32102	1.5649	0.058809	HTN1
ENSG00000100201	22	38879445	38903665	25	5	32102	1.5648	0.058816	DDX17
ENSG00000137700	11	118894824	118901616	8	2	32102	1.5644	0.05886	SLC37A4
ENSG00000090661	19	8271620	8327305	52	9	32102	1.5644	0.058862	CERS4
ENSG00000112893	5	109025067	109205326	572	22	32102	1.564	0.058911	MAN2A1
ENSG00000254462	11	57480077	57559058	93	10	32102	1.5635	0.058962	TMX2-CTNND1
ENSG00000133742	8	86239837	86291243	72	11	32102	1.5635	0.058969	CA1
ENSG00000205922	19	1752372	1780987	15	4	32102	1.563	0.059024	ONECUT3
ENSG00000123999	2	220433884	220440435	9	3	32102	1.5626	0.059076	INHA
ENSG00000090054	9	94794281	94877666	275	17	32102	1.5624	0.059101	SPTLC1
ENSG00000239665	10	13652047	13710299	187	15	32102	1.5623	0.059114	RP11-295P9.3
ENSG00000181873	1	228353516	228369958	17	4	32102	1.5618	0.05917	IBA57
ENSG00000197919	9	21440440	21441315	3	2	32102	1.5618	0.059172	IFNA1
ENSG00000120334	1	173768688	173793858	25	5	32102	1.5617	0.059176	CENPL
ENSG00000171533	11	75297963	75380165	129	12	32102	1.5615	0.059207	MAP6
ENSG00000149187	11	47487496	47587121	100	16	32102	1.5608	0.059289	CELF1
ENSG00000129451	19	51515995	51523431	47	4	32102	1.5597	0.059412	KLK10
ENSG00000182700	5	139505521	139508391	1	1	32102	1.5597	0.05942	IGIP
ENSG00000154146	11	124609742	124617106	11	2	32102	1.559	0.059493	NRGN
ENSG00000156671	10	76859344	76941881	147	14	32102	1.5581	0.059606	SAMD8
ENSG00000111247	12	4647950	4669214	25	4	32102	1.5574	0.059683	RAD51AP1
ENSG00000150756	5	10226442	10250009	107	18	32102	1.5574	0.059691	FAM173B
ENSG00000167822	11	55904247	55905194	5	2	32102	1.5572	0.059717	OR8J3
ENSG00000163001	2	55746740	55773015	73	14	32102	1.5564	0.059805	CCDC104
ENSG00000040633	17	7138347	7143041	4	2	32102	1.5564	0.059805	PHF23
ENSG00000121207	4	155548097	155674270	182	10	32102	1.5561	0.059841	LRAT
ENSG00000121486	1	185087220	185126204	55	4	32102	1.5556	0.059903	TRMT1L
ENSG00000205726	21	35014706	35272165	381	47	32102	1.5551	0.059963	ITSN1
ENSG00000169683	17	79981178	79989027	3	1	32102	1.5549	0.059982	LRRC45
ENSG00000156026	10	74451889	74647452	118	5	32102	1.5534	0.060166	MCU
ENSG00000081248	1	201008642	201081694	171	28	32102	1.5534	0.060168	CACNA1S
ENSG00000136697	2	113825547	113833427	39	8	32102	1.5531	0.060195	IL1F10
ENSG00000056487	22	45277042	45405880	375	36	32102	1.5529	0.060221	PHF21B
ENSG00000198203	2	108905095	108926371	57	11	32102	1.5525	0.060267	SULT1C2
ENSG00000025039	6	90074355	90121989	100	17	32102	1.5525	0.060267	RRAGD
ENSG00000112514	6	33384219	33386094	3	2	32102	1.5524	0.060282	CUTA
ENSG00000105323	19	41768401	41813503	48	3	32102	1.5521	0.060319	HNRNPUL1
ENSG00000163995	4	7967039	8160559	448	67	32102	1.5512	0.060421	ABLIM2
ENSG00000107745	10	74127098	74385899	315	4	32102	1.5505	0.060505	MICU1
ENSG00000268223	5	115387163	115395815	66	3	32102	1.5497	0.060605	ARL14EPL
ENSG00000269407	20	23330015	23334066	9	3	32102	1.5497	0.060607	AL096677.1
ENSG00000148671	10	88727949	88743691	45	7	32102	1.5484	0.060758	ADIRF
ENSG00000064199	11	124543694	124567414	21	2	32102	1.5482	0.060791	SPA17
ENSG00000133195	17	70642088	71088851	830	76	32102	1.5479	0.060821	SLC39A11
ENSG00000067596	17	41561233	41621831	87	4	32102	1.5469	0.060943	DHX8
ENSG00000076321	1	173684080	173755840	72	8	32102	1.5465	0.060994	KLHL20
ENSG00000115419	2	191745553	191830278	97	11	32102	1.5462	0.061023	GLS
ENSG00000100354	22	40440821	40731812	398	14	32102	1.5448	0.061193	TNRC6B
ENSG00000136108	13	53029564	53050763	41	4	32102	1.5442	0.061267	CKAP2
ENSG00000095015	5	56111401	56191979	178	14	32102	1.5433	0.061373	MAP3K1
ENSG00000165685	12	10323141	10344400	50	9	32102	1.5425	0.061471	TMEM52B
ENSG00000170954	19	53611132	53636330	87	11	32102	1.5425	0.061479	ZNF415
ENSG00000176571	8	87878670	88627447	1877	56	32102	1.5423	0.061496	CNBD1
ENSG00000105290	19	36358801	36370693	16	1	32102	1.5421	0.061522	APLP1
ENSG00000147488	8	53023399	53373519	640	46	32102	1.542	0.061532	ST18
ENSG00000173153	11	64073044	64084215	7	2	32102	1.542	0.061534	ESRRA
ENSG00000156162	8	95731931	95806064	214	18	32102	1.5415	0.061594	DPY19L4
ENSG00000171303	2	26915619	26956288	71	9	32102	1.5413	0.061625	KCNK3
ENSG00000229415	14	36942493	36983034	39	5	32102	1.5411	0.061643	SFTA3
ENSG00000173838	17	60778675	60885705	207	14	32102	1.5406	0.061706	2020-03-10
ENSG00000161202	3	183873176	183891398	29	7	32102	1.5404	0.061733	DVL3
ENSG00000005243	17	46103533	46115392	23	9	32102	1.5403	0.061749	COPZ2
ENSG00000179476	14	45366498	45376460	21	3	32102	1.5401	0.061771	C14orf28
ENSG00000139645	12	56631591	56652175	18	2	32102	1.5393	0.061863	ANKRD52
ENSG00000186166	11	118868852	118886501	31	3	32102	1.5393	0.061869	CCDC84
ENSG00000181315	6	26636518	26659980	69	8	32102	1.5385	0.061957	ZNF322
ENSG00000026508	11	35160417	35253949	242	38	32102	1.5386	0.061957	CD44
ENSG00000134014	8	27947190	28048673	205	14	32102	1.5384	0.061976	ELP3
ENSG00000126545	4	70796799	70812289	25	4	32102	1.538	0.062019	CSN1S1
ENSG00000172201	6	19837617	19840915	1	1	32102	1.5376	0.062072	ID4
ENSG00000129151	11	27062272	27149356	252	17	32102	1.537	0.062148	BBOX1
ENSG00000176597	3	182971032	183016292	13	4	32102	1.537	0.06215	B3GNT5
ENSG00000081237	1	198607801	198726545	286	23	32102	1.5366	0.062195	PTPRC
ENSG00000163285	4	46037786	46126098	262	13	32102	1.5363	0.062232	GABRG1
ENSG00000259112	11	77728017	77790911	238	16	32102	1.5353	0.06235	NDUFC2-KCTD14
ENSG00000139767	12	119419300	119600856	596	36	32102	1.5353	0.062359	SRRM4
ENSG00000126870	7	158649269	158749438	300	16	32102	1.5351	0.062378	WDR60
ENSG00000235931	10	61715188	61720671	15	2	32102	1.535	0.062386	C10orf40
ENSG00000259133	14	57115683	57197253	190	18	32102	1.535	0.062393	RP11-1085N6.3
ENSG00000139726	12	123237321	123255611	33	4	32102	1.5349	0.062408	DENR
ENSG00000197046	18	43405477	43424045	34	7	32102	1.5345	0.062457	SIGLEC15
ENSG00000131477	17	40910465	40915059	2	1	32102	1.5344	0.062465	RAMP2
ENSG00000165023	9	93372114	93405386	115	19	32102	1.5342	0.062485	DIRAS2
ENSG00000152443	19	58258164	58269527	15	5	32102	1.5342	0.062492	ZNF776
ENSG00000149782	11	64018995	64036622	24	8	32102	1.5331	0.062625	PLCB3
ENSG00000167553	12	49582519	49667114	107	18	32102	1.5322	0.062743	TUBA1C
ENSG00000174132	5	99871009	99922445	98	9	32102	1.5321	0.062751	FAM174A
ENSG00000114013	3	121774213	121839983	116	20	32102	1.5316	0.062812	CD86
ENSG00000176209	8	42396298	42409603	26	3	32102	1.5315	0.062827	SMIM19
ENSG00000165630	10	13628927	13672868	82	10	32102	1.5308	0.062909	PRPF18
ENSG00000138688	4	123073488	123283913	263	17	32102	1.5297	0.063042	KIAA1109
ENSG00000021574	2	32288680	32382706	190	13	32102	1.5291	0.063123	SPAST
ENSG00000123358	12	52416616	52453291	42	10	32102	1.5287	0.063174	NR4A1
ENSG00000108559	17	5264258	5323480	235	8	32102	1.5285	0.063197	NUP88
ENSG00000251139	4	185734773	185742443	2	1	32102	1.528	0.063253	RP11-701P16.2
ENSG00000257103	19	34663409	34720420	138	9	32102	1.5279	0.063264	LSM14A
ENSG00000050767	5	177664619	178017556	971	99	32102	1.5276	0.063309	COL23A1
ENSG00000167780	12	53497302	53518322	86	7	32102	1.5273	0.063343	SOAT2
ENSG00000197136	11	65383244	65404910	27	8	32102	1.5266	0.063429	PCNXL3
ENSG00000100442	14	45584803	45604522	18	3	32102	1.5251	0.063614	FKBP3
ENSG00000158470	20	48249482	48330415	168	12	32102	1.5247	0.063667	B4GALT5
ENSG00000135222	4	70820974	70826725	12	3	32102	1.5247	0.06367	CSN2
ENSG00000168004	11	63228876	63258666	30	3	32102	1.5245	0.063695	HRASLS5
ENSG00000147862	9	14081842	14398982	334	39	32102	1.5225	0.06394	NFIB
ENSG00000136535	2	162272605	162282381	7	3	32102	1.5222	0.063976	TBR1
ENSG00000196159	4	126237554	126414087	437	35	32102	1.5219	0.064015	FAT4
ENSG00000112309	6	71566382	71666741	223	33	32102	1.5218	0.064033	B3GAT2
ENSG00000164111	4	122589110	122618268	125	15	32102	1.5208	0.064152	ANXA5
ENSG00000133612	7	150782918	150841523	125	16	32102	1.5206	0.064179	AGAP3
ENSG00000178038	3	46710487	46735194	76	10	32102	1.5205	0.064191	ALS2CL
ENSG00000213593	11	57480072	57508445	39	5	32102	1.5205	0.064194	TMX2
ENSG00000196876	12	51984050	52206648	291	15	32102	1.5198	0.06428	SCN8A
ENSG00000197446	19	41620337	41634271	33	4	32102	1.5198	0.06428	CYP2F1
ENSG00000197403	1	158735466	158736492	6	2	32102	1.5195	0.064312	OR6N1
ENSG00000267883	21	47183565	47190005	6	2	32102	1.5195	0.064324	PRED60
ENSG00000240403	19	55361898	55378662	43	4	32102	1.5194	0.064331	KIR3DL2
ENSG00000174807	11	66081958	66084515	2	1	32102	1.5191	0.06437	CD248
ENSG00000080822	3	98216756	98241910	46	8	32102	1.5184	0.06446	CLDND1
ENSG00000106302	7	123469037	123517532	70	13	32102	1.5182	0.064479	HYAL4
ENSG00000147676	8	120177273	120257913	242	27	32102	1.5182	0.064483	MAL2
ENSG00000146263	6	97590037	97731093	235	14	32102	1.5182	0.064486	MMS22L
ENSG00000244537	17	39333698	39334460	5	2	32102	1.5179	0.064514	KRTAP4-2
ENSG00000174718	12	32112304	32146039	140	19	32102	1.5176	0.064557	KIAA1551
ENSG00000219435	11	64067863	64072242	4	2	32102	1.5169	0.064649	TEX40
ENSG00000151176	12	113796371	113827203	42	3	32102	1.5167	0.064678	PLBD2
ENSG00000121104	17	47787694	47866542	53	14	32102	1.5166	0.064681	FAM117A
ENSG00000136371	15	80125927	80189721	159	19	32102	1.5163	0.064726	MTHFS
ENSG00000179284	19	13075973	13085567	6	3	32102	1.5159	0.064772	DAND5
ENSG00000042813	7	49890017	50160925	637	17	32102	1.5159	0.064778	ZPBP
ENSG00000075399	16	89773542	89787394	27	9	32102	1.5154	0.064837	VPS9D1
ENSG00000114686	3	131181056	131221827	74	10	32102	1.5152	0.064859	MRPL3
ENSG00000115325	2	74776153	74784681	7	2	32102	1.5151	0.064877	DOK1
ENSG00000156509	8	101145588	101158028	22	3	32102	1.5148	0.064911	FBXO43
ENSG00000141748	17	37313147	37323737	40	6	32102	1.5146	0.064941	ARL5C
ENSG00000138767	4	78634541	78740769	155	12	32102	1.5143	0.064976	CNOT6L
ENSG00000128591	7	128470431	128499328	54	8	32102	1.5142	0.064984	FLNC
ENSG00000235194	14	23764852	23772057	6	3	32102	1.5117	0.065299	PPP1R3E
ENSG00000149295	11	113280318	113346413	165	22	32102	1.5117	0.065308	DRD2
ENSG00000152292	2	85645844	85664152	34	7	32102	1.5114	0.065339	SH2D6
ENSG00000214140	17	74523668	74549660	40	4	32102	1.5113	0.065358	PRCD
ENSG00000188959	9	112952328	112970469	61	11	32102	1.5111	0.065381	C9orf152
ENSG00000171532	17	37759789	37766030	5	2	32102	1.5109	0.065402	NEUROD2
ENSG00000242550	18	61564408	61603345	137	3	32102	1.5104	0.06547	SERPINB10
ENSG00000239886	17	39382900	39383904	1	1	32102	1.51	0.065518	KRTAP9-2
ENSG00000114739	3	38495342	38534633	71	5	32102	1.5094	0.065594	ACVR2B
ENSG00000173726	1	235272651	235292251	31	3	32102	1.5093	0.065611	TOMM20
ENSG00000186973	1	43610824	43622067	41	7	32102	1.508	0.065781	FAM183A
ENSG00000108509	17	4871287	4890960	51	9	32102	1.5077	0.065814	CAMTA2
ENSG00000166143	15	41107650	41120907	22	4	32102	1.5073	0.065872	PPP1R14D
ENSG00000204850	19	46997765	46999755	2	1	32102	1.5071	0.065891	AC011484.1
ENSG00000198670	6	160952515	161087407	212	16	32102	1.5066	0.065958	LPA
ENSG00000198015	12	93861264	93897545	106	10	32102	1.5049	0.066174	MRPL42
ENSG00000116691	1	12079523	12092102	18	3	32102	1.5043	0.066246	MIIP
ENSG00000198443	17	39340354	39341594	10	1	32102	1.5043	0.066253	KRTAP4-1
ENSG00000196498	12	124808961	125052135	385	56	32102	1.5042	0.066259	NCOR2
ENSG00000187736	2	219940039	220025587	142	8	32102	1.5031	0.066404	NHEJ1
ENSG00000159450	1	152078793	152086556	7	3	32102	1.503	0.066424	TCHH
ENSG00000250305	8	12803151	12889012	496	32	32102	1.5029	0.06643	KIAA1456
ENSG00000167378	19	44088521	44100287	13	4	32102	1.5027	0.066454	IRGQ
ENSG00000177025	19	58469805	58485902	47	5	32102	1.5021	0.066538	C19orf18
ENSG00000176937	11	4824663	4825847	5	2	32102	1.5015	0.066612	OR52R1
ENSG00000143374	1	150459887	150480078	54	6	32102	1.5011	0.066663	TARS2
ENSG00000189013	19	55236002	55325972	8	1	32102	1.5	0.066804	KIR2DL4
ENSG00000078674	8	17780349	17885478	431	19	32102	1.5	0.06681	PCM1
ENSG00000141570	17	77765931	77775482	2	1	32102	1.5	0.06681	CBX8
ENSG00000144815	3	101498046	101547073	74	9	32102	1.4996	0.066857	NXPE3
ENSG00000105755	19	44010871	44031396	41	7	32102	1.4994	0.06689	ETHE1
ENSG00000184459	22	32809834	32860471	143	29	32102	1.4994	0.066891	BPIFC
ENSG00000173821	17	78234665	78372586	347	36	32102	1.4993	0.066902	RNF213
ENSG00000070601	9	37650997	37746901	287	28	32102	1.4992	0.066917	FRMPD1
ENSG00000171790	1	41481269	41488909	26	7	32102	1.4991	0.066928	SLFNL1
ENSG00000164002	1	40974413	40982228	29	6	32102	1.499	0.066933	EXO5
ENSG00000138468	3	101043049	101232085	501	10	32102	1.4986	0.066991	SENP7
ENSG00000184672	8	85095022	85834079	1368	38	32102	1.4985	0.066996	RALYL
ENSG00000163162	2	101887681	101925163	55	10	32102	1.4967	0.06724	RNF149
ENSG00000136319	14	20724717	20774153	150	24	32102	1.4966	0.067246	TTC5
ENSG00000269676	12	133049334	133050726	1	1	32102	1.4964	0.067279	MUC8
ENSG00000164500	7	50135632	50199426	207	12	32102	1.4948	0.06748	C7orf72
ENSG00000257062	12	21200113	21329829	454	23	32102	1.4941	0.067578	RP11-125O5.2
ENSG00000161544	17	74523438	74547257	35	4	32102	1.494	0.067592	CYGB
ENSG00000213619	11	47586888	47606114	17	6	32102	1.4935	0.067649	NDUFS3
ENSG00000103502	16	29869678	29875057	3	2	32102	1.4932	0.06769	CDIPT
ENSG00000172197	6	20100935	20212670	229	39	32102	1.4931	0.067702	MBOAT1
ENSG00000101251	20	13829893	13977089	369	34	32102	1.4927	0.067759	SEL1L2
ENSG00000158796	1	161090764	161102478	10	3	32102	1.4927	0.067762	DEDD
ENSG00000185245	17	4835592	4838325	5	3	32102	1.4904	0.068057	GP1BA
ENSG00000151322	14	33404139	34273382	1912	190	32102	1.4901	0.068104	NPAS3
ENSG00000196576	22	50713408	50746056	8	5	32102	1.4899	0.068119	PLXNB2
ENSG00000177181	1	42846466	42888249	131	7	32102	1.4891	0.068236	RIMKLA
ENSG00000152969	4	6027926	6202318	214	28	32102	1.4889	0.068258	JAKMIP1
ENSG00000100206	22	38914954	38966291	55	8	32102	1.4881	0.06836	DMC1
ENSG00000196091	12	101962131	102079796	311	22	32102	1.4875	0.068447	MYBPC1
ENSG00000134962	4	39408473	39453156	126	24	32102	1.4874	0.068451	KLB
ENSG00000162444	1	10057264	10076078	33	4	32102	1.4868	0.068539	RBP7
ENSG00000151468	10	12938627	13141652	754	62	32102	1.4865	0.068568	CCDC3
ENSG00000213416	17	39279343	39280419	3	1	32102	1.4859	0.068653	KRTAP4-12
ENSG00000028839	6	134273308	134311570	77	6	32102	1.4857	0.068674	TBPL1
ENSG00000259642	15	80215113	80217194	10	3	32102	1.4857	0.068682	C15orf37
ENSG00000122958	10	70883268	70932617	112	10	32102	1.4844	0.068855	VPS26A
ENSG00000181322	3	137980279	138048728	45	14	32102	1.484	0.068899	NME9
ENSG00000142798	1	22148738	22263790	307	26	32102	1.4839	0.068918	HSPG2
ENSG00000122188	1	203734304	203745361	30	4	32102	1.4838	0.068926	LAX1
ENSG00000134917	11	130274820	130298888	36	10	32102	1.4837	0.068949	ADAMTS8
ENSG00000188779	15	68112042	68126899	32	6	32102	1.4836	0.068954	SKOR1
ENSG00000142459	19	7895119	7929862	87	11	32102	1.4832	0.069008	EVI5L
ENSG00000166006	12	75433857	75603648	414	29	32102	1.4826	0.069084	KCNC2
ENSG00000188428	6	8013800	8064647	189	14	32102	1.4822	0.069143	BLOC1S5
ENSG00000171199	4	71263599	71275911	41	8	32102	1.4821	0.069155	PROL1
ENSG00000138078	2	44543420	44589001	114	11	32102	1.4819	0.06918	PREPL
ENSG00000203970	6	49976851	49989694	12	3	32102	1.4816	0.069225	DEFB110
ENSG00000158485	1	158297741	158301321	7	3	32102	1.4809	0.069312	CD1B
ENSG00000228919	4	7940728	7942022	8	1	32102	1.4808	0.069332	AC097381.1
ENSG00000048028	11	113668596	113746292	141	14	32102	1.4805	0.069365	USP28
ENSG00000111261	12	12482198	12503475	82	8	32102	1.4803	0.069398	MANSC1
ENSG00000170209	11	113258513	113271140	37	6	32102	1.48	0.069435	ANKK1
ENSG00000169689	17	79976578	79981983	1	1	32102	1.4794	0.069515	STRA13
ENSG00000138777	4	106290234	106395238	385	19	32102	1.4787	0.069615	PPA2
ENSG00000128253	22	32586422	32600718	52	8	32102	1.4781	0.069687	RFPL2
ENSG00000172831	16	66968347	66978999	12	4	32102	1.4779	0.069716	CES2
ENSG00000183657	3	171509580	171527714	65	8	32102	1.4776	0.069762	PP13439
ENSG00000160256	21	46359925	46396904	92	8	32102	1.4775	0.069772	FAM207A
ENSG00000163449	2	216946589	216967506	38	6	32102	1.4768	0.06986	TMEM169
ENSG00000103021	16	58265061	58317740	182	16	32102	1.4762	0.069949	CCDC113
ENSG00000181610	17	55916842	55927417	22	7	32102	1.4761	0.069954	MRPS23
ENSG00000179097	3	88039846	88042919	5	3	32102	1.4759	0.069987	HTR1F
ENSG00000164543	7	43622357	43666385	135	10	32102	1.4755	0.070039	STK17A
ENSG00000167105	17	48348767	48358844	4	2	32102	1.4753	0.070068	TMEM92
ENSG00000150471	4	62066976	62944053	1649	95	32102	1.4743	0.070196	LPHN3
ENSG00000101407	20	36611409	36661870	47	7	32102	1.4743	0.070202	TTI1
ENSG00000122694	9	36136732	36163910	53	12	32102	1.4739	0.070249	GLIPR2
ENSG00000197714	19	57791419	57804937	43	8	32102	1.4732	0.070348	ZNF460
ENSG00000092531	15	42783431	42837547	69	7	32102	1.4728	0.0704	SNAP23
ENSG00000163497	2	219845809	219850379	1	1	32102	1.472	0.070513	FEV
ENSG00000142039	19	41816094	41830788	21	2	32102	1.4717	0.070553	CCDC97
ENSG00000157782	12	121078355	121105127	79	14	32102	1.4711	0.070629	CABP1
ENSG00000105088	19	9964394	10047228	150	15	32102	1.471	0.07065	OLFM2
ENSG00000176845	17	81037567	81052864	4	2	32102	1.4695	0.070848	METRNL
ENSG00000166105	11	134144139	134189458	103	15	32102	1.4691	0.070906	GLB1L3
ENSG00000185163	12	132621139	132628880	13	2	32102	1.4689	0.070924	DDX51
ENSG00000164691	6	159455500	159466184	39	5	32102	1.4686	0.070977	TAGAP
ENSG00000213901	2	219940051	220035549	153	9	32102	1.468	0.071051	SLC23A3
ENSG00000198752	14	103398716	103523799	239	24	32102	1.4675	0.071121	CDC42BPB
ENSG00000214732	6	42123279	42131156	26	3	32102	1.4658	0.071352	RP1-139D8.6
ENSG00000197785	1	1447531	1470067	46	4	32102	1.4658	0.071356	ATAD3A
ENSG00000165959	14	95648277	95786243	430	31	32102	1.4656	0.071384	CLMN
ENSG00000142511	19	51273721	51274989	1	1	32102	1.4655	0.071389	GPR32
ENSG00000144843	3	119298115	119308792	10	4	32102	1.4655	0.07139	ADPRH
ENSG00000233280	3	97540884	97594132	62	7	32102	1.4654	0.071411	CRYBG3
ENSG00000170892	19	54693789	54697585	5	1	32102	1.4648	0.071487	TSEN34
ENSG00000152763	1	67278568	67390570	185	22	32102	1.4642	0.071573	WDR78
ENSG00000147804	8	145635126	145642279	5	2	32102	1.4637	0.071633	SLC39A4
ENSG00000089009	12	112842994	112856642	13	5	32102	1.4633	0.071699	RPL6
ENSG00000166173	15	71123863	71146498	34	6	32102	1.4629	0.071741	LARP6
ENSG00000101425	20	36888551	36965907	136	21	32102	1.4625	0.071804	BPI
ENSG00000204084	1	38326369	38412729	162	17	32102	1.4625	0.071808	INPP5B
ENSG00000070444	17	2287354	2304412	30	3	32102	1.4621	0.071853	MNT
ENSG00000115970	2	43393800	43823185	938	32	32102	1.462	0.071873	THADA
ENSG00000086570	5	150883654	150948505	155	20	32102	1.4616	0.071924	FAT2
ENSG00000131043	20	34824381	34858840	28	9	32102	1.4605	0.07207	AAR2
ENSG00000137745	11	102813724	102826463	27	5	32102	1.4604	0.072091	MMP13
ENSG00000185215	14	103589779	103603776	23	5	32102	1.4603	0.07211	TNFAIP2
ENSG00000171051	19	52248425	52307363	200	33	32102	1.4602	0.07212	FPR1
ENSG00000166793	11	57412560	57417417	4	2	32102	1.4601	0.072133	YPEL4
ENSG00000204513	1	12884468	12891264	1	1	32102	1.4597	0.07218	PRAMEF11
ENSG00000147885	9	21216372	21217310	8	1	32102	1.4595	0.072216	IFNA16
ENSG00000053501	19	17326155	17330638	6	3	32102	1.4593	0.072244	USE1
ENSG00000134443	18	56887400	56898006	37	3	32102	1.4591	0.072264	GRP
ENSG00000175287	9	131683174	131704320	36	2	32102	1.4588	0.072311	PHYHD1
ENSG00000180777	18	14728271	14852737	240	14	32102	1.4581	0.072411	ANKRD30B
ENSG00000111254	12	4724674	4758213	136	13	32102	1.4577	0.072455	AKAP3
ENSG00000109063	17	10531843	10560626	85	5	32102	1.4556	0.072758	MYH3
ENSG00000185838	22	19770747	19842462	121	16	32102	1.455	0.072828	GNB1L
ENSG00000174950	1	27705666	27709870	3	1	32102	1.4548	0.072867	CD164L2
ENSG00000189056	7	103112231	103629963	1810	86	32102	1.4542	0.072945	RELN
ENSG00000122863	10	73724123	73773322	117	9	32102	1.4542	0.072951	CHST3
ENSG00000163013	2	73481810	73511559	17	5	32102	1.4538	0.072999	FBXO41
ENSG00000263711	18	70818476	70931715	228	23	32102	1.4533	0.073076	RP11-169F17.1
ENSG00000077943	10	15555948	15762124	533	33	32102	1.4524	0.073189	ITGA8
ENSG00000162771	1	212797789	212800120	10	5	32102	1.4516	0.073305	FAM71A
ENSG00000166407	11	8245851	8290263	84	18	32102	1.4504	0.07347	LMO1
ENSG00000116791	1	75171170	75199092	71	13	32102	1.4502	0.0735	CRYZ
ENSG00000253710	13	52586534	52603800	21	5	32102	1.4498	0.073558	ALG11
ENSG00000075711	3	196769431	197026171	595	22	32102	1.4486	0.07372	DLG1
ENSG00000173376	4	121956768	121994176	90	14	32102	1.4486	0.073721	NDNF
ENSG00000119922	10	91061712	91069033	10	4	32102	1.4485	0.073737	IFIT2
ENSG00000163795	2	27600098	27603657	1	1	32102	1.4479	0.073823	ZNF513
ENSG00000156958	15	49447853	49660066	552	15	32102	1.4479	0.073829	GALK2
ENSG00000037241	5	172385732	172396774	32	5	32102	1.4467	0.073989	RPL26L1
ENSG00000162368	1	47799469	47844511	98	7	32102	1.4464	0.074026	CMPK1
ENSG00000050438	12	51785101	51902980	220	15	32102	1.4461	0.074069	SLC4A8
ENSG00000183785	22	18593097	18629321	51	9	32102	1.446	0.074087	TUBA8
ENSG00000188603	16	28477983	28506896	22	3	32102	1.4448	0.074255	CLN3
ENSG00000124201	20	47854483	47894963	108	8	32102	1.4447	0.074269	ZNFX1
ENSG00000161048	7	102740223	102790007	63	10	32102	1.4447	0.074277	NAPEPLD
ENSG00000104388	8	61429416	61536186	195	10	32102	1.4443	0.074331	RAB2A
ENSG00000153162	6	7727030	7881655	444	50	32102	1.4436	0.07442	BMP6
ENSG00000152611	5	35904397	35938881	120	13	32102	1.443	0.074506	CAPSL
ENSG00000180535	7	97840739	97842291	7	4	32102	1.4429	0.074522	BHLHA15
ENSG00000103647	15	68871308	69020145	257	17	32102	1.4429	0.07453	CORO2B
ENSG00000116031	2	71057347	71062952	26	6	32102	1.4427	0.074558	CD207
ENSG00000165512	10	45495923	45500774	15	4	32102	1.4422	0.074625	ZNF22
ENSG00000144031	2	71205510	71212626	16	4	32102	1.4421	0.074635	ANKRD53
ENSG00000198838	15	33603163	34158303	1694	150	32102	1.4418	0.074683	RYR3
ENSG00000261115	7	140774032	141180180	756	56	32102	1.4416	0.074709	TMEM178B
ENSG00000142303	19	8645126	8675620	7	4	32102	1.4415	0.074717	ADAMTS10
ENSG00000181856	17	7184986	7191576	8	3	32102	1.4403	0.074898	SLC2A4
ENSG00000179256	12	14957584	14967116	22	6	32102	1.4397	0.074981	SMCO3
ENSG00000134077	3	9404526	9428475	48	7	32102	1.4395	0.075003	THUMPD3
ENSG00000064989	2	188207856	188313187	222	19	32102	1.4394	0.075014	CALCRL
ENSG00000102755	13	28874489	29069265	356	26	32102	1.4393	0.075028	FLT1
ENSG00000167384	19	44979854	45004576	108	10	32102	1.4384	0.075154	ZNF180
ENSG00000117597	1	210001352	210030910	103	11	32102	1.4383	0.07517	DIEXF
ENSG00000197168	13	52611093	52703214	171	14	32102	1.4383	0.075178	NEK5
ENSG00000099942	22	21271714	21308037	85	7	32102	1.4378	0.075243	CRKL
ENSG00000224186	5	134368970	134691744	530	62	32102	1.4366	0.07541	C5orf66
ENSG00000128606	7	102553438	102585396	40	6	32102	1.4362	0.07548	LRRC17
ENSG00000172650	10	75434033	75457639	7	2	32102	1.4357	0.075544	AGAP5
ENSG00000109158	4	46920917	46996424	213	18	32102	1.4355	0.075567	GABRA4
ENSG00000182111	7	57509883	57533252	89	4	32102	1.4352	0.075616	ZNF716
ENSG00000169740	10	44139307	44144304	15	3	32102	1.4349	0.075659	ZNF32
ENSG00000110013	11	124503009	124565603	74	3	32102	1.4349	0.075663	SIAE
ENSG00000234465	19	44080952	44088116	26	7	32102	1.4347	0.07568	PINLYP
ENSG00000119953	10	112050488	112064709	27	6	32102	1.4339	0.075802	SMNDC1
ENSG00000102962	16	57392684	57400102	23	6	32102	1.4331	0.07591	CCL22
ENSG00000188343	8	94710789	94743755	36	6	32102	1.4311	0.076196	FAM92A1
ENSG00000196353	3	131252399	132004254	2684	81	32102	1.4309	0.076223	CPNE4
ENSG00000008128	1	1634169	1655766	45	2	32102	1.4305	0.07629	CDK11A
ENSG00000136936	9	100437191	100459639	22	7	32102	1.4303	0.076311	XPA
ENSG00000141485	17	6588032	6616886	65	14	32102	1.4303	0.076314	SLC13A5
ENSG00000034677	8	101269288	101348446	125	6	32102	1.4301	0.076342	RNF19A
ENSG00000184254	15	101417919	101456831	67	9	32102	1.4298	0.076388	ALDH1A3
ENSG00000117600	1	99729509	99775146	104	13	32102	1.4298	0.076392	LPPR4
ENSG00000136379	15	80972025	81047962	222	24	32102	1.4298	0.076394	ABHD17C
ENSG00000146674	7	45951949	45961473	15	5	32102	1.4297	0.076408	IGFBP3
ENSG00000138670	4	82347547	82965397	1857	78	32102	1.4294	0.076442	RASGEF1B
ENSG00000267748	19	38779791	38795550	41	7	32102	1.4291	0.076491	CTB-102L5.4
ENSG00000132854	1	62702651	62785085	305	21	32102	1.4285	0.076575	KANK4
ENSG00000185442	15	93160673	93353114	622	33	32102	1.4285	0.076575	FAM174B
ENSG00000161634	12	55038375	55042277	10	4	32102	1.4276	0.076707	DCD
ENSG00000118137	11	116706467	116708666	8	3	32102	1.4276	0.07671	APOA1
ENSG00000185112	3	194406622	194409762	11	3	32102	1.4275	0.076718	FAM43A
ENSG00000062524	15	41795836	41806085	23	6	32102	1.4271	0.076769	LTK
ENSG00000183808	8	94741584	94753245	18	3	32102	1.4269	0.07681	RBM12B
ENSG00000162399	1	55464606	55476556	23	4	32102	1.4267	0.076828	BSND
ENSG00000100156	22	38474141	38480100	11	3	32102	1.4265	0.076859	SLC16A8
ENSG00000169302	5	146614526	146767415	573	33	32102	1.4261	0.076915	STK32A
ENSG00000216895	7	155403925	155437899	71	6	32102	1.4258	0.076959	AC009403.2
ENSG00000078018	2	210288782	210598842	623	21	32102	1.4257	0.076978	MAP2
ENSG00000171960	1	43124096	43142429	28	6	32102	1.4254	0.077021	PPIH
ENSG00000212998	8	94752349	94753001	1	1	32102	1.425	0.077086	RBM12B-AS1
ENSG00000170128	1	200842083	200843306	3	2	32102	1.4248	0.077107	GPR25
ENSG00000147883	9	22002902	22009362	6	2	32102	1.4245	0.077151	CDKN2B
ENSG00000107736	10	73156691	73575702	926	98	32102	1.4244	0.077167	CDH23
ENSG00000217702	2	74361599	74362521	2	1	32102	1.424	0.077228	MGC10955
ENSG00000105679	19	36024314	36036218	25	7	32102	1.4236	0.077279	GAPDHS
ENSG00000196739	9	116917840	117074791	404	61	32102	1.4231	0.077358	COL27A1
ENSG00000050555	9	133884469	133969860	199	22	32102	1.423	0.077367	LAMC3
ENSG00000114491	3	124449213	124464040	48	7	32102	1.4226	0.077433	UMPS
ENSG00000062582	7	43906157	43909492	4	1	32102	1.4223	0.07747	MRPS24
ENSG00000230185	9	115196096	115249484	168	8	32102	1.4215	0.077584	C9orf147
ENSG00000198756	1	183898796	184006863	304	27	32102	1.4207	0.077701	COLGALT2
ENSG00000124491	6	6144318	6321246	323	45	32102	1.4193	0.077899	F13A1
ENSG00000113249	5	156456424	156486130	88	12	32102	1.4188	0.077973	HAVCR1
ENSG00000173614	1	10003486	10045559	65	7	32102	1.4188	0.077975	NMNAT1
ENSG00000212126	12	11138512	11139511	3	2	32102	1.4188	0.077975	TAS2R50
ENSG00000131730	5	80529104	80562216	72	8	32102	1.4181	0.078085	CKMT2
ENSG00000104129	15	41060067	41099675	43	7	32102	1.418	0.078097	DNAJC17
ENSG00000249209	21	34956993	35284635	477	55	32102	1.418	0.078098	AP000304.12
ENSG00000118420	6	83602117	83775560	404	17	32102	1.4176	0.078147	UBE3D
ENSG00000110628	11	2920951	2946476	22	7	32102	1.4174	0.078178	SLC22A18
ENSG00000122417	1	86814344	86862023	120	11	32102	1.4173	0.078202	ODF2L
ENSG00000134802	11	57174427	57195053	29	7	32102	1.4172	0.078208	SLC43A3
ENSG00000144744	3	69103881	69129559	46	7	32102	1.4169	0.078254	UBA3
ENSG00000144354	2	174219548	174233725	35	6	32102	1.4167	0.078284	CDCA7
ENSG00000137101	9	35609530	35646807	62	11	32102	1.4166	0.078294	CD72
ENSG00000171033	8	79428374	79517502	177	14	32102	1.4159	0.078403	PKIA
ENSG00000066427	14	92524896	92572965	230	8	32102	1.4155	0.078462	ATXN3
ENSG00000213516	1	89445139	89458643	12	5	32102	1.4153	0.078488	RBMXL1
ENSG00000136267	7	14184674	15014402	2256	122	32102	1.415	0.078535	DGKB
ENSG00000105388	19	42212504	42233718	47	8	32102	1.4147	0.078571	CEACAM5
ENSG00000145734	5	70751442	70863649	204	8	32102	1.4147	0.078573	BDP1
ENSG00000141568	17	80477589	80602538	368	32	32102	1.4136	0.078736	FOXK2
ENSG00000065621	10	106028631	106064703	42	7	32102	1.4133	0.078786	GSTO2
ENSG00000182831	16	9185505	9215497	67	8	32102	1.413	0.078821	C16orf72
ENSG00000163531	1	204797779	204991950	488	47	32102	1.4129	0.078845	NFASC
ENSG00000050748	5	179660143	179719099	139	17	32102	1.4128	0.078858	MAPK9
ENSG00000175334	11	65769550	65771620	9	3	32102	1.4124	0.078918	BANF1
ENSG00000058729	5	96496571	96518964	69	11	32102	1.4121	0.078959	RIOK2
ENSG00000134644	1	31404353	31538838	220	16	32102	1.4116	0.079032	PUM1
ENSG00000255837	12	11149094	11150474	11	2	32102	1.4115	0.079054	TAS2R20
ENSG00000107719	10	72238577	72328205	296	25	32102	1.4112	0.079098	PALD1
ENSG00000067191	17	37329709	37353956	23	9	32102	1.4111	0.079112	CACNB1
ENSG00000253293	7	27210210	27219880	9	3	32102	1.4106	0.079185	HOXA10
ENSG00000042493	2	85621871	85645555	89	14	32102	1.4103	0.079231	CAPG
ENSG00000270316	10	104614029	104661656	139	14	32102	1.4103	0.079231	C10orf32-ASMT
ENSG00000145087	3	120626919	121143608	1559	25	32102	1.4091	0.079396	STXBP5L
ENSG00000041988	1	6684926	6695646	27	5	32102	1.4089	0.079432	THAP3
ENSG00000137821	15	71145578	71342414	173	13	32102	1.4085	0.079494	LRRC49
ENSG00000124356	2	74056086	74100786	99	12	32102	1.4081	0.079556	STAMBP
ENSG00000171450	2	219824377	219826876	6	1	32102	1.408	0.079565	CDK5R2
ENSG00000140464	15	74287014	74340153	123	12	32102	1.4078	0.079593	PML
ENSG00000178537	3	48894369	48936426	29	4	32102	1.4076	0.079624	SLC25A20
ENSG00000157693	9	117373486	117408702	161	13	32102	1.4075	0.079639	C9orf91
ENSG00000206052	18	67068291	67516323	1255	93	32102	1.4066	0.07978	DOK6
ENSG00000163081	2	223162866	223169936	1	1	32102	1.4065	0.079786	CCDC140
ENSG00000153093	2	111490150	111875799	944	55	32102	1.4063	0.079813	ACOXL
ENSG00000169488	14	20443603	20444818	11	2	32102	1.4061	0.079853	OR4K15
ENSG00000144711	3	12938719	13114617	359	43	32102	1.4058	0.079892	IQSEC1
ENSG00000150627	4	176986985	177103978	373	16	32102	1.4055	0.079932	WDR17
ENSG00000164039	4	104000592	104021040	42	5	32102	1.4053	0.079969	BDH2
ENSG00000184155	1	159504793	159505842	2	1	32102	1.4052	0.079985	OR10J5
ENSG00000198797	1	177140633	177251558	183	23	32102	1.4045	0.080089	BRINP2
ENSG00000059769	9	114393632	114432508	143	17	32102	1.4041	0.08014	DNAJC25
ENSG00000244115	9	114393666	114432509	143	17	32102	1.4041	0.08014	DNAJC25-GNG10
ENSG00000149781	11	63974150	63991354	25	5	32102	1.404	0.08016	FERMT3
ENSG00000101115	20	50400581	50419059	72	14	32102	1.4029	0.080318	SALL4
ENSG00000133773	12	82617460	82752584	272	18	32102	1.4018	0.080489	CCDC59
ENSG00000196655	11	118889142	118896164	22	2	32102	1.4015	0.080531	TRAPPC4
ENSG00000198440	19	56909335	56947404	51	5	32102	1.4004	0.0807	ZNF583
ENSG00000126259	19	36346763	36358011	6	1	32102	1.3986	0.080959	KIRREL2
ENSG00000196387	12	133656424	133684130	5	1	32102	1.3983	0.081006	ZNF140
ENSG00000053371	1	19630459	19638640	20	7	32102	1.3976	0.081121	AKR7A2
ENSG00000204007	9	138515502	138531386	66	10	32102	1.3974	0.08114	GLT6D1
ENSG00000130544	19	7069455	7087979	53	8	32102	1.3974	0.081142	ZNF557
ENSG00000197838	19	41594377	41602100	13	2	32102	1.3969	0.081216	CYP2A13
ENSG00000106603	7	43648055	43769316	336	12	32102	1.396	0.081355	COA1
ENSG00000176532	7	29603427	29606911	10	4	32102	1.3958	0.081381	PRR15
ENSG00000129028	15	71173681	71185124	9	4	32102	1.395	0.081501	THAP10
ENSG00000197632	18	61538926	61571124	103	2	32102	1.3942	0.081634	SERPINB2
ENSG00000118898	16	4932508	5010742	209	32	32102	1.3939	0.081673	PPL
ENSG00000204542	6	31079000	31080336	17	5	32102	1.3934	0.081744	C6orf15
ENSG00000121481	1	185014496	185071740	42	7	32102	1.3934	0.081755	RNF2
ENSG00000137038	9	7796490	7888380	271	25	32102	1.3927	0.081855	TMEM261
ENSG00000171448	9	125677845	125693779	22	5	32102	1.3916	0.08202	ZBTB26
ENSG00000169347	16	20320894	20339130	34	5	32102	1.3913	0.082073	GP2
ENSG00000124466	19	43964939	43969812	12	4	32102	1.3912	0.082078	LYPD3
ENSG00000101294	20	30102231	30157370	92	3	32102	1.3911	0.082095	HM13
ENSG00000136925	9	100362362	100395962	28	8	32102	1.3909	0.082122	TSTD2
ENSG00000165623	10	13263767	13276334	33	6	32102	1.3906	0.082181	UCMA
ENSG00000104805	19	49403307	49426629	49	9	32102	1.3887	0.082456	NUCB1
ENSG00000165868	10	118430703	118502085	240	19	32102	1.3884	0.082501	HSPA12A
ENSG00000148843	10	105156405	105206049	63	11	32102	1.3881	0.082558	PDCD11
ENSG00000146267	6	99719045	99797938	249	25	32102	1.388	0.082571	FAXC
ENSG00000095059	19	12786531	12792716	6	4	32102	1.3874	0.082655	DHPS
ENSG00000085415	18	12947132	12987535	105	13	32102	1.3874	0.082662	SEH1L
ENSG00000152620	5	36192694	36242381	54	5	32102	1.3871	0.082701	NADK2
ENSG00000139053	12	15125956	15134799	26	5	32102	1.387	0.082715	PDE6H
ENSG00000172399	4	120056939	120108944	158	15	32102	1.3868	0.082753	MYOZ2
ENSG00000029725	17	5185558	5289129	314	20	32102	1.3866	0.082786	RABEP1
ENSG00000134318	2	11319887	11488456	375	14	32102	1.3865	0.082799	ROCK2
ENSG00000268432	5	157160003	157161727	6	2	32102	1.3864	0.082807	AC026407.1
ENSG00000061273	12	48176505	48226915	51	13	32102	1.3861	0.082862	HDAC7
ENSG00000151689	2	191208196	191236391	77	5	32102	1.386	0.082877	INPP1
ENSG00000189410	1	21046225	21059330	34	8	32102	1.3859	0.082894	SH2D5
ENSG00000131059	20	31805116	31815564	10	5	32102	1.3856	0.082936	BPIFA3
ENSG00000182568	3	18386879	18487080	168	22	32102	1.3855	0.08295	SATB1
ENSG00000196388	17	4891425	4900905	24	6	32102	1.3838	0.083212	INCA1
ENSG00000151952	12	129556270	130388211	2290	203	32102	1.3829	0.083353	TMEM132D
ENSG00000181938	16	58328984	58440048	281	24	32102	1.3819	0.083495	GINS3
ENSG00000169020	4	666225	668127	3	2	32102	1.3816	0.08355	ATP5I
ENSG00000134779	18	34359987	34409158	84	4	32102	1.3816	0.083554	TPGS2
ENSG00000113300	5	179921412	180005405	297	13	32102	1.3815	0.083559	CNOT6
ENSG00000268171	4	57276682	57277131	1	1	32102	1.3813	0.083586	AC068620.1
ENSG00000074047	2	121493199	121750229	378	43	32102	1.381	0.083645	GLI2
ENSG00000135847	1	180244515	180472089	491	19	32102	1.3805	0.083717	ACBD6
ENSG00000181163	5	170814120	170838141	53	4	32102	1.3805	0.083717	NPM1
ENSG00000107566	10	101909851	101948091	69	7	32102	1.3804	0.083737	ERLIN1
ENSG00000162391	1	55074855	55089229	33	8	32102	1.3803	0.08375	FAM151A
ENSG00000187546	7	15239943	15601640	1027	57	32102	1.3802	0.083765	AGMO
ENSG00000196109	19	22361893	22379753	44	4	32102	1.3799	0.083806	ZNF676
ENSG00000163424	3	118864997	118878889	49	10	32102	1.3795	0.083877	C3orf30
ENSG00000165966	12	41582250	41968392	1182	38	32102	1.3792	0.083917	PDZRN4
ENSG00000132434	7	55433141	55501435	167	10	32102	1.3786	0.084005	LANCL2
ENSG00000175906	17	41476327	41478505	5	2	32102	1.3786	0.084005	ARL4D
ENSG00000128655	2	178487980	178973066	1533	38	32102	1.3784	0.084044	PDE11A
ENSG00000186529	19	15751707	15773635	142	11	32102	1.3782	0.084063	CYP4F3
ENSG00000115318	2	74759541	74782817	15	3	32102	1.3781	0.084094	LOXL3
ENSG00000174137	4	1619642	1686029	101	3	32102	1.378	0.084095	FAM53A
ENSG00000254834	11	56344212	56345263	2	1	32102	1.3775	0.084177	OR5M10
ENSG00000018280	2	219246752	219261617	15	3	32102	1.3772	0.084226	SLC11A1
ENSG00000198965	1	158449668	158450675	4	2	32102	1.3746	0.084623	OR10R2
ENSG00000196811	2	233404437	233411113	20	5	32102	1.3743	0.084682	CHRNG
ENSG00000157036	3	38537618	38583652	90	10	32102	1.3739	0.084734	EXOG
ENSG00000135824	1	182615239	182653711	72	7	32102	1.3738	0.08475	RGS8
ENSG00000175054	3	142168077	142297668	263	11	32102	1.3736	0.084786	ATR
ENSG00000067715	12	79257773	79845788	1002	42	32102	1.3736	0.084787	SYT1
ENSG00000261427	16	19125324	19184900	61	8	32102	1.3733	0.084826	CTD-2349B8.1
ENSG00000157077	1	52608046	52812358	183	11	32102	1.3733	0.084833	ZFYVE9
ENSG00000020922	11	94152895	94227074	129	12	32102	1.3723	0.084979	MRE11A
ENSG00000214188	7	116593953	116738860	110	17	32102	1.3719	0.085043	ST7-OT4
ENSG00000154511	1	93307724	93427057	162	6	32102	1.3716	0.085086	FAM69A
ENSG00000158711	1	205577071	205601090	50	8	32102	1.3698	0.085377	ELK4
ENSG00000137764	15	67835047	68099461	520	19	32102	1.3694	0.085434	MAP2K5
ENSG00000162994	2	55401927	55459699	130	16	32102	1.3692	0.085468	CLHC1
ENSG00000096070	6	36164521	36200567	37	8	32102	1.3689	0.085519	BRPF3
ENSG00000226104	19	10751715	10752093	1	1	32102	1.3687	0.085548	AC011475.1
ENSG00000186907	11	57228022	57245007	13	5	32102	1.3686	0.085558	RTN4RL2
ENSG00000165682	12	10138241	10166023	136	15	32102	1.3686	0.085562	CLEC1B
ENSG00000100505	14	51441980	51562779	447	40	32102	1.3686	0.085562	TRIM9
ENSG00000155755	2	202484907	202508293	26	7	32102	1.3685	0.085578	TMEM237
ENSG00000132517	17	4935895	4955304	60	8	32102	1.3685	0.085584	SLC52A1
ENSG00000073792	3	185361527	185542844	241	24	32102	1.3684	0.085597	IGF2BP2
ENSG00000166164	16	50347398	50402845	102	11	32102	1.3683	0.085603	BRD7
ENSG00000186860	17	39471173	39471947	5	2	32102	1.3679	0.085675	KRTAP17-1
ENSG00000127578	16	679239	684116	13	2	32102	1.3676	0.085723	WFIKKN1
ENSG00000204978	19	41949063	41950670	4	2	32102	1.3676	0.085723	C19orf69
ENSG00000266997	18	47322163	47363993	101	13	32102	1.3674	0.085755	RP11-886H22.1
ENSG00000158089	2	31133333	31378068	653	46	32102	1.367	0.085815	GALNT14
ENSG00000258873	19	57665389	57678811	29	7	32102	1.3668	0.085846	DUXA
ENSG00000141013	16	90086037	90111383	107	12	32102	1.3665	0.085883	GAS8
ENSG00000168517	17	43238067	43247407	9	3	32102	1.366	0.085969	HEXIM2
ENSG00000172769	11	58169937	58170882	8	1	32102	1.3658	0.085994	OR5B3
ENSG00000134452	10	5931535	5979556	143	14	32102	1.3657	0.086022	FBXO18
ENSG00000169756	2	109150857	109303702	390	19	32102	1.3655	0.086049	LIMS1
ENSG00000163053	2	230899698	230933715	112	14	32102	1.365	0.086123	SLC16A14
ENSG00000144891	3	148415571	148460795	65	8	32102	1.3648	0.086151	AGTR1
ENSG00000082805	12	1099675	1605099	1343	34	32102	1.3647	0.086178	ERC1
ENSG00000184571	22	25115001	25170687	195	22	32102	1.3642	0.086256	PIWIL3
ENSG00000128283	22	37956454	37965412	12	3	32102	1.3642	0.08626	CDC42EP1
ENSG00000166704	19	58488421	58514717	86	7	32102	1.364	0.086283	ZNF606
ENSG00000160255	21	46305868	46351904	70	18	32102	1.3637	0.086325	ITGB2
ENSG00000158195	1	27730730	27816669	81	1	32102	1.3636	0.086345	WASF2
ENSG00000125459	1	155579979	155718153	110	13	32102	1.3626	0.086512	MSTO1
ENSG00000164237	5	10275987	10308138	110	13	32102	1.3616	0.086665	CMBL
ENSG00000187569	12	7864050	7870155	4	1	32102	1.3614	0.086695	DPPA3
ENSG00000115226	2	27714750	27718112	5	1	32102	1.3612	0.086729	FNDC4
ENSG00000174038	9	35041092	35045988	7	3	32102	1.361	0.086753	C9orf131
ENSG00000146278	6	89790470	89794879	6	1	32102	1.3608	0.086783	PNRC1
ENSG00000067606	1	1981909	2116834	284	14	32102	1.3607	0.086803	PRKCZ
ENSG00000113583	5	133291201	133304478	8	2	32102	1.3604	0.086857	C5orf15
ENSG00000103381	16	12756919	12897874	286	21	32102	1.3603	0.086864	CPPED1
ENSG00000049323	2	33172039	33624576	1633	68	32102	1.3601	0.086903	LTBP1
ENSG00000197437	1	247835320	247836365	7	2	32102	1.358	0.087231	OR13G1
ENSG00000149089	11	34874641	34938046	301	12	32102	1.3574	0.087326	APIP
ENSG00000261567	16	85391069	85393055	2	1	32102	1.3571	0.087377	RP11-680G10.1
ENSG00000181885	17	7163222	7167302	6	3	32102	1.3568	0.087415	CLDN7
ENSG00000187170	1	152680636	152681967	2	1	32102	1.3567	0.08744	LCE4A
ENSG00000116337	1	110158726	110174673	30	7	32102	1.3565	0.087471	AMPD2
ENSG00000105186	19	33087913	33167503	394	16	32102	1.3561	0.087527	ANKRD27
ENSG00000170381	7	82993222	83278326	905	36	32102	1.356	0.08755	SEMA3E
ENSG00000114786	3	52009066	52023199	4	2	32102	1.3559	0.087563	ABHD14A-ACY1
ENSG00000243989	3	52009066	52023213	4	2	32102	1.3559	0.087563	ACY1
ENSG00000173285	1	158435272	158436344	3	1	32102	1.3557	0.087597	OR10K1
ENSG00000272325	6	34247456	34360451	224	8	32102	1.3557	0.0876	NUDT3
ENSG00000141378	17	57751997	57784987	34	5	32102	1.3552	0.087681	PTRH2
ENSG00000168612	20	44509866	44513905	6	2	32102	1.3549	0.08773	ZSWIM1
ENSG00000121898	10	125465723	125699783	662	64	32102	1.3549	0.087732	CPXM2
ENSG00000267857	21	46520728	46534873	31	5	32102	1.3535	0.087954	PRED58
ENSG00000110315	11	10533225	10562777	85	9	32102	1.3533	0.087988	RNF141
ENSG00000161249	19	35988122	36004560	54	13	32102	1.3522	0.088154	DMKN
ENSG00000006534	11	67776048	67796744	46	5	32102	1.3514	0.088288	ALDH3B1
ENSG00000126262	19	35934809	35942669	10	4	32102	1.3511	0.088329	FFAR2
ENSG00000152284	2	85360533	85537511	545	45	32102	1.3508	0.088376	TCF7L1
ENSG00000150867	10	22823778	23003484	415	20	32102	1.3505	0.088422	PIP4K2A
ENSG00000182854	15	102358366	102359350	1	1	32102	1.3504	0.088436	OR4F15
ENSG00000085760	2	55463731	55496483	80	11	32102	1.3504	0.08845	MTIF2
ENSG00000255863	12	49315767	49333446	43	5	32102	1.3493	0.088628	AC073610.5
ENSG00000157216	1	54691105	54879152	255	33	32102	1.3489	0.088692	SSBP3
ENSG00000166579	17	8316449	8393729	92	12	32102	1.3486	0.088726	NDEL1
ENSG00000164600	7	31377075	31380508	5	2	32102	1.3484	0.088762	NEUROD6
ENSG00000173171	1	155178490	155183615	6	3	32102	1.3484	0.088769	MTX1
ENSG00000006625	7	30536237	30591095	107	8	32102	1.3474	0.088927	GGCT
ENSG00000188761	1	114420790	114430169	16	5	32102	1.3463	0.089111	BCL2L15
ENSG00000105993	7	157128075	157210133	202	15	32102	1.3461	0.089136	DNAJB6
ENSG00000167799	11	67395409	67397401	4	2	32102	1.3461	0.089143	NUDT8
ENSG00000142530	19	50970042	50980010	19	5	32102	1.3459	0.089162	FAM71E1
ENSG00000124228	20	47835884	47860614	70	7	32102	1.3456	0.089209	DDX27
ENSG00000184564	13	86366925	86373623	22	4	32102	1.3455	0.08923	SLITRK6
ENSG00000091164	18	54264439	54318831	113	11	32102	1.3454	0.089241	TXNL1
ENSG00000198090	17	39295685	39296739	5	3	32102	1.3454	0.089242	KRTAP4-6
ENSG00000169031	2	228029281	228179508	623	48	32102	1.3454	0.089254	COL4A3
ENSG00000131069	20	33459949	33515769	84	6	32102	1.3454	0.089255	ACSS2
ENSG00000177675	12	7499281	7632493	265	28	32102	1.3451	0.089299	CD163L1
ENSG00000004866	7	116593292	116870157	298	27	32102	1.3448	0.089351	ST7
ENSG00000120800	12	101673887	101780394	204	19	32102	1.3447	0.089354	UTP20
ENSG00000132361	17	2592680	2615957	18	3	32102	1.3445	0.089401	CLUH
ENSG00000177508	16	54317216	54320675	1	1	32102	1.3441	0.089451	IRX3
ENSG00000108852	17	41952725	41987068	77	7	32102	1.344	0.089475	MPP2
ENSG00000166887	15	42450899	42500514	80	7	32102	1.3439	0.089494	VPS39
ENSG00000269028	3	96335981	96337000	2	1	32102	1.3436	0.089542	MTRNR2L12
ENSG00000125741	19	46030685	46105470	123	21	32102	1.3434	0.089567	OPA3
ENSG00000197283	6	33387847	33421466	46	11	32102	1.3431	0.089614	SYNGAP1
ENSG00000227500	19	1905213	1926016	2	1	32102	1.3428	0.089671	SCAMP4
ENSG00000176659	20	58630980	58648008	29	4	32102	1.3427	0.089677	C20orf197
ENSG00000168301	3	58477841	58488087	17	6	32102	1.3427	0.089687	KCTD6
ENSG00000161091	19	3538259	3574288	20	5	32102	1.342	0.089802	MFSD12
ENSG00000197444	10	50942689	50970425	76	9	32102	1.3418	0.089825	OGDHL
ENSG00000257138	7	141672431	141673573	3	1	32102	1.3418	0.089831	TAS2R38
ENSG00000203943	1	84764049	84855640	125	12	32102	1.3418	0.089835	SAMD13
ENSG00000213588	6	33422356	33425325	4	2	32102	1.3416	0.089856	ZBTB9
ENSG00000186591	7	129470572	129592789	365	10	32102	1.3416	0.089861	UBE2H
ENSG00000214013	15	42565431	42645864	197	8	32102	1.3415	0.089876	GANC
ENSG00000197181	8	22132810	22215076	196	11	32102	1.3415	0.089883	PIWIL2
ENSG00000135972	2	105654441	105716418	207	6	32102	1.3411	0.089943	MRPS9
ENSG00000057149	18	61322431	61329197	7	2	32102	1.341	0.089958	SERPINB3
ENSG00000154645	21	19273580	19639690	739	69	32102	1.3409	0.08998	CHODL
ENSG00000136448	17	43128978	43186384	171	16	32102	1.3399	0.090133	NMT1
ENSG00000181323	17	7323679	7324951	3	1	32102	1.3388	0.090319	SPEM1
ENSG00000131116	19	44111371	44124026	18	4	32102	1.3385	0.090362	ZNF428
ENSG00000170275	3	33155471	33189265	65	10	32102	1.3379	0.090463	CRTAP
ENSG00000077522	1	236849754	236927931	206	27	32102	1.3374	0.090539	ACTN2
ENSG00000137492	11	76061000	76092015	52	12	32102	1.3371	0.090591	PRKRIR
ENSG00000150753	5	10250033	10266524	71	3	32102	1.337	0.090608	CCT5
ENSG00000111271	12	112123857	112194903	58	5	32102	1.3369	0.090624	ACAD10
ENSG00000107438	10	96997329	97050781	146	17	32102	1.3362	0.090749	PDLIM1
ENSG00000120907	8	26605667	26724790	445	49	32102	1.3359	0.090786	ADRA1A
ENSG00000186314	5	144851362	145214932	704	24	32102	1.3358	0.090809	PRELID2
ENSG00000070785	1	45316450	45452282	309	9	32102	1.3358	0.090811	EIF2B3
ENSG00000160282	21	47556176	47575481	12	4	32102	1.3357	0.090818	FTCD
ENSG00000061656	20	34203814	34208971	5	2	32102	1.3354	0.090867	SPAG4
ENSG00000184937	11	32409321	32457176	170	15	32102	1.3353	0.090888	WT1
ENSG00000143845	1	204100190	204121307	28	10	32102	1.3352	0.090905	ETNK2
ENSG00000204351	6	31926857	31937532	31	10	32102	1.3351	0.090924	SKIV2L
ENSG00000120949	1	12123434	12204264	74	16	32102	1.3348	0.090967	TNFRSF8
ENSG00000226650	5	154393260	154397685	7	3	32102	1.3341	0.09109	KIF4B
ENSG00000114349	3	50229045	50233949	3	1	32102	1.3337	0.091149	GNAT1
ENSG00000187815	1	40942887	40962015	43	8	32102	1.3333	0.091214	ZFP69
ENSG00000138002	2	27667238	27712656	58	6	32102	1.3332	0.091229	IFT172
ENSG00000095587	10	98124363	98273675	395	34	32102	1.333	0.091261	TLL2
ENSG00000178732	3	194115550	194119995	14	2	32102	1.3329	0.091275	GP5
ENSG00000178573	16	79619740	79634611	1	1	32102	1.3329	0.091277	MAF
ENSG00000205356	7	97843936	97881563	83	9	32102	1.3329	0.091278	TECPR1
ENSG00000168014	11	73723763	73882255	239	16	32102	1.3328	0.091304	C2CD3
ENSG00000143819	1	225997794	226033260	98	26	32102	1.3315	0.091517	EPHX1
ENSG00000151835	13	23902965	24007841	296	29	32102	1.3314	0.091528	SACS
ENSG00000176769	10	132890654	133109984	800	85	32102	1.3311	0.091575	TCERG1L
ENSG00000170471	20	37101459	37207504	156	14	32102	1.331	0.0916	RALGAPB
ENSG00000272297	4	187347700	187476464	448	51	32102	1.3308	0.091623	RP11-215A19.2
ENSG00000173338	11	65360326	65363467	3	2	32102	1.3308	0.091628	KCNK7
ENSG00000188938	9	96208776	96215874	21	6	32102	1.3307	0.091647	FAM120AOS
ENSG00000136696	2	113779668	113810444	87	10	32102	1.3302	0.091724	IL36B
ENSG00000111144	12	96394606	96437298	110	11	32102	1.329	0.091928	LTA4H
ENSG00000110619	11	3022152	3078843	145	12	32102	1.3284	0.09202	CARS
ENSG00000138271	3	151011891	151034740	40	7	32102	1.3274	0.092185	GPR87
ENSG00000111674	12	7022909	7032861	8	2	32102	1.3271	0.092236	ENO2
ENSG00000184979	22	18632666	18660164	48	5	32102	1.327	0.092257	USP18
ENSG00000160117	19	17392454	17398455	29	4	32102	1.3264	0.092352	ANKLE1
ENSG00000164296	5	149372681	149380730	11	3	32102	1.3264	0.092358	TIGD6
ENSG00000197125	11	124310022	124311054	1	1	32102	1.325	0.092583	OR8B8
ENSG00000066027	1	212458879	212535200	150	17	32102	1.325	0.092585	PPP2R5A
ENSG00000205108	9	34723052	34729464	17	4	32102	1.3245	0.092668	FAM205A
ENSG00000089335	19	35168544	35177302	31	5	32102	1.3242	0.092712	ZNF302
ENSG00000125388	4	2965335	3042474	228	16	32102	1.3239	0.09276	GRK4
ENSG00000169813	10	43881065	43904614	67	10	32102	1.3235	0.092836	HNRNPF
ENSG00000259171	14	21152746	21168735	40	9	32102	1.3232	0.092884	AL163636.6
ENSG00000185823	15	24920541	24928593	19	5	32102	1.3218	0.093114	NPAP1
ENSG00000157181	1	186344890	186390510	71	11	32102	1.3218	0.093123	C1orf27
ENSG00000233608	2	239756673	239795893	3	2	32102	1.3205	0.093335	TWIST2
ENSG00000137720	11	111749659	111756699	11	1	32102	1.3202	0.093391	C11orf1
ENSG00000090376	12	66582659	66648402	60	6	32102	1.32	0.09342	IRAK3
ENSG00000145864	5	160715436	160976050	567	34	32102	1.3194	0.09351	GABRB2
ENSG00000140092	14	92335756	92414331	196	27	32102	1.3192	0.093547	FBLN5
ENSG00000184497	13	114462216	114514926	137	11	32102	1.3192	0.093552	TMEM255B
ENSG00000272822	12	49297286	49351148	152	9	32102	1.3188	0.093614	RP11-302B13.5
ENSG00000149679	20	60963688	60982341	20	3	32102	1.3188	0.093616	CABLES2
ENSG00000163909	1	40089825	40105617	30	10	32102	1.3187	0.093636	HEYL
ENSG00000063177	19	49118585	49122793	4	2	32102	1.3185	0.093667	RPL18
ENSG00000124449	19	44220162	44224173	5	1	32102	1.3183	0.093707	IRGC
ENSG00000112964	5	42423879	42721979	509	26	32102	1.3182	0.093711	GHR
ENSG00000196792	14	31363005	31495607	290	17	32102	1.3182	0.093717	STRN3
ENSG00000177150	18	13663346	13726662	202	20	32102	1.3182	0.093723	FAM210A
ENSG00000198131	19	58739960	58788815	147	14	32102	1.3179	0.093769	ZNF544
ENSG00000179295	12	112856155	112947717	63	11	32102	1.3179	0.09377	PTPN11
ENSG00000204352	9	96080481	96108696	107	18	32102	1.3168	0.09396	C9orf129
ENSG00000131409	19	51020149	51071302	51	12	32102	1.3164	0.094025	LRRC4B
ENSG00000256223	12	133707161	133736051	58	6	32102	1.3163	0.09404	ZNF10
ENSG00000127527	19	16466050	16582896	148	15	32102	1.3162	0.094057	EPS15L1
ENSG00000144962	3	172607148	172859058	515	34	32102	1.316	0.094092	SPATA16
ENSG00000163463	1	155141884	155145951	10	3	32102	1.3156	0.094146	KRTCAP2
ENSG00000141720	17	36921942	36956379	72	13	32102	1.3154	0.09418	PIP4K2B
ENSG00000176922	11	4869427	4870514	8	3	32102	1.3154	0.094188	OR51S1
ENSG00000180869	1	85093913	85100703	9	3	32102	1.315	0.094256	C1orf180
ENSG00000203772	10	135234170	135382916	456	27	32102	1.315	0.094257	SPRN
ENSG00000140488	15	72577068	72612470	55	5	32102	1.3145	0.094335	CELF6
ENSG00000141543	17	78109013	78120982	30	6	32102	1.3133	0.094546	EIF4A3
ENSG00000063180	19	49141199	49149569	11	3	32102	1.3129	0.094608	CA11
ENSG00000205277	7	100612904	100662230	94	12	32102	1.3126	0.094667	MUC12
ENSG00000186115	19	15988833	16008930	80	8	32102	1.3124	0.094694	CYP4F2
ENSG00000101448	20	44165625	44176391	9	4	32102	1.3122	0.094735	EPPIN
ENSG00000073060	12	125261402	125367214	186	33	32102	1.312	0.094766	SCARB1
ENSG00000267710	19	56784138	56821819	95	11	32102	1.3114	0.094857	AC006116.20
ENSG00000167550	12	49458468	49463808	5	1	32102	1.3114	0.094858	RHEBL1
ENSG00000160094	1	33722146	33766320	66	8	32102	1.3112	0.094892	ZNF362
ENSG00000109758	4	3443614	3451211	11	5	32102	1.311	0.094925	HGFAC
ENSG00000173933	11	66384097	66434153	39	10	32102	1.3106	0.094989	RBM4
ENSG00000170075	1	202091986	202102720	39	9	32102	1.3106	0.094999	GPR37L1
ENSG00000204188	6	33551515	33556803	15	4	32102	1.3095	0.095189	GGNBP1
ENSG00000249992	3	45265958	45267770	6	2	32102	1.3091	0.095253	TMEM158
ENSG00000267206	9	139638463	139642980	4	2	32102	1.3089	0.095284	LCN6
ENSG00000172379	15	80696692	80890278	415	47	32102	1.3087	0.09532	ARNT2
ENSG00000179873	19	56296770	56348166	206	33	32102	1.3082	0.09541	NLRP11
ENSG00000184599	1	113263041	113269857	16	4	32102	1.3074	0.095537	FAM19A3
ENSG00000133477	22	40390953	40439533	56	7	32102	1.307	0.095599	FAM83F
ENSG00000103064	16	68298433	68335722	52	8	32102	1.3068	0.09564	SLC7A6
ENSG00000144290	2	162280843	162841792	1007	20	32102	1.3067	0.095661	SLC4A10
ENSG00000175354	18	12785477	12929642	331	28	32102	1.3066	0.095672	PTPN2
ENSG00000128335	22	36622256	36636000	42	6	32102	1.3063	0.095717	APOL2
ENSG00000146555	7	3341080	4308632	3318	90	32102	1.3063	0.095728	SDK1
ENSG00000122406	1	93297582	93307481	9	3	32102	1.3053	0.095887	RPL5
ENSG00000181035	19	19174808	19223697	51	5	32102	1.3053	0.095903	SLC25A42
ENSG00000119787	2	38522022	38604427	159	13	32102	1.3052	0.095913	ATL2
ENSG00000187783	10	45406648	45432450	61	7	32102	1.3048	0.095987	TMEM72
ENSG00000048545	6	42123144	42147794	88	12	32102	1.3047	0.096004	GUCA1A
ENSG00000156374	10	105062553	105110891	47	9	32102	1.3044	0.096049	PCGF6
ENSG00000113520	5	132009678	132018368	17	2	32102	1.3043	0.096065	IL4
ENSG00000179178	1	43735665	43739673	4	2	32102	1.3041	0.096093	TMEM125
ENSG00000123091	1	51701943	51739127	33	5	32102	1.3041	0.096095	RNF11
ENSG00000128254	22	32329507	32341504	37	10	32102	1.304	0.096114	C22orf24
ENSG00000170615	7	102993177	103086624	190	23	32102	1.3036	0.096178	SLC26A5
ENSG00000092529	15	42640301	42704516	131	9	32102	1.3035	0.096208	CAPN3
ENSG00000106080	7	30050203	30066300	27	5	32102	1.3024	0.096396	FKBP14
ENSG00000169750	17	79989500	79992080	2	1	32102	1.3018	0.096498	RAC3
ENSG00000229644	10	36810649	36813162	4	1	32102	1.301	0.09663	NAMPTL
ENSG00000120129	5	172195093	172198198	6	2	32102	1.3003	0.096749	DUSP1
ENSG00000242110	5	33986283	34008220	41	5	32102	1.2998	0.096832	AMACR
ENSG00000196208	2	11674242	11782914	199	26	32102	1.2997	0.096852	GREB1
ENSG00000144395	2	197504278	197628214	206	13	32102	1.2992	0.096945	CCDC150
ENSG00000105372	19	42363988	42376994	24	2	32102	1.2989	0.096986	RPS19
ENSG00000106479	7	149535456	149564568	42	7	32102	1.2989	0.096996	ZNF862
ENSG00000173917	17	46618256	46623441	14	5	32102	1.2989	0.096997	HOXB2
ENSG00000138449	2	190425305	190448484	31	6	32102	1.2988	0.096999	SLC40A1
ENSG00000172497	5	80625824	80689998	131	20	32102	1.2987	0.097027	ACOT12
ENSG00000188334	19	48471303	48495427	53	6	32102	1.2986	0.097036	BSPH1
ENSG00000244274	20	44034697	44039250	4	1	32102	1.2986	0.097038	DBNDD2
ENSG00000244474	2	234627424	234681945	171	15	32102	1.2985	0.097063	UGT1A4
ENSG00000186564	1	47901689	47906363	6	2	32102	1.2984	0.097067	FOXD2
ENSG00000242019	19	55235984	55248003	5	1	32102	1.298	0.097146	KIR3DL3
ENSG00000167604	19	36378555	36393205	13	2	32102	1.298	0.097147	NFKBID
ENSG00000268882	10	135192720	135193102	1	1	32102	1.2978	0.097172	AL360181.1
ENSG00000097096	1	85622556	85666729	112	11	32102	1.2972	0.097282	SYDE2
ENSG00000088882	20	2774715	2781283	14	4	32102	1.2969	0.097328	CPXM1
ENSG00000149573	11	118124118	118135251	25	2	32102	1.2968	0.097347	MPZL2
ENSG00000076108	12	56989380	57030600	46	8	32102	1.2967	0.097364	BAZ2A
ENSG00000116194	1	178818840	178840187	29	8	32102	1.2967	0.097374	ANGPTL1
ENSG00000130921	12	123717463	123742506	69	6	32102	1.2965	0.097401	C12orf65
ENSG00000103363	16	2821415	2827298	16	1	32102	1.2961	0.097472	TCEB2
ENSG00000119771	2	23608088	23931481	978	96	32102	1.2954	0.09759	KLHL29
ENSG00000178522	4	71457973	71473005	27	9	32102	1.2952	0.097629	AMBN
ENSG00000196611	11	102660651	102668891	29	9	32102	1.2951	0.097643	MMP1
ENSG00000187689	4	71384257	71398459	76	7	32102	1.295	0.097654	AMTN
ENSG00000136110	13	53277399	53313947	85	9	32102	1.2946	0.097723	LECT1
ENSG00000141367	17	57697219	57773671	101	6	32102	1.2946	0.097727	CLTC
ENSG00000085491	1	108676658	108743471	188	15	32102	1.2942	0.097796	SLC25A24
ENSG00000152234	18	43664110	43684300	76	6	32102	1.2931	0.097981	ATP5A1
ENSG00000178971	17	8130191	8151362	53	9	32102	1.2929	0.098019	CTC1
ENSG00000146521	6	168185217	168197539	22	3	32102	1.2928	0.098032	C6orf123
ENSG00000243135	2	234637754	234681945	132	13	32102	1.2928	0.098034	UGT1A3
ENSG00000198176	13	114239013	114295785	65	4	32102	1.2921	0.098157	TFDP1
ENSG00000163751	3	148583043	148614983	84	10	32102	1.2921	0.098163	CPA3
ENSG00000257767	12	112191694	112229222	24	3	32102	1.2918	0.09822	RP11-162P23.2
ENSG00000136111	13	75858808	76056250	438	50	32102	1.2917	0.098234	TBC1D4
ENSG00000103994	15	42705021	42783321	110	10	32102	1.2916	0.098241	ZNF106
ENSG00000177646	3	128598439	128634910	83	10	32102	1.2916	0.098246	ACAD9
ENSG00000111737	12	120532899	120555306	48	8	32102	1.2911	0.098333	RAB35
ENSG00000162572	1	1215816	1227409	7	2	32102	1.2908	0.098386	SCNN1D
ENSG00000184898	2	152104454	152118393	27	4	32102	1.2908	0.098387	RBM43
ENSG00000110245	11	116700422	116703788	18	5	32102	1.2906	0.098428	APOC3
ENSG00000124593	6	41748087	41757879	27	6	32102	1.29	0.098533	PRICKLE4
ENSG00000100242	22	39130730	39190148	76	11	32102	1.2899	0.098548	SUN2
ENSG00000161203	3	183892477	183901879	19	5	32102	1.2899	0.09855	AP2M1
ENSG00000153214	2	112812800	112876895	152	21	32102	1.2894	0.09863	TMEM87B
ENSG00000147434	8	42607763	42651535	81	7	32102	1.2894	0.098637	CHRNA6
ENSG00000070193	5	44303646	44389808	139	8	32102	1.2893	0.098653	FGF10
ENSG00000197959	1	171810621	172387606	1254	59	32102	1.2888	0.098732	DNM3
ENSG00000174903	11	66036004	66044963	16	5	32102	1.2888	0.098735	RAB1B
ENSG00000221949	12	62995531	62997214	7	3	32102	1.2886	0.098762	C12orf61
ENSG00000119760	2	27873679	27886676	10	3	32102	1.2883	0.098821	SUPT7L
ENSG00000156675	8	37716136	37756985	16	4	32102	1.2873	0.098995	RAB11FIP1
ENSG00000169519	11	28129795	28355054	274	14	32102	1.2872	0.099011	METTL15
ENSG00000100150	22	32149944	32303012	388	16	32102	1.287	0.099052	DEPDC5
ENSG00000174292	17	7283853	7293093	31	8	32102	1.2867	0.099093	TNK1
ENSG00000108578	17	28575218	28619074	59	9	32102	1.2867	0.099093	BLMH
ENSG00000172878	2	172864490	172947158	174	19	32102	1.2864	0.099153	METAP1D
ENSG00000170142	3	23847394	23932807	156	18	32102	1.286	0.09923	UBE2E1
ENSG00000165695	9	135600965	135754164	345	25	32102	1.2859	0.099231	AK8
ENSG00000215306	14	23286463	23291750	1	1	32102	1.2859	0.099233	AL135998.1
ENSG00000197786	11	58125597	58126542	3	1	32102	1.2858	0.099248	OR5B17
ENSG00000089127	12	113344582	113369990	96	2	32102	1.2852	0.099353	OAS1
ENSG00000269360	15	93749295	93751277	1	1	32102	1.285	0.099388	AC112693.2
ENSG00000143369	1	150480538	150486265	10	3	32102	1.2848	0.099428	ECM1
ENSG00000084734	2	27719709	27746554	38	6	32102	1.2848	0.099434	GCKR
ENSG00000254106	5	109218883	109220452	5	2	32102	1.2847	0.099456	AC011366.3
ENSG00000273025	15	72559087	72612287	93	10	32102	1.2846	0.099468	CELF6
ENSG00000163635	3	63850233	63989138	188	20	32102	1.2845	0.099477	ATXN7
ENSG00000124216	20	48599536	48605423	27	3	32102	1.2845	0.099489	SNAI1
ENSG00000140332	15	70340129	70390515	59	6	32102	1.2842	0.099537	TLE3
ENSG00000114302	3	48782030	48885279	60	9	32102	1.2833	0.099696	PRKAR2A
ENSG00000177453	5	43192173	43280952	170	27	32102	1.2831	0.099724	NIM1K
ENSG00000256825	12	133707570	133778955	164	9	32102	1.283	0.099754	CTD-2140B24.4
ENSG00000255804	14	23102673	23103716	10	2	32102	1.2828	0.099779	OR6J1
ENSG00000005471	7	87031013	87109751	164	11	32102	1.2826	0.099815	ABCB4
ENSG00000254087	8	56792372	56923940	386	26	32102	1.2825	0.099834	LYN
ENSG00000116251	1	6241329	6269449	28	3	32102	1.2822	0.09988	RPL22
ENSG00000067334	1	94333373	94345474	43	7	32102	1.282	0.099917	DNTTIP2
ENSG00000205758	21	34961647	35016232	53	13	32102	1.282	0.099917	CRYZL1
ENSG00000135406	12	49687035	49692465	7	2	32102	1.2818	0.099948	PRPH
ENSG00000143256	1	161070346	161087901	34	6	32102	1.2816	0.099983	PFDN2
ENSG00000106399	7	7676149	7758238	244	19	32102	1.2808	0.10013	RPA3
ENSG00000134461	10	5903580	5931869	106	10	32102	1.2805	0.10019	ANKRD16
ENSG00000095066	19	12873817	12983554	188	17	32102	1.2804	0.1002	HOOK2
ENSG00000109861	11	88026760	88070955	145	16	32102	1.2792	0.10041	CTSC
ENSG00000124205	20	57875482	57901047	34	6	32102	1.2792	0.10041	EDN3
ENSG00000152591	4	88529681	88538062	21	5	32102	1.2789	0.10046	DSPP
ENSG00000147604	8	74202506	74208024	9	4	32102	1.2788	0.10048	RPL7
ENSG00000172548	5	156887027	156901725	43	7	32102	1.2787	0.1005	NIPAL4
ENSG00000071564	19	1609291	1652604	8	1	32102	1.2784	0.10055	TCF3
ENSG00000171596	2	232387871	232395206	27	2	32102	1.2779	0.10065	NMUR1
ENSG00000119950	10	111967363	112047123	200	18	32102	1.2779	0.10065	MXI1
ENSG00000167695	17	635652	646206	31	8	32102	1.2778	0.10066	FAM57A
ENSG00000163428	3	120043356	120068186	63	8	32102	1.2777	0.10068	LRRC58
ENSG00000188730	7	49813257	49961546	258	24	32102	1.2772	0.10077	VWC2
ENSG00000154479	2	170501935	170550943	188	10	32102	1.277	0.1008	CCDC173
ENSG00000176472	19	44029649	44040282	20	6	32102	1.2762	0.10094	ZNF575
ENSG00000164683	8	80676245	80680098	5	2	32102	1.2753	0.1011	HEY1
ENSG00000138593	15	49280673	49338760	100	11	32102	1.2735	0.10142	SECISBP2L
ENSG00000116191	1	178694300	178889238	321	15	32102	1.2734	0.10145	RALGPS2
ENSG00000115216	2	27650657	27665126	14	2	32102	1.2728	0.10154	NRBP1
ENSG00000129562	14	23033805	23058175	149	9	32102	1.2727	0.10157	DAD1
ENSG00000246223	14	98391947	98444461	146	14	32102	1.2723	0.10163	C14orf64
ENSG00000131737	17	39533902	39538655	9	4	32102	1.2722	0.10165	KRT34
ENSG00000182326	12	7096351	7178336	120	10	32102	1.2719	0.1017	C1S
ENSG00000138297	10	51592080	51623365	5	2	32102	1.2717	0.10175	TIMM23
ENSG00000115295	2	29320571	29412509	180	20	32102	1.271	0.10187	CLIP4
ENSG00000112599	6	42152139	42162654	49	4	32102	1.2708	0.10189	GUCA1B
ENSG00000147533	8	41347915	41368499	54	9	32102	1.2705	0.10196	GOLGA7
ENSG00000173226	3	121488610	121553926	201	13	32102	1.2699	0.10205	IQCB1
ENSG00000082397	18	5392383	5630699	455	43	32102	1.2697	0.1021	EPB41L3
ENSG00000164256	5	23507264	23528706	23	6	32102	1.2692	0.10219	PRDM9
ENSG00000219438	22	48885272	49246724	1372	102	32102	1.2689	0.10224	FAM19A5
ENSG00000187758	4	100197524	100212185	30	7	32102	1.2685	0.10231	ADH1A
ENSG00000164403	5	132157833	132166590	6	1	32102	1.2679	0.10241	SHROOM1
ENSG00000188581	17	39196811	39197713	1	1	32102	1.2673	0.10253	KRTAP1-1
ENSG00000154134	11	124735282	124751366	36	11	32102	1.2672	0.10255	ROBO3
ENSG00000139505	13	25802307	25862147	94	6	32102	1.2668	0.10262	MTMR6
ENSG00000258818	14	21152259	21168761	42	9	32102	1.2665	0.10266	RNASE4
ENSG00000268317	16	56662971	56666150	9	4	32102	1.2663	0.10271	AC026461.1
ENSG00000126247	19	36630477	36641255	9	2	32102	1.2661	0.10273	CAPNS1
ENSG00000143653	1	246887349	246931439	116	13	32102	1.2659	0.10277	SCCPDH
ENSG00000071246	14	77228532	77249354	45	11	32102	1.2659	0.10277	VASH1
ENSG00000172362	11	58206593	58207646	3	2	32102	1.2658	0.10279	OR5B12
ENSG00000034239	8	49623348	49647870	37	8	32102	1.2651	0.10292	EFCAB1
ENSG00000087152	17	42269173	42277481	10	6	32102	1.265	0.10293	ATXN7L3
ENSG00000178591	20	67891	77735	4	2	32102	1.2649	0.10295	DEFB125
ENSG00000132406	4	4237269	4249950	91	3	32102	1.2648	0.10297	TMEM128
ENSG00000166938	15	66585555	66626236	98	15	32102	1.2647	0.10299	DIS3L
ENSG00000104901	19	49865040	49878373	43	3	32102	1.2645	0.10302	DKKL1
ENSG00000124214	20	47729878	47804904	135	12	32102	1.2643	0.10305	STAU1
ENSG00000121621	11	28042167	28129855	95	12	32102	1.2639	0.10313	KIF18A
ENSG00000203877	6	84562985	84567234	11	2	32102	1.2633	0.10325	RIPPLY2
ENSG00000149557	11	125315646	125366213	103	14	32102	1.2626	0.10336	FEZ1
ENSG00000140548	15	90544624	90625438	94	10	32102	1.2624	0.1034	ZNF710
ENSG00000205307	7	100169855	100171270	2	1	32102	1.262	0.10347	SAP25
ENSG00000068745	3	48725436	48777786	75	8	32102	1.2618	0.10351	IP6K2
ENSG00000132704	1	157715523	157746922	51	9	32102	1.2616	0.10354	FCRL2
ENSG00000090612	12	133707570	133783698	176	9	32102	1.2613	0.1036	ZNF268
ENSG00000172340	3	67410884	67705038	977	51	32102	1.2613	0.10361	SUCLG2
ENSG00000161204	3	183903811	183911800	21	6	32102	1.2612	0.10362	ABCF3
ENSG00000100324	22	39795746	39833065	48	5	32102	1.2611	0.10363	TAB1
ENSG00000137571	8	70579282	70747299	378	33	32102	1.2597	0.10389	SLCO5A1
ENSG00000187778	12	49950327	49961936	15	4	32102	1.2592	0.10398	MCRS1
ENSG00000141437	18	29339525	29340843	1	1	32102	1.2585	0.10411	SLC25A52
ENSG00000135502	12	58013310	58019934	4	2	32102	1.2584	0.10413	SLC26A10
ENSG00000212721	17	39273433	39274606	10	2	32102	1.2574	0.10431	KRTAP4-11
ENSG00000198794	15	75249560	75313837	141	13	32102	1.2573	0.10432	SCAMP5
ENSG00000188739	1	235294498	235324772	45	4	32102	1.2573	0.10433	RBM34
ENSG00000198466	19	58361225	58376480	50	7	32102	1.2571	0.10436	ZNF587
ENSG00000187695	3	128628717	128690173	134	16	32102	1.2567	0.10443	RP11-723O4.6
ENSG00000146054	5	180620924	180632293	40	5	32102	1.2563	0.1045	TRIM7
ENSG00000145075	3	180320646	180588793	535	31	32102	1.2562	0.10452	CCDC39
ENSG00000165806	10	115438942	115490662	145	16	32102	1.256	0.10455	CASP7
ENSG00000064313	8	120743015	120845103	218	15	32102	1.256	0.10456	TAF2
ENSG00000002330	11	64037302	64052176	17	6	32102	1.256	0.10456	BAD
ENSG00000196616	4	100226121	100242558	40	10	32102	1.2558	0.1046	ADH1B
ENSG00000048828	9	96214004	96328397	300	16	32102	1.2557	0.10462	FAM120A
ENSG00000198271	17	39305178	39306054	4	2	32102	1.2553	0.10469	KRTAP4-5
ENSG00000015171	10	180405	300577	177	15	32102	1.2552	0.1047	ZMYND11
ENSG00000133710	5	147405246	147516852	502	17	32102	1.2547	0.10479	SPINK5
ENSG00000272921	12	4714110	4771809	206	17	32102	1.2542	0.10488	RP11-500M8.7
ENSG00000176022	1	1167629	1170421	1	1	32102	1.2541	0.1049	B3GALT6
ENSG00000174748	3	23958036	23965183	11	4	32102	1.2541	0.10491	RPL15
ENSG00000134321	2	7005937	7038370	11	2	32102	1.2538	0.10496	RSAD2
ENSG00000181104	5	76011868	76031606	23	6	32102	1.2538	0.10496	F2R
ENSG00000146166	6	63985856	64029882	25	5	32102	1.2537	0.10498	LGSN
ENSG00000109471	4	123372625	123377880	6	3	32102	1.2534	0.10503	IL2
ENSG00000140157	15	23004684	23034427	107	9	32102	1.2529	0.10512	NIPA2
ENSG00000105819	7	102937869	102969958	36	10	32102	1.2526	0.10518	PMPCB
ENSG00000184678	1	149856010	149858232	2	1	32102	1.2522	0.10525	HIST2H2BE
[truncated: 16,438 more rows]

## Sheet: AFB
GENE	CHR	START	STOP	NSNPS	NPARAM	N	ZSTAT	P	SYMBOL
ENSG00000159388	1	203274619	203278730	2	1	189656	3.6809	0.00011621	BTG2
ENSG00000150753	5	10250033	10266524	40	3	189656	3.5863	0.00016772	CCT5
ENSG00000136051	12	105501102	105562912	55	8	189656	3.5112	0.00022306	KIAA1033
ENSG00000184787	21	46188955	46221934	35	8	189656	3.3681	0.00037845	UBE2G2
ENSG00000158764	1	160914815	160924589	6	2	189656	3.342	0.00041593	ITLN2
ENSG00000037474	5	6599352	6633404	53	6	189656	3.3171	0.00045481	NSUN2
ENSG00000079277	1	47023090	47082515	41	5	189656	3.3165	0.00045576	MKNK1
ENSG00000151812	14	58030640	58448912	533	52	189656	3.2567	0.00056357	SLC35F4
ENSG00000140398	15	75639296	75647592	1	1	189656	3.2289	0.00062126	NEIL1
ENSG00000136044	12	105567074	105630016	88	11	189656	3.2265	0.00062648	APPL2
ENSG00000142961	1	47073387	47082563	8	2	189656	3.199	0.00068962	MOB3C
ENSG00000123454	9	136501482	136524466	54	15	189656	3.16	0.00078888	DBH
ENSG00000113448	5	58264865	59817947	1441	112	189656	3.1575	0.00079563	PDE4D
ENSG00000139178	12	7242183	7261869	17	4	189656	3.1354	0.00085804	C1RL
ENSG00000050130	14	59951161	59972128	30	4	189656	3.1259	0.00088624	JKAMP
ENSG00000081277	1	201252580	201302121	67	8	189656	3.0649	0.0010888	PKP1
ENSG00000136010	12	105413568	105478355	69	11	189656	3.0626	0.0010971	ALDH1L2
ENSG00000250173	5	979480	981415	3	2	189656	3.0534	0.0011314	RP11-661C8.3
ENSG00000167562	19	53059075	53090427	26	7	189656	3.0319	0.0012151	ZNF701
ENSG00000041802	3	194361517	194393206	29	3	189656	3.0245	0.0012453	LSG1
ENSG00000165671	5	176560026	176727216	57	8	189656	3.0199	0.0012644	NSD1
ENSG00000126790	14	59927081	59951148	25	4	189656	2.9899	0.0013954	L3HYPDH
ENSG00000159403	12	7187513	7245203	3	1	189656	2.9691	0.0014935	C1R
ENSG00000168899	2	85811531	85820535	10	3	189656	2.9658	0.0015093	VAMP5
ENSG00000090339	19	10381511	10397291	9	4	189656	2.9657	0.0015097	ICAM1
ENSG00000111875	6	119215384	119230332	9	2	189656	2.9653	0.0015121	ASF1A
ENSG00000169495	8	38831683	38846181	9	2	189656	2.9489	0.0015945	HTRA4
ENSG00000182853	17	4688580	4689728	3	1	189656	2.9379	0.0016523	VMO1
ENSG00000151838	14	59971257	60043549	84	6	189656	2.9305	0.001692	CCDC175
ENSG00000100852	14	32545320	32628934	7	4	189656	2.9169	0.0017674	ARHGAP5
ENSG00000170006	4	153539784	153601317	48	14	189656	2.8956	0.001892	TMEM154
ENSG00000198482	19	53030905	53067717	28	3	189656	2.8942	0.0019007	ZNF808
ENSG00000143119	1	111415775	111442550	30	6	189656	2.8857	0.0019527	CD53
ENSG00000170191	20	25593571	25604811	15	3	189656	2.866	0.0020784	NANP
ENSG00000107618	10	48381487	48390991	6	2	189656	2.8454	0.0022179	RBP3
ENSG00000156471	8	97273943	97349223	62	9	189656	2.8194	0.0024055	PTDSS1
ENSG00000106080	7	30050203	30066300	7	3	189656	2.813	0.0024544	FKBP14
ENSG00000129749	11	3686817	3692614	6	3	189656	2.8081	0.0024918	CHRNA10
ENSG00000122085	2	242011584	242041747	25	4	189656	2.7908	0.0026292	MTERFD2
ENSG00000137460	4	153857504	153900848	36	11	189656	2.7882	0.0026498	FHDC1
ENSG00000214643	6	49913814	49917157	4	1	189656	2.7628	0.0028651	DEFB133
ENSG00000140400	15	75648133	75660971	3	1	189656	2.7573	0.0029139	MAN2C1
ENSG00000075275	22	46756731	46933067	176	39	189656	2.7554	0.0029309	CELSR1
ENSG00000182585	4	75174190	75181024	5	1	189656	2.747	0.0030076	EPGN
ENSG00000185504	17	79506911	79520987	6	2	189656	2.7433	0.0030412	C17orf70
ENSG00000145545	5	6633456	6669675	61	9	189656	2.7399	0.0030725	SRD5A1
ENSG00000119801	2	30369807	30383399	10	3	189656	2.7325	0.0031423	YPEL5
ENSG00000170677	18	67956137	67997436	32	6	189656	2.7274	0.0031919	SOCS6
ENSG00000118640	2	85788685	85809154	16	2	189656	2.7266	0.0031999	VAMP8
ENSG00000197170	17	65334032	65362743	13	3	189656	2.7183	0.0032812	PSMD12
ENSG00000188573	5	167956121	167957639	3	1	189656	2.7182	0.0032822	FBLL1
ENSG00000270099	10	97620305	97684601	42	8	189656	2.7174	0.0032903	RP11-248J23.7
ENSG00000185100	14	105190523	105213662	8	1	189656	2.7062	0.0034028	ADSSL1
ENSG00000006576	7	77428122	77586818	74	9	189656	2.7023	0.0034434	PHTF2
ENSG00000177684	6	49927962	49931818	6	2	189656	2.6987	0.0034808	DEFB114
ENSG00000138185	10	97471536	97637023	149	13	189656	2.6843	0.0036341	ENTPD1
ENSG00000162804	2	241938255	242034983	57	12	189656	2.6816	0.0036639	SNED1
ENSG00000158716	1	159750722	159752333	2	1	189656	2.6792	0.0036903	DUSP23
ENSG00000130684	20	25654851	25677477	18	5	189656	2.6738	0.0037503	ZNF337
ENSG00000105376	19	10400657	10407454	5	1	189656	2.6643	0.003857	ICAM5
ENSG00000127838	2	219135115	219211516	32	3	189656	2.6535	0.0039836	PNKD
ENSG00000269948	10	97709725	97744785	21	5	189656	2.6483	0.0040452	RP11-248J23.6
ENSG00000151882	5	43376747	43412493	14	3	189656	2.6482	0.0040461	CCL28
ENSG00000187959	17	71244588	71258491	14	4	189656	2.6474	0.0040559	CPSF4L
ENSG00000242689	11	58390146	58393198	2	1	189656	2.6466	0.0040654	CNTF
ENSG00000119616	14	75179847	75203394	8	2	189656	2.6419	0.0041216	FCF1
ENSG00000168615	8	38854388	38962663	70	7	189656	2.6404	0.0041409	ADAM9
ENSG00000092439	15	50844670	50979012	115	9	189656	2.6063	0.0045758	TRPM7
ENSG00000249860	10	57358750	57360488	1	1	189656	2.6054	0.0045884	MTRNR2L5
ENSG00000116741	1	192778169	192781403	1	1	189656	2.6036	0.0046131	RGS2
ENSG00000113282	5	157212751	157286183	74	8	189656	2.6027	0.004625	CLINT1
ENSG00000172878	2	172864490	172947158	49	11	189656	2.5985	0.0046823	METAP1D
ENSG00000161940	17	6926339	6933609	7	3	189656	2.5914	0.004779	BCL6B
ENSG00000184900	21	46225532	46238694	20	6	189656	2.5841	0.0048811	SUMO3
ENSG00000064666	19	1026298	1039068	5	1	189656	2.5834	0.0048917	CNN2
ENSG00000111877	6	119134605	119256327	39	7	189656	2.5801	0.0049383	MCM9
ENSG00000184990	14	105219437	105234831	6	2	189656	2.5796	0.0049464	SIVA1
ENSG00000171310	12	104849073	105155792	446	70	189656	2.5733	0.0050372	CHST11
ENSG00000162627	1	99127236	99226056	98	10	189656	2.567	0.0051287	SNX7
ENSG00000163848	3	124944405	125094198	113	4	189656	2.5653	0.0051541	ZNF148
ENSG00000139194	12	7276280	7281538	4	2	189656	2.5629	0.0051895	RBP5
ENSG00000132563	5	137774706	137782658	4	1	189656	2.5578	0.0052672	REEP2
ENSG00000135926	2	219138915	219157309	13	1	189656	2.5523	0.0053504	TMBIM1
ENSG00000185019	20	3088219	3140842	32	6	189656	2.5493	0.0053973	UBOX5
ENSG00000214670	14	75158879	75179800	13	2	189656	2.5424	0.0055051	AC007956.1
ENSG00000163737	4	74846794	74847841	2	1	189656	2.542	0.0055116	PF4
ENSG00000137709	11	120107349	120190653	64	11	189656	2.5417	0.0055156	POU2F3
ENSG00000163735	4	74861359	74864496	2	1	189656	2.5406	0.0055338	CXCL5
ENSG00000268550	19	14834747	14835121	2	1	189656	2.5386	0.0055651	AC090427.1
ENSG00000141837	19	13317256	13734804	333	72	189656	2.5267	0.0057573	CACNA1A
ENSG00000185728	8	64081112	64125346	17	4	189656	2.525	0.0057852	YTHDF3
ENSG00000157851	2	27070615	27173219	52	3	189656	2.5226	0.0058247	DPYSL5
ENSG00000174705	5	171752185	171881527	168	16	189656	2.5211	0.00585	SH3PXD2B
ENSG00000179921	2	219124219	219128582	1	1	189656	2.5143	0.0059638	GPBAR1
ENSG00000164508	6	25726291	25726790	3	1	189656	2.5139	0.0059703	HIST1H2AA
ENSG00000182087	19	1009647	1021117	6	2	189656	2.5071	0.0060865	TMEM259
ENSG00000145244	4	47596015	47840123	185	21	189656	2.4905	0.0063787	CORIN
ENSG00000184432	3	139074442	139108574	33	3	189656	2.4769	0.0066269	COPB2
ENSG00000205327	12	55886147	55887100	2	1	189656	2.4764	0.0066355	OR6C68
ENSG00000183166	7	71244476	71912136	540	42	189656	2.4694	0.0067673	CALN1
ENSG00000189013	19	55236002	55325972	4	2	189656	2.4621	0.0069054	KIR2DL4
ENSG00000169371	15	75890424	75918810	5	2	189656	2.4579	0.0069882	SNUPN
ENSG00000239672	17	49230897	49239789	6	2	189656	2.4535	0.007073	NME1
ENSG00000129910	16	89238175	89261900	10	2	189656	2.4473	0.0071975	CDH15
ENSG00000125650	19	6375159	6379069	2	1	189656	2.4464	0.0072152	PSPN
ENSG00000112992	5	43602794	43707507	64	4	189656	2.4425	0.007293	NNT
ENSG00000111906	6	125541108	125623282	98	11	189656	2.441	0.0073229	HDDC2
ENSG00000073008	19	45147098	45166850	10	2	189656	2.4396	0.0073522	PVR
ENSG00000158125	2	31557187	31637581	86	17	189656	2.4322	0.0075035	XDH
ENSG00000101213	20	62159778	62168723	2	1	189656	2.4294	0.0075624	PTK6
ENSG00000145284	4	83550692	83720010	274	30	189656	2.4196	0.0077683	SCD5
ENSG00000170365	4	146402346	146479231	45	5	189656	2.4188	0.0077849	SMAD1
ENSG00000213002	8	71485681	71486671	2	1	189656	2.4184	0.0077937	AC120194.1
ENSG00000168928	16	75237994	75241083	1	1	189656	2.4132	0.0079061	CTRB2
ENSG00000180448	19	1065922	1086627	14	3	189656	2.4074	0.0080329	HMHA1
ENSG00000155974	12	66741211	67197966	539	60	189656	2.4017	0.0081606	GRIP1
ENSG00000164576	5	153825517	153840614	10	5	189656	2.4001	0.0081944	SAP30L
ENSG00000109445	4	142142041	142155851	12	2	189656	2.3909	0.0084033	ZNF330
ENSG00000145354	4	103790135	103810399	11	2	189656	2.3851	0.0085362	CISD2
ENSG00000100416	22	46726772	46753237	26	3	189656	2.383	0.0085869	TRMU
ENSG00000159398	16	55880066	55989943	140	18	189656	2.3813	0.0086262	CES5A
ENSG00000104972	19	55085346	55148979	49	9	189656	2.3813	0.0086263	LILRB1
ENSG00000109332	4	103715540	103790053	39	3	189656	2.3795	0.008668	UBE2D3
ENSG00000167005	16	56463045	56486111	7	2	189656	2.3766	0.0087355	NUDT21
ENSG00000175356	11	9041071	9159661	102	19	189656	2.3692	0.0089124	SCUBE2
ENSG00000067715	12	79257773	79845788	542	39	189656	2.3691	0.0089158	SYT1
ENSG00000106511	7	15650837	15726437	124	14	189656	2.3687	0.0089257	MEOX2
ENSG00000105438	19	48885827	48894810	4	2	189656	2.3669	0.0089682	KDELR1
ENSG00000067167	8	71485677	71520622	29	5	189656	2.3651	0.0090122	TRAM1
ENSG00000196365	19	5691845	5720583	12	4	189656	2.3651	0.0090132	LONP1
ENSG00000119682	14	75120140	75179818	29	3	189656	2.3629	0.0090655	AREL1
ENSG00000142208	14	105235686	105262088	7	3	189656	2.3612	0.009108	AKT1
ENSG00000117528	1	94883933	94984222	34	5	189656	2.3593	0.0091536	ABCD3
ENSG00000171161	1	249132409	249143716	2	1	189656	2.356	0.0092365	ZNF672
ENSG00000174827	1	145726918	145764074	8	4	189656	2.3539	0.0092891	PDZK1
ENSG00000109158	4	46920917	46996424	104	9	189656	2.3505	0.0093746	GABRA4
ENSG00000115602	2	102927962	102968497	80	9	189656	2.3467	0.009469	IL1RL1
ENSG00000198586	2	171847333	172087824	143	9	189656	2.3439	0.0095411	TLK1
ENSG00000181619	14	59895740	59932060	29	3	189656	2.34	0.0096414	GPR135
ENSG00000128340	22	37621301	37640488	30	5	189656	2.3359	0.0097483	RAC2
ENSG00000121871	3	164904508	164914897	6	3	189656	2.3317	0.0098573	SLITRK3
ENSG00000012983	14	50885219	51027844	69	9	189656	2.3221	0.010113	MAP4K5
ENSG00000187688	17	16318856	16340317	15	3	189656	2.3214	0.010132	TRPV2
ENSG00000205279	5	126984736	126994322	6	3	189656	2.3182	0.010219	CTXN3
ENSG00000198783	17	33288549	33290205	3	2	189656	2.318	0.010224	ZNF830
ENSG00000185324	16	89747145	89762772	17	4	189656	2.315	0.010307	CDK10
ENSG00000136997	8	128747680	128753674	9	5	189656	2.3102	0.010439	MYC
ENSG00000187772	6	105404923	105531207	30	7	189656	2.3001	0.010721	LIN28B
ENSG00000169393	19	48497908	48528410	43	9	189656	2.2997	0.010733	ELSPBP1
ENSG00000153132	4	141309609	141349122	38	4	189656	2.2996	0.010737	CLGN
ENSG00000147804	8	145635126	145642279	9	4	189656	2.2993	0.010744	SLC39A4
ENSG00000164037	4	103806205	103940896	51	2	189656	2.2977	0.01079	SLC9B1
ENSG00000177971	15	75931426	75941047	2	1	189656	2.2965	0.010823	IMP3
ENSG00000146385	6	132873832	132874860	1	1	189656	2.2958	0.010843	TAAR8
ENSG00000141639	18	48086448	48258194	198	28	189656	2.2949	0.010868	MAPK4
ENSG00000087250	16	56622986	56625000	1	1	189656	2.2937	0.010905	MT3
ENSG00000059573	10	97365696	97416463	66	10	189656	2.292	0.010952	ALDH18A1
ENSG00000172794	17	72666717	72743474	35	10	189656	2.2911	0.010977	RAB37
ENSG00000125657	19	6531010	6535931	3	2	189656	2.2884	0.011057	TNFSF9
ENSG00000230657	12	11460017	11463369	5	1	189656	2.2882	0.011062	PRB4
ENSG00000117598	1	99355806	99470588	101	17	189656	2.2881	0.011065	LPPR5
ENSG00000175352	11	9002123	9025596	14	2	189656	2.2835	0.011199	NRIP3
ENSG00000204711	9	72435709	72521148	84	13	189656	2.2833	0.011207	C9orf135
ENSG00000135945	2	100016938	100106497	85	7	189656	2.2825	0.011229	REV1
ENSG00000218357	22	47857048	47882860	26	3	189656	2.2815	0.01126	LL22NC03-75H12.2
ENSG00000168890	2	85825671	85830319	4	2	189656	2.2791	0.011329	TMEM150A
ENSG00000158710	1	159887897	159895522	7	3	189656	2.2768	0.011399	TAGLN2
ENSG00000148408	9	140772241	141019076	127	15	189656	2.2748	0.01146	CACNA1B
ENSG00000170820	2	49189296	49381676	326	24	189656	2.2706	0.011587	FSHR
ENSG00000160741	1	153920145	153931101	4	1	189656	2.2687	0.011643	CRTC2
ENSG00000243678	17	49230920	49249108	7	3	189656	2.2643	0.011777	NME1-NME2
ENSG00000011052	17	49230951	49249105	7	3	189656	2.2643	0.011777	NME2
ENSG00000117592	1	173446405	173457946	4	1	189656	2.2643	0.011779	PRDX6
ENSG00000163634	3	63819546	63849579	7	2	189656	2.2619	0.011852	THOC7
ENSG00000243772	19	55249980	55295776	3	1	189656	2.26	0.011912	KIR2DL3
ENSG00000186074	17	72690452	72709117	7	2	189656	2.2576	0.011986	CD300LF
ENSG00000168925	16	75252898	75258822	5	1	189656	2.2566	0.012015	CTRB1
ENSG00000143179	1	165796768	165880855	66	13	189656	2.256	0.012036	UCK2
ENSG00000165322	10	32094365	32217742	83	6	189656	2.2523	0.012151	ARHGAP12
ENSG00000170516	4	46736844	46911252	109	11	189656	2.2462	0.012344	COX7B2
ENSG00000138750	4	77035812	77069668	32	4	189656	2.2384	0.012596	NUP54
ENSG00000185674	2	99858709	99871745	3	1	189656	2.2368	0.012651	LYG2
ENSG00000092607	1	119425669	119532179	116	17	189656	2.2356	0.012689	TBX15
ENSG00000171503	4	159593277	159630775	6	2	189656	2.2339	0.012746	ETFDH
ENSG00000172156	17	32612687	32615353	5	3	189656	2.2329	0.012777	CCL11
ENSG00000142751	1	27202624	27216788	1	1	189656	2.2315	0.012823	GPN2
ENSG00000145246	4	47487305	47595503	124	18	189656	2.2237	0.013086	ATP10D
ENSG00000133121	13	33677272	33924767	374	41	189656	2.2148	0.013385	STARD13
ENSG00000165699	9	135766735	135820020	48	6	189656	2.2135	0.013431	TSC1
ENSG00000183011	17	7760003	7788556	17	5	189656	2.2105	0.013535	LSMD1
ENSG00000159166	1	201342372	201368736	30	8	189656	2.2101	0.01355	LAD1
ENSG00000108061	10	112679301	112773425	69	9	189656	2.2065	0.013675	SHOC2
ENSG00000137877	15	42140345	42186275	36	8	189656	2.2061	0.013688	SPTBN5
ENSG00000162456	1	47011316	47017199	5	2	189656	2.2053	0.013718	KNCN
ENSG00000130943	22	46651560	46659219	12	1	189656	2.1973	0.014	PKDREJ
ENSG00000197857	19	12335501	12405702	24	3	189656	2.1944	0.014102	ZNF44
ENSG00000159516	1	153122058	153123345	4	1	189656	2.1938	0.014125	SPRR2G
ENSG00000158769	1	160965001	160991138	19	1	189656	2.1825	0.014536	F11R
ENSG00000171496	9	125329778	125330838	5	2	189656	2.1769	0.014742	OR1L8
ENSG00000136895	9	129986544	130155939	110	14	189656	2.1766	0.014756	GARNL3
ENSG00000146047	6	25727137	25727573	4	1	189656	2.1758	0.014785	HIST1H2BA
ENSG00000163536	3	167453031	167543356	66	12	189656	2.1741	0.014851	SERPINI1
ENSG00000075790	7	107220422	107269615	17	2	189656	2.1679	0.015085	BCAP29
ENSG00000153012	4	25000469	25032501	71	11	189656	2.1593	0.015413	LGI2
ENSG00000022355	5	161274197	161326975	40	5	189656	2.1589	0.01543	GABRA1
ENSG00000105366	19	51954101	51961710	8	2	189656	2.1571	0.015501	SIGLEC8
ENSG00000221955	3	124801480	124998021	279	40	189656	2.1567	0.015515	SLC12A8
ENSG00000168878	2	85884437	85895864	3	1	189656	2.1566	0.015518	SFTPB
ENSG00000078902	11	1295601	1330884	14	5	189656	2.1555	0.015562	TOLLIP
ENSG00000037042	17	40811323	40819024	6	2	189656	2.1547	0.015593	TUBG2
ENSG00000189007	6	143743969	143771810	54	3	189656	2.1544	0.015605	ADAT2
ENSG00000158816	1	20617412	20681387	93	12	189656	2.1542	0.015612	VWA5B1
ENSG00000243440	21	15964251	16031142	50	9	189656	2.1536	0.015637	AF165138.7
ENSG00000072657	12	72481046	73059422	506	42	189656	2.1533	0.015648	TRHDE
ENSG00000270149	1	160967747	161008752	21	3	189656	2.152	0.015698	RP11-544M22.13
ENSG00000162408	1	6581407	6614595	26	2	189656	2.1517	0.015709	NOL9
ENSG00000171316	8	61591337	61779465	156	8	189656	2.1399	0.01618	CHD7
ENSG00000114757	3	179512746	179754841	169	25	189656	2.1387	0.01623	PEX5L
ENSG00000253426	8	9009252	9025646	7	2	189656	2.1385	0.016239	RP11-10A14.4
ENSG00000103855	15	73976307	74006859	36	4	189656	2.136	0.016341	CD276
ENSG00000085415	18	12947132	12987535	15	3	189656	2.1351	0.016376	SEH1L
ENSG00000116954	1	39303870	39325495	12	3	189656	2.134	0.016423	RRAGC
ENSG00000084764	2	27193480	27250064	30	1	189656	2.1325	0.016481	MAPRE3
ENSG00000166582	17	16245848	16256970	8	2	189656	2.1323	0.01649	CENPV
ENSG00000143578	1	153940010	153946839	2	1	189656	2.1319	0.016508	CREB3L4
ENSG00000255152	6	31707797	31732628	22	6	189656	2.1295	0.016608	MSH5-SAPCD1
ENSG00000198837	1	153901977	153919172	5	2	189656	2.1254	0.016776	DENND4B
ENSG00000185177	7	57187321	57207571	5	2	189656	2.1228	0.016887	ZNF479
ENSG00000173208	12	39943835	40013553	21	5	189656	2.1215	0.016939	ABCD2
ENSG00000215251	20	3127165	3140543	8	3	189656	2.1198	0.01701	FASTKD5
ENSG00000128284	22	36536372	36562225	48	9	189656	2.1195	0.017024	APOL3
ENSG00000160961	19	14800613	14844558	42	7	189656	2.1187	0.017059	ZNF333
ENSG00000122176	1	203309756	203320617	21	6	189656	2.1181	0.017083	FMOD
ENSG00000008197	6	50681541	50740701	36	2	189656	2.1167	0.017144	TFAP2D
ENSG00000204410	6	31707725	31732622	23	6	189656	2.1161	0.01717	MSH5
ENSG00000228727	6	31730576	31732628	2	1	189656	2.1135	0.017279	SAPCD1
ENSG00000133574	7	150264365	150271041	14	4	189656	2.1134	0.017281	GIMAP4
ENSG00000164038	4	103941025	104006986	20	5	189656	2.113	0.017298	SLC9B2
ENSG00000163755	3	148847371	148891519	52	9	189656	2.1128	0.017307	HPS3
ENSG00000112242	6	20402398	20493941	93	16	189656	2.1124	0.017327	E2F3
ENSG00000268402	6	143759575	143764295	9	2	189656	2.112	0.017344	AL031320.1
ENSG00000154493	10	128113566	128359079	311	44	189656	2.1117	0.017354	C10orf90
ENSG00000206077	5	710475	767067	10	3	189656	2.1102	0.017422	ZDHHC11B
ENSG00000107614	10	17184253	17244053	98	5	189656	2.105	0.017647	TRDMT1
ENSG00000069345	16	46989299	47007699	7	2	189656	2.1045	0.017666	DNAJA2
ENSG00000158417	2	99953816	100017789	57	6	189656	2.1018	0.017787	EIF5B
ENSG00000124641	6	41873092	41888877	7	3	189656	2.1	0.017862	MED20
ENSG00000143554	1	153746830	153752633	3	2	189656	2.0995	0.017888	SLC27A3
ENSG00000124205	20	57875482	57901047	32	9	189656	2.0964	0.018024	EDN3
ENSG00000007341	1	113066140	113163447	51	4	189656	2.0942	0.018121	ST7L
ENSG00000102970	16	57438679	57449974	11	3	189656	2.0923	0.018204	CCL17
ENSG00000115840	2	172640880	172864766	98	9	189656	2.0916	0.018236	SLC25A12
ENSG00000162623	1	75198836	75232362	8	2	189656	2.0916	0.018238	TYW3
ENSG00000165929	14	92246095	92333880	60	7	189656	2.0913	0.01825	TC2N
ENSG00000117868	7	158523686	158622944	127	8	189656	2.0897	0.018324	ESYT2
ENSG00000226979	6	31539831	31542101	4	2	189656	2.0893	0.01834	LTA
ENSG00000188811	13	39612443	39624246	4	1	189656	2.0888	0.018363	NHLRC3
ENSG00000181240	19	6426048	6433790	1	1	189656	2.0873	0.018432	SLC25A41
ENSG00000205208	4	159587831	159593407	1	1	189656	2.0867	0.018457	C4orf46
ENSG00000107290	9	135136743	135230372	141	9	189656	2.0852	0.018525	SETX
ENSG00000115604	2	102927989	103015218	137	13	189656	2.0842	0.018572	IL18R1
ENSG00000146576	7	6629648	6648357	5	1	189656	2.0827	0.018638	C7orf26
ENSG00000168487	8	22022249	22069839	24	9	189656	2.0811	0.018713	BMP1
ENSG00000125148	16	56642111	56643409	1	1	189656	2.0805	0.01874	MT2A
ENSG00000174453	2	215275789	215443683	150	15	189656	2.0801	0.018757	VWC2L
ENSG00000122390	16	3493611	3536963	30	5	189656	2.0765	0.018925	NAA60
ENSG00000115165	2	158271131	158345473	61	11	189656	2.0758	0.018954	CYTIP
ENSG00000131398	19	50815194	50836772	6	3	189656	2.0749	0.018997	KCNC3
ENSG00000110713	11	3692313	3819022	80	10	189656	2.0739	0.019043	NUP98
ENSG00000105792	7	89874488	89940377	109	11	189656	2.0727	0.019099	C7orf63
ENSG00000117758	1	28099694	28150963	14	2	189656	2.0709	0.019185	STX12
ENSG00000170525	10	6186881	6277495	97	30	189656	2.0658	0.019421	PFKFB3
ENSG00000073331	4	113206665	113363776	190	36	189656	2.0617	0.019617	ALPK1
ENSG00000186487	2	1792885	2335032	460	59	189656	2.0615	0.019627	MYT1L
ENSG00000089154	12	120565007	120632513	27	2	189656	2.0613	0.019639	GCN1L1
ENSG00000258223	7	141951963	141957878	23	4	189656	2.0607	0.019665	PRSS58
ENSG00000183313	11	6007122	6008215	5	2	189656	2.06	0.0197	OR52L1
ENSG00000163558	3	169940153	170023769	34	5	189656	2.0568	0.019851	PRKCI
ENSG00000124772	6	36708552	36807778	179	35	189656	2.0561	0.019886	CPNE5
ENSG00000257138	7	141672431	141673573	3	1	189656	2.0555	0.019917	TAS2R38
ENSG00000183831	1	173578700	173639001	12	3	189656	2.0552	0.019928	ANKRD45
ENSG00000144061	2	110879888	110962643	52	3	189656	2.055	0.019937	NPHP1
ENSG00000185379	17	33426811	33448541	9	5	189656	2.0503	0.020169	RAD51D
ENSG00000109572	4	170533784	170644824	68	9	189656	2.049	0.020231	CLCN3
ENSG00000184226	13	66876967	67804468	812	78	189656	2.0483	0.020263	PCDH9
ENSG00000075218	22	46692638	46726707	24	2	189656	2.0475	0.020302	GTSE1
ENSG00000112877	5	612387	667283	47	5	189656	2.0464	0.020357	CEP72
ENSG00000181264	11	120195838	120204391	5	1	189656	2.0461	0.020374	TMEM136
ENSG00000147457	8	23101150	23119512	31	7	189656	2.0457	0.020395	CHMP7
ENSG00000172209	7	107110463	107116098	2	1	189656	2.0445	0.020451	GPR22
ENSG00000160908	7	99084142	99097947	1	1	189656	2.0427	0.020543	ZNF394
ENSG00000180233	7	30323923	30452118	55	7	189656	2.0422	0.020566	ZNRF2
ENSG00000160188	21	43892596	43916464	13	5	189656	2.0372	0.020813	RSPH1
ENSG00000187257	7	77325760	77412339	52	5	189656	2.0344	0.020958	RSBN1L
ENSG00000169490	8	38846327	38854343	5	2	189656	2.0339	0.020979	TM2D2
ENSG00000170759	10	32297938	32345359	31	4	189656	2.0304	0.021158	KIF5B
ENSG00000121270	16	48200821	48281479	72	4	189656	2.03	0.021178	ABCC11
ENSG00000058673	1	203764782	203823252	50	6	189656	2.0276	0.0213	ZC3H11A
ENSG00000223510	17	14138990	14140179	1	1	189656	2.0274	0.021312	CDRT15
ENSG00000161981	16	103010	107669	4	1	189656	2.0251	0.021428	SNRNP25
ENSG00000243452	1	148555979	148596267	1	1	189656	2.0248	0.021442	NBPF15
ENSG00000142676	1	24018269	24022915	2	1	189656	2.0239	0.021489	RPL11
ENSG00000166352	11	36616051	36694823	108	4	189656	2.0238	0.021496	C11orf74
ENSG00000133858	12	72003252	72061505	34	4	189656	2.0235	0.021511	ZFC3H1
ENSG00000169836	4	104507188	104640973	82	13	189656	2.0234	0.021518	TACR3
ENSG00000114113	3	139171726	139199589	28	5	189656	2.0226	0.021556	RBP2
ENSG00000152404	11	107197071	107328572	133	14	189656	2.0224	0.021567	CWF19L2
ENSG00000116703	1	186412698	186430254	10	2	189656	2.0205	0.021665	PDC
ENSG00000102962	16	57392684	57400102	8	2	189656	2.0204	0.02167	CCL22
ENSG00000105483	19	48684027	48759203	76	13	189656	2.0191	0.021741	CARD8
ENSG00000255073	11	58346645	58392112	30	5	189656	2.0145	0.021981	ZFP91-CNTF
ENSG00000180917	16	71315292	71323618	12	4	189656	2.0136	0.022028	CMTR2
ENSG00000203690	6	167770521	167797998	16	5	189656	2.0135	0.022029	TCP10
ENSG00000259363	15	100347228	100417353	98	10	189656	2.0124	0.02209	CTD-2054N24.2
ENSG00000119878	2	46843555	46852881	9	3	189656	2.0113	0.022146	CRIPT
ENSG00000079689	6	25652464	25702011	82	14	189656	2.0113	0.022146	SCGN
ENSG00000080031	19	55692616	55720874	17	7	189656	2.0104	0.022194	PTPRH
ENSG00000172716	17	33677324	33700720	19	6	189656	2.0083	0.022303	SLFN11
ENSG00000155100	8	92082424	92099323	11	2	189656	2.0075	0.022347	OTUD6B
ENSG00000112561	6	41651716	41703997	42	10	189656	2.0056	0.022451	TFEB
ENSG00000108515	17	4851387	4860426	4	2	189656	2.0043	0.02252	ENO3
ENSG00000151012	4	139085251	139163503	33	7	189656	2.0036	0.022557	SLC7A11
ENSG00000270033	17	60349848	60360276	1	1	189656	2.0012	0.022688	RP11-51L5.7
ENSG00000182359	11	105921825	105948492	26	7	189656	1.9985	0.022829	KBTBD3
ENSG00000215788	1	6521211	6526255	1	1	189656	1.9979	0.022865	TNFRSF25
ENSG00000174885	11	278365	285359	2	1	189656	1.997	0.02291	NLRP6
ENSG00000143614	1	153777201	153895451	56	5	189656	1.9962	0.022958	GATAD2B
ENSG00000187792	22	24083769	24093279	6	2	189656	1.9961	0.022959	ZNF70
ENSG00000074657	18	56529832	56653712	99	13	189656	1.9953	0.023006	ZNF532
ENSG00000116489	1	113161795	113214241	28	4	189656	1.9951	0.023016	CAPZA1
ENSG00000105793	7	89964537	90020769	106	12	189656	1.9935	0.023101	GTPBP10
ENSG00000109832	11	125773271	125793158	17	3	189656	1.9925	0.02316	DDX25
ENSG00000165449	10	61410523	61495760	72	14	189656	1.9902	0.023285	SLC16A9
ENSG00000161920	17	4634723	4636905	2	1	189656	1.9902	0.023287	MED11
ENSG00000076604	17	27071002	27077974	3	1	189656	1.9803	0.023833	TRAF4
ENSG00000069812	1	6472478	6484730	7	2	189656	1.9793	0.02389	HES2
ENSG00000235169	1	3689352	3692546	3	1	189656	1.9789	0.023913	SMIM1
ENSG00000127418	4	1003724	1020685	4	2	189656	1.9784	0.023944	FGFRL1
ENSG00000065833	6	83920108	84140797	168	9	189656	1.9781	0.023959	ME1
ENSG00000184650	17	8243182	8249364	3	1	189656	1.9772	0.024009	ODF4
ENSG00000170581	12	56735381	56753939	5	1	189656	1.9748	0.024145	STAT2
ENSG00000102781	13	30776767	30881621	91	21	189656	1.9746	0.024154	KATNAL1
ENSG00000159658	1	47124366	47184824	56	5	189656	1.9725	0.024277	EFCAB14
ENSG00000110944	12	56732663	56734193	1	1	189656	1.9718	0.024314	IL23A
ENSG00000164304	6	7326889	7389976	45	4	189656	1.9718	0.024318	CAGE1
ENSG00000105287	19	47177532	47220384	21	4	189656	1.9717	0.02432	PRKD2
ENSG00000111907	6	125440195	125585553	140	17	189656	1.9712	0.024351	TPD52L1
ENSG00000161249	19	35988122	36004560	13	5	189656	1.9711	0.024358	DMKN
ENSG00000187862	1	156549519	156556562	6	3	189656	1.9709	0.024368	TTC24
ENSG00000178150	19	48675575	48790865	110	19	189656	1.9704	0.024394	ZNF114
ENSG00000186118	1	47134527	47139266	3	1	189656	1.9692	0.024463	TEX38
ENSG00000185049	4	1984441	2043630	17	4	189656	1.9689	0.024483	NELFA
ENSG00000128708	2	172778958	172848599	22	3	189656	1.9678	0.024543	HAT1
ENSG00000213347	5	176728462	176739758	3	2	189656	1.9672	0.024578	MXD3
ENSG00000175170	20	25744102	25848861	6	3	189656	1.9653	0.024693	FAM182B
ENSG00000162734	1	160175127	160185166	4	2	189656	1.9652	0.024696	PEA15
ENSG00000160991	7	102073553	102097268	9	3	189656	1.9652	0.024698	ORAI2
ENSG00000136824	9	106856541	106903698	97	6	189656	1.9624	0.024861	SMC2
ENSG00000163738	4	74979891	75168816	109	12	189656	1.9599	0.025005	MTHFD2L
ENSG00000168509	1	145413095	145417545	1	1	189656	1.9576	0.025139	HFE2
ENSG00000160285	21	47608055	47648738	34	4	189656	1.9575	0.025144	LSS
ENSG00000271810	1	113245236	113254055	5	2	189656	1.9566	0.025198	RP11-426L16.10
ENSG00000234745	6	31321649	31324965	5	3	189656	1.9521	0.025465	HLA-B
ENSG00000131470	17	40724333	40729849	2	1	189656	1.9513	0.025513	PSMC3IP
ENSG00000101132	20	52824386	52844591	18	4	189656	1.9511	0.025525	PFDN4
ENSG00000151364	11	77726761	77757237	28	6	189656	1.9504	0.025563	KCTD14
ENSG00000117266	1	205473723	205501921	40	13	189656	1.9489	0.025653	CDK18
ENSG00000198208	14	75370657	75390099	15	3	189656	1.948	0.025707	RPS6KL1
ENSG00000128645	2	177053307	177055688	1	1	189656	1.9462	0.025818	HOXD1
ENSG00000105486	19	48618702	48673860	57	7	189656	1.9442	0.025936	LIG1
ENSG00000164326	5	71014990	71016875	2	1	189656	1.944	0.025946	CARTPT
ENSG00000166128	15	63481668	63559981	60	10	189656	1.9436	0.025973	RAB8B
ENSG00000152785	4	81952119	81978685	27	4	189656	1.9403	0.02617	BMP3
ENSG00000171345	17	39679869	39684560	2	1	189656	1.939	0.026248	KRT19
ENSG00000146039	6	25754927	25781419	42	6	189656	1.9386	0.026278	SLC17A4
ENSG00000152990	4	22346694	22517677	162	23	189656	1.9384	0.026285	GPR125
ENSG00000145916	5	177557997	177577566	8	2	189656	1.9377	0.026331	RMND5B
ENSG00000089157	12	120634489	120639038	1	1	189656	1.9369	0.026377	RPLP0
ENSG00000184544	17	9674751	9694614	21	4	189656	1.9368	0.026382	DHRS7C
ENSG00000126106	1	45100910	45140227	22	3	189656	1.936	0.026435	TMEM53
ENSG00000119280	1	230972865	231005335	34	9	189656	1.9346	0.026521	C1orf198
ENSG00000130772	1	28655513	28662476	1	1	189656	1.9325	0.026649	MED18
ENSG00000073756	1	186640923	186649559	7	4	189656	1.9315	0.02671	PTGS2
ENSG00000136828	9	129677053	129985445	234	13	189656	1.931	0.026739	RALGPS1
ENSG00000231171	4	178649911	178911904	291	31	189656	1.9289	0.02687	LINC01098
ENSG00000113391	5	92953775	93447404	199	10	189656	1.9276	0.026955	FAM172A
ENSG00000007171	17	26083792	26127525	37	9	189656	1.926	0.027054	NOS2
ENSG00000256043	4	156845270	156875069	51	9	189656	1.9242	0.027162	CTSO
ENSG00000117036	1	157090983	157108266	7	3	189656	1.9234	0.027213	ETV3
ENSG00000175137	1	249104648	249120832	8	2	189656	1.9231	0.027236	SH3BP5L
ENSG00000163576	3	19920964	19988517	61	9	189656	1.9225	0.02727	EFHB
ENSG00000103018	16	69458428	69500169	42	6	189656	1.9211	0.027357	CYB5B
ENSG00000090054	9	94794281	94877666	78	9	189656	1.9211	0.02736	SPTLC1
ENSG00000205106	11	45792983	45793909	2	1	189656	1.9206	0.027388	CTD-2210P24.4
ENSG00000113273	5	78073032	78281910	239	28	189656	1.9191	0.027487	ARSB
ENSG00000062485	12	56665483	56694176	10	2	189656	1.919	0.027495	CS
ENSG00000174093	17	36337717	36421858	1	1	189656	1.9183	0.027537	RP11-1407O15.2
ENSG00000110031	11	58294344	58345693	27	4	189656	1.9179	0.027563	LPXN
ENSG00000177542	11	790475	798316	1	1	189656	1.9177	0.027572	SLC25A22
ENSG00000064195	17	48067369	48072588	4	2	189656	1.9173	0.027598	DLX3
ENSG00000213931	11	5289582	5526847	644	37	189656	1.917	0.027616	HBE1
ENSG00000214357	5	172068269	172118543	38	8	189656	1.9168	0.02763	NEURL1B
ENSG00000188493	19	41246761	41257458	13	4	189656	1.9156	0.027708	C19orf54
ENSG00000164237	5	10275987	10308138	35	5	189656	1.9151	0.027738	CMBL
ENSG00000137601	4	170314426	170533780	110	8	189656	1.9148	0.027757	NEK1
ENSG00000088682	16	57481337	57495187	15	5	189656	1.9125	0.027905	COQ9
ENSG00000187147	1	44870866	45117396	213	43	189656	1.9111	0.027998	RNF220
ENSG00000168994	6	3722848	3752260	34	8	189656	1.9104	0.02804	PXDC1
ENSG00000113068	5	139624624	139682706	27	4	189656	1.9093	0.02811	PFDN1
ENSG00000177225	11	767220	777488	4	1	189656	1.9068	0.028272	PDDC1
ENSG00000170899	6	52842751	52860176	34	6	189656	1.9062	0.028315	GSTA4
ENSG00000132591	17	27181956	27188085	4	1	189656	1.9061	0.028317	ERAL1
ENSG00000143341	1	185703683	186160085	197	17	189656	1.9059	0.028334	HMCN1
ENSG00000156508	6	74225473	74233520	9	2	189656	1.9058	0.028341	EEF1A1
ENSG00000258064	12	72067984	72092748	17	4	189656	1.9055	0.02836	RP11-293I14.2
ENSG00000248483	5	93070508	93077343	3	1	189656	1.9041	0.028451	POU5F2
ENSG00000010610	12	6896024	6929974	45	10	189656	1.904	0.028454	CD4
ENSG00000214413	10	112658488	112679032	12	5	189656	1.9033	0.028504	BBIP1
ENSG00000178965	1	75033795	75139422	73	9	189656	1.9025	0.02855	C1orf173
ENSG00000105137	19	15218214	15225799	1	1	189656	1.9024	0.028562	SYDE1
ENSG00000106355	7	32524951	32534895	8	2	189656	1.9019	0.028594	LSM5
ENSG00000134245	1	113009163	113072787	32	8	189656	1.9015	0.028621	WNT2B
ENSG00000135473	12	56710007	56727837	9	3	189656	1.9011	0.028643	PAN2
ENSG00000176248	9	140069236	140082989	1	1	189656	1.8999	0.02872	ANAPC2
ENSG00000100678	14	70510934	70655787	234	29	189656	1.8999	0.02872	SLC8A3
ENSG00000181273	11	56756347	56757342	1	1	189656	1.8997	0.028733	OR5AK2
ENSG00000167323	11	3875757	4114439	237	18	189656	1.8987	0.028801	STIM1
ENSG00000122696	9	37879400	37904350	7	2	189656	1.8983	0.028825	SLC25A51
ENSG00000117505	1	93811445	93835055	14	3	189656	1.8981	0.028843	DR1
ENSG00000079691	6	25279306	25620758	497	54	189656	1.898	0.028848	LRRC16A
ENSG00000007174	17	11501748	11873065	311	49	189656	1.8952	0.029035	DNAH9
ENSG00000162976	2	11295324	11319000	13	3	189656	1.8951	0.02904	PQLC3
ENSG00000128563	7	102004319	102067123	24	4	189656	1.8947	0.029064	PRKRIP1
ENSG00000112212	6	41010293	41012076	2	1	189656	1.8937	0.029131	TSPO2
ENSG00000163820	3	45959396	46037316	74	8	189656	1.8926	0.029207	FYCO1
ENSG00000048392	8	103216730	103251346	27	6	189656	1.8898	0.029395	RRM2B
ENSG00000112578	6	41888926	41900784	7	2	189656	1.8887	0.029463	BYSL
ENSG00000205581	21	40714241	40721573	8	3	189656	1.8885	0.02948	HMGN1
ENSG00000130045	9	91150016	91199189	31	5	189656	1.8884	0.029486	NXNL2
ENSG00000125652	19	6372444	6375042	2	1	189656	1.8865	0.029612	ALKBH7
ENSG00000140365	15	75628232	75634268	2	1	189656	1.8858	0.029663	COMMD4
ENSG00000101323	20	7863628	7921121	82	12	189656	1.8845	0.029748	HAO1
ENSG00000170236	15	50792759	50838905	17	5	189656	1.8837	0.029801	USP50
ENSG00000213921	19	40267235	40276775	8	3	189656	1.8837	0.029804	LEUTX
ENSG00000157870	1	2517930	2522908	1	1	189656	1.8827	0.029868	FAM213B
ENSG00000132773	1	45805342	45809647	1	1	189656	1.8809	0.029994	TOE1
ENSG00000141002	16	89940000	89977792	24	3	189656	1.88	0.030055	TCF25
ENSG00000165388	10	48355024	48373866	12	4	189656	1.8789	0.030132	ZNF488
ENSG00000267796	19	36239262	36245420	1	1	189656	1.8789	0.030132	LIN37
ENSG00000070193	5	44303646	44389808	72	5	189656	1.8783	0.030172	FGF10
ENSG00000268821	2	172560844	172567314	3	1	189656	1.8778	0.030203	AC068039.1
ENSG00000116604	1	156433519	156470620	25	3	189656	1.8769	0.030263	MEF2D
ENSG00000171346	17	39669995	39678781	11	1	189656	1.8754	0.030369	KRT15
ENSG00000235162	12	105629068	105789875	194	24	189656	1.8748	0.030413	C12orf75
ENSG00000134812	11	59596741	59612974	1	1	189656	1.873	0.030533	GIF
ENSG00000204498	6	31514647	31526606	14	6	189656	1.8727	0.030556	NFKBIL1
ENSG00000160339	9	137772654	137779924	16	3	189656	1.8724	0.030573	FCN2
ENSG00000092036	14	23415437	23426370	5	2	189656	1.8716	0.030633	HAUS4
ENSG00000255713	17	56247017	56247940	1	1	189656	1.8708	0.030684	OR4D2
ENSG00000170745	2	18059114	18542882	674	73	189656	1.8685	0.030848	KCNS3
ENSG00000151746	12	32259769	32536567	367	40	189656	1.8682	0.030868	BICD1
ENSG00000144214	2	99900701	99921205	12	2	189656	1.8673	0.030933	LYG1
ENSG00000250673	4	147145709	147150208	1	1	189656	1.8671	0.030942	RP11-6L6.2
ENSG00000186660	11	58346584	58388515	27	5	189656	1.8664	0.030995	ZFP91
ENSG00000183527	21	40546695	40555777	16	3	189656	1.8649	0.031098	PSMG1
ENSG00000161082	19	3224701	3297074	42	7	189656	1.8643	0.031142	CELF5
ENSG00000259112	11	77728017	77790911	51	7	189656	1.8641	0.031154	NDUFC2-KCTD14
ENSG00000097021	1	6324329	6454451	45	6	189656	1.8631	0.031223	ACOT7
ENSG00000180914	3	8792094	8811314	29	10	189656	1.8629	0.031239	OXTR
ENSG00000161281	19	36641824	36643771	1	1	189656	1.862	0.031302	COX7A1
ENSG00000080815	14	73603126	73690399	50	9	189656	1.8613	0.031354	PSEN1
ENSG00000120913	8	22435792	22455538	13	4	189656	1.8592	0.031498	PDLIM2
ENSG00000169375	15	75661720	75748183	13	2	189656	1.8589	0.031517	SIN3A
ENSG00000198301	4	76862103	76912115	30	5	189656	1.8588	0.031525	SDAD1
ENSG00000084207	11	67351066	67354131	5	1	189656	1.8581	0.031574	GSTP1
ENSG00000186350	9	137208944	137332431	64	9	189656	1.8548	0.03181	RXRA
ENSG00000120896	8	22402499	22433301	13	6	189656	1.853	0.03194	SORBS3
ENSG00000137269	6	53659295	53788919	166	13	189656	1.8525	0.031974	LRRC1
ENSG00000123472	1	47098409	47139539	40	4	189656	1.8514	0.032054	ATPAF1
ENSG00000163754	3	148709128	148745419	23	4	189656	1.8509	0.032091	GYG1
ENSG00000206384	3	130279178	130396999	76	11	189656	1.85	0.032154	COL6A6
ENSG00000173065	17	27082996	27182250	31	2	189656	1.8493	0.03221	FAM222B
ENSG00000138593	15	49280673	49338760	39	6	189656	1.8466	0.032401	SECISBP2L
ENSG00000144785	12	56679700	56709843	11	3	189656	1.8465	0.032412	RP11-977G19.10
ENSG00000213918	16	3661729	3730144	39	9	189656	1.8464	0.032416	DNASE1
ENSG00000139540	12	56623833	56631630	2	1	189656	1.8453	0.032499	SLC39A5
ENSG00000175097	11	36597124	36619829	23	3	189656	1.845	0.032519	RAG2
ENSG00000108474	17	16120505	16252115	48	4	189656	1.8443	0.032572	PIGL
ENSG00000187566	6	18120718	18122851	1	1	189656	1.8437	0.032615	NHLRC1
ENSG00000146918	7	158424003	158497520	51	5	189656	1.8416	0.03277	NCAPG2
ENSG00000072803	5	171288553	171433877	75	6	189656	1.8409	0.03282	FBXW11
ENSG00000177108	14	77597613	77609077	15	5	189656	1.8396	0.032912	ZDHHC22
ENSG00000139645	12	56631591	56652175	4	1	189656	1.839	0.032959	ANKRD52
ENSG00000128203	22	26825239	26840981	12	2	189656	1.8377	0.03305	ASPHD2
ENSG00000138166	10	112257596	112271302	7	1	189656	1.8377	0.033056	DUSP5
ENSG00000149313	11	105946228	105969437	17	4	189656	1.8373	0.03308	AASDHPPT
ENSG00000160994	19	15121556	15134081	8	3	189656	1.8347	0.033275	CCDC105
ENSG00000176842	16	54964774	54968397	1	1	189656	1.834	0.033327	IRX5
ENSG00000205330	12	55714346	55715408	4	1	189656	1.8323	0.03345	OR6C1
ENSG00000104381	8	75233365	75401107	133	13	189656	1.8222	0.03421	GDAP1
ENSG00000273170	9	38540566	38577204	14	8	189656	1.8218	0.034245	ANKRD18A
ENSG00000255872	9	37588410	38068684	473	41	189656	1.8216	0.034258	RP11-613M10.9
ENSG00000173451	12	72056789	72074419	6	2	189656	1.8181	0.034523	THAP2
ENSG00000198598	12	132312938	132336328	22	5	189656	1.8177	0.034556	MMP17
ENSG00000151093	3	25824408	25836025	4	2	189656	1.8176	0.034563	OXSM
ENSG00000141013	16	90086037	90111383	22	5	189656	1.8163	0.034659	GAS8
ENSG00000213822	19	51979838	51994206	16	3	189656	1.816	0.034688	CEACAM18
ENSG00000105880	7	96649704	96654409	2	1	189656	1.8152	0.034747	DLX5
ENSG00000121931	1	111489807	111506701	9	3	189656	1.815	0.034766	LRIF1
ENSG00000127533	19	16999671	17003417	2	1	189656	1.8132	0.0349	F2RL3
ENSG00000204950	11	61276272	61278482	2	1	189656	1.8111	0.03506	LRRC10B
ENSG00000068912	2	54014181	54045956	27	6	189656	1.8107	0.035094	ERLEC1
ENSG00000219607	6	5085720	5087455	2	1	189656	1.8082	0.035288	PPP1R3G
ENSG00000179914	1	160846329	160854960	10	1	189656	1.8074	0.03535	ITLN1
ENSG00000100918	14	24641062	24649463	10	3	189656	1.8052	0.035518	REC8
ENSG00000112763	6	26458150	26476849	33	7	189656	1.8043	0.035593	BTN2A1
ENSG00000066279	1	197053258	197115824	52	4	189656	1.804	0.035614	ASPM
ENSG00000186971	21	31802572	31803216	3	1	189656	1.8025	0.035736	KRTAP13-4
ENSG00000162736	1	160313062	160328742	17	6	189656	1.8017	0.035795	NCSTN
ENSG00000257315	1	203765437	203769686	9	3	189656	1.8008	0.035864	ZBED6
ENSG00000011198	3	43731605	43775863	33	4	189656	1.8005	0.035888	ABHD5
ENSG00000115841	2	38150330	38294285	130	14	189656	1.7996	0.035959	RMDN2
ENSG00000153975	6	116956781	116989957	25	3	189656	1.7993	0.035989	ZUFSP
ENSG00000204267	6	32789610	32806557	72	14	189656	1.7977	0.036115	TAP2
ENSG00000087269	4	2939660	2965112	17	3	189656	1.7967	0.036188	NOP14
ENSG00000185453	19	48673949	48700877	16	4	189656	1.7954	0.036293	C19orf68
ENSG00000151365	11	77774907	77779397	10	2	189656	1.7948	0.036342	THRSP
ENSG00000083844	19	57702868	57724724	18	4	189656	1.7945	0.036369	ZNF264
ENSG00000196565	11	5274420	5667019	1014	62	189656	1.7938	0.036422	HBG2
ENSG00000273088	1	155141885	155159748	8	2	189656	1.7937	0.036434	RP11-201K10.3
ENSG00000205858	7	16566505	16621193	77	14	189656	1.7926	0.036515	LRRC72
ENSG00000106302	7	123469037	123517532	17	6	189656	1.7925	0.036527	HYAL4
ENSG00000145912	5	177576461	177580968	1	1	189656	1.7924	0.036538	NHP2
ENSG00000261857	19	41277553	41283395	6	2	189656	1.7923	0.036545	MIA
ENSG00000242180	11	5363744	5364809	4	2	189656	1.7908	0.036659	OR51B5
ENSG00000160818	1	156564279	156571288	19	3	189656	1.7893	0.03678	GPATCH4
ENSG00000070950	3	8817088	9005457	309	22	189656	1.7886	0.036843	RAD18
ENSG00000175697	3	119883492	120003941	115	10	189656	1.7874	0.036935	GPR156
ENSG00000203783	1	153190060	153191793	3	1	189656	1.7869	0.036979	PRR9
ENSG00000136193	7	29959719	30029905	49	9	189656	1.7867	0.036996	SCRN1
ENSG00000158901	20	44179792	44207965	66	2	189656	1.7851	0.037123	WFDC8
ENSG00000102524	13	108903588	108960832	40	14	189656	1.7845	0.037171	TNFSF13B
ENSG00000160973	8	145698795	145701718	1	1	189656	1.7822	0.037358	FOXH1
ENSG00000176058	9	140086069	140098645	1	1	189656	1.7819	0.037382	TPRN
ENSG00000163376	3	67048727	67061634	8	2	189656	1.7812	0.037437	KBTBD8
ENSG00000115956	2	68592305	68624585	98	9	189656	1.781	0.037457	PLEK
ENSG00000141219	17	71228372	71245091	24	2	189656	1.7809	0.037465	C17orf80
ENSG00000214954	8	92114060	92231464	77	5	189656	1.7807	0.037481	LRRC69
ENSG00000186280	11	94706845	94732682	25	4	189656	1.7793	0.037595	KDM4D
ENSG00000105143	19	15060846	15133802	66	15	189656	1.7783	0.037674	SLC1A6
ENSG00000087152	17	42269173	42277481	1	1	189656	1.7765	0.037822	ATXN7L3
ENSG00000177283	10	35927177	35930362	1	1	189656	1.7763	0.037841	FZD8
ENSG00000182272	11	369796	382116	4	2	189656	1.7749	0.03796	B4GALNT4
ENSG00000165066	8	41502697	41508855	3	1	189656	1.7743	0.038006	NKX6-3
ENSG00000129048	3	132316081	132337811	5	2	189656	1.7735	0.038075	ACKR4
ENSG00000242019	19	55235984	55248003	1	1	189656	1.7727	0.038143	KIR3DL3
ENSG00000188636	22	44888452	44894178	10	2	189656	1.772	0.0382	LDOC1L
ENSG00000119608	14	75319736	75330537	13	3	189656	1.7719	0.038209	PROX2
ENSG00000159461	16	56395364	56459450	29	3	189656	1.7707	0.038302	AMFR
ENSG00000113088	5	54320081	54330398	6	2	189656	1.7706	0.03831	GZMK
ENSG00000158435	2	101869264	101886778	13	5	189656	1.77	0.038365	CNOT11
ENSG00000177352	3	49199968	49203754	3	1	189656	1.7692	0.038433	CCDC71
ENSG00000222046	1	32674695	32681797	2	1	189656	1.769	0.038445	DCDC2B
ENSG00000180953	15	80191182	80216044	29	5	189656	1.7689	0.038457	ST20
ENSG00000147604	8	74202506	74208024	4	2	189656	1.7673	0.03859	RPL7
ENSG00000184845	5	174867042	174871211	7	2	189656	1.7668	0.038628	DRD1
ENSG00000011347	11	61282785	61348620	18	5	189656	1.7659	0.038708	SYT7
ENSG00000116191	1	178694300	178889238	82	8	189656	1.7646	0.038816	RALGPS2
ENSG00000132141	17	33254878	33308097	19	5	189656	1.7616	0.039066	CCT6B
ENSG00000259332	15	80137537	80216096	94	14	189656	1.761	0.039118	ST20-MTHFS
ENSG00000198074	7	134212344	134226160	14	2	189656	1.7609	0.03913	AKR1B10
ENSG00000197102	14	102430865	102517129	47	6	189656	1.7606	0.03915	DYNC1H1
ENSG00000221916	19	49621655	49622397	1	1	189656	1.7605	0.039158	C19orf73
ENSG00000268351	11	69587254	69587718	1	1	189656	1.7594	0.039258	AP001888.1
ENSG00000186895	11	69624992	69633792	3	1	189656	1.7579	0.039382	FGF3
ENSG00000196497	14	24649425	24658170	10	3	189656	1.7573	0.039436	IPO4
ENSG00000259522	14	24649601	24659622	10	3	189656	1.7573	0.039436	RP11-468E2.2
ENSG00000108370	17	63133549	63223821	110	15	189656	1.7569	0.039467	RGS9
ENSG00000121377	12	10954131	10955226	1	1	189656	1.7564	0.039508	TAS2R7
ENSG00000178409	6	107386386	107436473	26	7	189656	1.7548	0.039646	BEND3
ENSG00000115687	2	242045514	242089679	56	8	189656	1.7541	0.03971	PASK
ENSG00000071794	3	148747914	148804341	39	4	189656	1.754	0.039715	HLTF
ENSG00000168906	2	85766288	85772403	3	1	189656	1.7536	0.03975	MAT2A
ENSG00000144535	2	232825955	233209060	303	19	189656	1.7536	0.039751	DIS3L2
ENSG00000075234	22	46663858	46689905	25	4	189656	1.7529	0.039809	TTC38
ENSG00000009780	1	28052490	28089633	21	2	189656	1.7525	0.039842	FAM76A
ENSG00000155099	8	92006024	92053292	29	4	189656	1.7515	0.039926	TMEM55A
ENSG00000127511	19	16940211	16991164	21	4	189656	1.7504	0.040022	SIN3B
ENSG00000006210	16	57406370	57418960	7	2	189656	1.7498	0.040079	CX3CL1
ENSG00000111247	12	4647950	4669214	14	3	189656	1.7497	0.040087	RAD51AP1
ENSG00000185499	1	155158300	155162707	1	1	189656	1.7491	0.040136	MUC1
ENSG00000101019	20	33890369	33999944	60	4	189656	1.7481	0.040225	UQCC1
ENSG00000168476	8	21995533	21999464	1	1	189656	1.748	0.040235	REEP4
ENSG00000256463	18	76740275	76762677	10	2	189656	1.7453	0.040466	SALL3
ENSG00000101004	20	25433341	25566153	105	9	189656	1.7452	0.040478	NINL
ENSG00000100350	22	36883237	36903148	20	4	189656	1.7411	0.040829	FOXRED2
ENSG00000155363	1	113215763	113243368	15	3	189656	1.7396	0.040965	MOV10
ENSG00000070601	9	37650997	37746901	141	23	189656	1.7394	0.040986	FRMPD1
ENSG00000198901	15	91509270	91538859	27	5	189656	1.7385	0.041057	PRC1
ENSG00000150594	10	112836790	112840658	3	2	189656	1.7382	0.041089	ADRA2A
ENSG00000177669	8	29989340	30002202	8	2	189656	1.7362	0.041262	MBOAT4
ENSG00000163466	2	219081817	219119079	16	2	189656	1.7361	0.041276	ARPC2
ENSG00000235978	3	4855978	4928977	95	16	189656	1.7359	0.041289	AC018816.3
ENSG00000109046	17	25621102	25640657	12	3	189656	1.7359	0.041293	WSB1
ENSG00000119596	14	75230069	75322244	58	6	189656	1.7337	0.041481	YLPM1
ENSG00000151131	12	105380088	105443515	62	9	189656	1.7323	0.041607	C12orf45
ENSG00000215306	14	23286463	23291750	1	1	189656	1.7318	0.041654	AL135998.1
ENSG00000139835	13	113978505	114018446	25	7	189656	1.7314	0.041693	GRTP1
ENSG00000162542	1	20008706	20126438	86	23	189656	1.7311	0.041719	TMCO4
ENSG00000137474	11	76839310	76926284	85	12	189656	1.7297	0.041843	MYO7A
ENSG00000221996	11	4388493	4389616	1	1	189656	1.7293	0.041876	OR52B4
ENSG00000101639	18	12991361	13125051	105	10	189656	1.7292	0.041884	CEP192
ENSG00000240972	22	24236191	24237414	1	1	189656	1.7281	0.041986	MIF
ENSG00000149124	11	58407899	58499447	114	15	189656	1.7277	0.042018	GLYAT
ENSG00000164129	4	164265091	164273086	7	2	189656	1.7277	0.042024	NPY5R
ENSG00000152348	5	81267844	81572676	110	14	189656	1.7272	0.042069	ATG10
ENSG00000235878	21	47612391	47613673	1	1	189656	1.7269	0.042092	AP001468.1
ENSG00000197930	14	53106634	53162618	41	6	189656	1.7246	0.042299	ERO1L
ENSG00000162105	11	70313961	70963623	513	81	189656	1.7245	0.042304	SHANK2
ENSG00000131781	1	146646930	146714700	70	9	189656	1.7205	0.042669	FMO5
ENSG00000125388	4	2965335	3042474	66	6	189656	1.7199	0.042724	GRK4
ENSG00000143556	1	153430220	153433177	5	2	189656	1.7196	0.042751	S100A7
ENSG00000120137	5	167975500	168006605	13	4	189656	1.7176	0.042933	PANK3
ENSG00000117602	1	24829387	24867530	22	4	189656	1.7175	0.042942	RCAN3
ENSG00000163632	3	63805038	63834312	6	2	189656	1.7161	0.043073	C3orf49
ENSG00000137473	4	147627790	147867034	152	11	189656	1.7155	0.043126	TTC29
ENSG00000125170	16	57505863	57521239	10	3	189656	1.7155	0.04313	DOK4
ENSG00000125851	20	17206752	17465223	357	34	189656	1.7151	0.043162	PCSK2
ENSG00000215717	1	109632425	109639556	1	1	189656	1.7145	0.043222	TMEM167B
ENSG00000183036	21	41239243	41301322	93	25	189656	1.7142	0.043245	PCP4
ENSG00000186967	21	31869142	31869451	1	1	189656	1.7132	0.043341	KRTAP19-4
ENSG00000181638	8	144328991	144344875	10	2	189656	1.7125	0.043404	ZFP41
ENSG00000073849	3	186648274	186796341	187	44	189656	1.7124	0.043411	ST6GAL1
ENSG00000177752	4	44624086	44680573	57	4	189656	1.712	0.043448	YIPF7
ENSG00000157214	7	89796904	89867451	167	13	189656	1.7117	0.043471	STEAP2
ENSG00000163827	3	46556913	46621589	53	10	189656	1.7107	0.043568	LRRC2
ENSG00000164663	6	41757634	41863099	44	6	189656	1.7097	0.043662	USP49
ENSG00000007306	19	42177235	42210895	50	7	189656	1.7074	0.043869	CEACAM7
ENSG00000104755	8	39601254	39695808	67	8	189656	1.7072	0.043897	ADAM2
ENSG00000189139	14	44973545	44976482	6	2	189656	1.706	0.044003	FSCB
ENSG00000152778	10	91174343	91180758	5	1	189656	1.7058	0.044021	IFIT5
ENSG00000111664	12	6949118	6956557	2	1	189656	1.7048	0.044117	GNB3
ENSG00000253250	8	91970865	91997485	16	3	189656	1.7043	0.044159	C8orf88
ENSG00000259529	14	24620427	24636611	7	2	189656	1.7037	0.044222	RP11-468E2.4
ENSG00000196914	11	120207787	120360645	80	6	189656	1.7032	0.044268	ARHGEF12
ENSG00000250264	6	32781544	32806599	110	18	189656	1.7032	0.04427	TAP2
ENSG00000029534	8	41510739	41754280	232	39	189656	1.7029	0.044294	ANK1
ENSG00000108786	17	40701232	40707231	4	2	189656	1.702	0.044373	HSD17B1
ENSG00000110696	11	16634679	16778428	61	7	189656	1.6998	0.044581	C11orf58
ENSG00000167202	15	78276378	78370066	96	11	189656	1.6998	0.044585	TBC1D2B
ENSG00000131233	1	39330175	39347289	17	4	189656	1.6985	0.044704	GJA9
ENSG00000068120	17	40713485	40718295	3	1	189656	1.6974	0.044808	COASY
ENSG00000051128	19	19040010	19052070	3	1	189656	1.6973	0.044817	HOMER3
ENSG00000122584	7	8473585	8792593	540	31	189656	1.697	0.044844	NXPH1
ENSG00000197124	19	20107867	20150315	44	6	189656	1.695	0.045037	ZNF682
ENSG00000145692	5	78407602	78428108	16	6	189656	1.6947	0.045069	BHMT
ENSG00000081307	3	132373290	132396941	8	3	189656	1.6941	0.045119	UBA5
ENSG00000178919	9	100615536	100618986	6	2	189656	1.693	0.045226	FOXE1
ENSG00000131469	17	41150290	41154976	4	1	189656	1.6925	0.045274	RPL27
ENSG00000160294	21	47655047	47706211	48	8	189656	1.6922	0.045306	MCM3AP
ENSG00000167470	19	1248552	1259142	2	1	189656	1.692	0.045319	MIDN
ENSG00000136732	2	127413509	127454246	14	3	189656	1.6888	0.04563	GYPC
ENSG00000248789	5	51303865	51376821	64	5	189656	1.6867	0.045828	CTD-2203A3.1
ENSG00000116984	1	236958610	237067281	128	8	189656	1.6864	0.045863	MTR
ENSG00000180919	11	6128914	6130065	1	1	189656	1.6856	0.04594	OR56B4
ENSG00000100348	22	36863083	36878077	34	5	189656	1.685	0.045998	TXN2
ENSG00000171262	15	38746328	38779911	17	4	189656	1.6835	0.046135	FAM98B
ENSG00000110484	11	62037627	62040628	3	2	189656	1.6816	0.046323	SCGB2A2
ENSG00000170542	6	2887500	2903514	15	8	189656	1.6814	0.046346	SERPINB9
ENSG00000146707	7	76239303	76256578	2	1	189656	1.6811	0.046374	POMZP3
ENSG00000169876	7	100663353	100702020	26	7	189656	1.6771	0.046764	MUC17
ENSG00000206043	18	71983048	72026422	51	4	189656	1.6765	0.046816	C18orf63
ENSG00000110900	12	31079362	31149534	112	23	189656	1.676	0.046874	TSPAN11
ENSG00000122741	9	37800499	37867663	36	2	189656	1.6757	0.0469	DCAF10
ENSG00000049192	5	64444563	64777747	262	20	189656	1.6755	0.046921	ADAMTS6
ENSG00000185821	12	55820038	55820976	1	1	189656	1.6745	0.047016	OR6C76
ENSG00000183347	1	89829617	89852020	21	5	189656	1.6737	0.047097	GBP6
ENSG00000118194	1	201328136	201346890	39	7	189656	1.6737	0.047097	TNNT2
ENSG00000124813	6	45295894	45632086	352	38	189656	1.6735	0.047115	RUNX2
ENSG00000173662	1	6615241	6639817	7	2	189656	1.6721	0.047249	TAS1R1
ENSG00000162877	1	205797150	205819260	23	8	189656	1.6715	0.047311	PM20D1
ENSG00000134871	13	110958159	111165374	339	56	189656	1.6699	0.047471	COL4A2
ENSG00000181450	1	227751244	227865144	86	8	189656	1.6691	0.047547	ZNF678
ENSG00000184307	3	113666748	113684248	9	3	189656	1.6679	0.04767	ZDHHC23
ENSG00000155366	1	113243728	113250056	4	2	189656	1.6673	0.047723	RHOC
ENSG00000184428	8	144386554	144442149	29	6	189656	1.6672	0.047734	TOP1MT
ENSG00000183570	21	47063608	47362368	217	15	189656	1.6669	0.047768	PCBP3
ENSG00000116194	1	178818840	178840187	8	3	189656	1.6658	0.047872	ANGPTL1
ENSG00000124602	6	40994772	41006928	9	2	189656	1.6651	0.047944	UNC5CL
ENSG00000143355	1	197881037	197904608	16	4	189656	1.6648	0.047981	LHX9
ENSG00000139291	12	72079867	72097836	14	3	189656	1.664	0.048054	TMEM19
ENSG00000110697	11	67259239	67273734	1	1	189656	1.6639	0.048063	PITPNM1
ENSG00000110693	11	15987995	16761138	518	38	189656	1.6636	0.048094	SOX6
ENSG00000136940	9	125560668	125590910	13	4	189656	1.6635	0.048102	PDCL
ENSG00000119913	10	114043493	114064793	31	9	189656	1.6626	0.048198	TECTB
ENSG00000198663	6	36839646	36896740	75	6	189656	1.6604	0.048414	C6orf89
ENSG00000173846	1	45265897	45271662	2	1	189656	1.6583	0.048628	PLK3
ENSG00000077380	2	172543919	172604930	31	5	189656	1.6576	0.048702	DYNC1I2
ENSG00000118495	6	144261437	144385735	91	15	189656	1.657	0.04876	PLAGL1
ENSG00000163462	1	155145873	155157447	5	1	189656	1.6533	0.049138	TRIM46
ENSG00000197249	14	94843084	94857030	33	9	189656	1.6531	0.049152	SERPINA1
ENSG00000155367	1	113252616	113258099	1	1	189656	1.6529	0.049176	PPM1J
ENSG00000251655	12	11504757	11548500	18	3	189656	1.6528	0.049189	PRB1
ENSG00000178202	11	108342832	108369159	11	1	189656	1.6509	0.049383	KDELC2
ENSG00000091428	2	173600002	173917621	299	40	189656	1.6506	0.049415	RAPGEF4
ENSG00000180198	1	28832455	28865812	11	2	189656	1.6496	0.049516	RCC1
ENSG00000169660	17	80376194	80400521	10	1	189656	1.6496	0.049517	HEXDC
ENSG00000184232	11	120081475	120101041	16	4	189656	1.647	0.049774	OAF
ENSG00000129292	8	133787618	133861052	60	5	189656	1.6463	0.049856	PHF20L1
ENSG00000185630	1	164524821	164868533	362	63	189656	1.6451	0.049976	PBX1
ENSG00000101189	20	61427805	61431945	2	1	189656	1.6449	0.049991	MRGBP
ENSG00000108523	17	4843303	4848517	4	2	189656	1.6448	0.050007	RNF167
ENSG00000187098	3	69788586	70017488	122	7	189656	1.644	0.05009	MITF
ENSG00000246366	8	71520812	71575514	47	8	189656	1.6428	0.050216	RP11-382J12.1
ENSG00000108799	17	40852293	40897071	6	2	189656	1.6424	0.050256	EZH1
ENSG00000107623	10	48425815	48438976	17	5	189656	1.6417	0.05033	GDF10
ENSG00000159753	16	67678822	67691472	2	1	189656	1.6413	0.050366	RLTPR
ENSG00000136859	9	129849611	129885162	31	5	189656	1.6406	0.050441	ANGPTL2
ENSG00000177888	1	197122810	197169672	32	5	189656	1.6406	0.050444	ZBTB41
ENSG00000141543	17	78109013	78120982	10	2	189656	1.639	0.05061	EIF4A3
ENSG00000121481	1	185014496	185071740	13	4	189656	1.6385	0.050661	RNF2
ENSG00000054793	20	50213053	50385173	180	18	189656	1.6377	0.050741	ATP9A
ENSG00000141699	17	40731531	40762641	14	3	189656	1.6375	0.050767	FAM134C
ENSG00000128242	22	30950622	30970574	9	6	189656	1.6364	0.050873	GAL3ST1
ENSG00000214114	1	39328636	39347289	18	4	189656	1.6364	0.05088	MYCBP
ENSG00000167566	12	50184929	50222533	18	3	189656	1.6364	0.05088	NCKAP5L
ENSG00000267884	1	166026679	166028709	2	1	189656	1.6352	0.051007	AL626787.1
ENSG00000178913	5	140698057	140700330	5	2	189656	1.6345	0.051082	TAF7
ENSG00000132554	8	100973164	101143496	93	9	189656	1.6341	0.051114	RGS22
ENSG00000172270	19	571297	583493	8	2	189656	1.6334	0.051196	BSG
ENSG00000132170	3	12328867	12475855	123	12	189656	1.6316	0.051384	PPARG
ENSG00000130717	9	134399188	134406655	3	1	189656	1.6312	0.051424	UCK1
ENSG00000133056	1	204391756	204463852	86	11	189656	1.6292	0.051638	PIK3C2B
ENSG00000123700	17	68164814	68176189	3	1	189656	1.6287	0.051691	KCNJ2
ENSG00000205740	10	1017097	1034281	16	4	189656	1.6284	0.051717	AL359878.1
ENSG00000205710	17	4802713	4806227	1	1	189656	1.6281	0.051756	C17orf107
ENSG00000184351	21	31852018	31852663	1	1	189656	1.6273	0.051838	KRTAP19-1
ENSG00000115806	2	171784974	171823639	26	4	189656	1.6268	0.051893	GORASP2
ENSG00000160948	8	145649000	145653931	2	1	189656	1.6267	0.051899	VPS28
ENSG00000139116	12	39687030	39837192	72	8	189656	1.6259	0.051983	KIF21A
ENSG00000152213	13	50202435	50208008	4	1	189656	1.6252	0.052062	ARL11
ENSG00000120162	9	27325207	27529779	273	44	189656	1.6252	0.052063	MOB3B
ENSG00000185359	17	79650356	79670168	6	2	189656	1.6244	0.052145	HGS
ENSG00000157211	1	54598747	54619443	44	10	189656	1.6241	0.052174	CDCP2
ENSG00000105352	19	42125344	42133442	13	4	189656	1.6239	0.052204	CEACAM4
ENSG00000155760	2	202899310	202903160	3	1	189656	1.6235	0.052238	FZD7
ENSG00000176783	5	178977559	179037027	28	4	189656	1.6217	0.052434	RUFY1
ENSG00000221949	12	62995531	62997214	1	1	189656	1.6214	0.05247	C12orf61
ENSG00000106665	7	73703805	73820273	47	6	189656	1.6204	0.052572	CLIP2
ENSG00000182050	12	86372516	87232681	521	22	189656	1.6188	0.05274	MGAT4C
ENSG00000143889	2	38789120	38830728	24	3	189656	1.6187	0.052761	HNRNPLL
ENSG00000259132	14	23415479	23451467	13	2	189656	1.6184	0.052788	RP11-298I3.5
ENSG00000165487	13	22066836	22178353	114	10	189656	1.6182	0.052808	MICU2
ENSG00000163463	1	155141884	155145951	3	1	189656	1.618	0.052828	KRTCAP2
ENSG00000117751	1	28157289	28178187	5	1	189656	1.6173	0.052905	PPP1R8
ENSG00000111536	12	68595131	68619601	26	7	189656	1.617	0.052939	IL26
ENSG00000140350	15	69070874	69113236	35	8	189656	1.6164	0.053	ANP32A
ENSG00000173988	13	46786083	46851501	60	9	189656	1.6162	0.053025	LRRC63
ENSG00000127318	12	68642022	68647387	12	5	189656	1.616	0.05305	IL22
ENSG00000115486	2	85771846	85788670	12	3	189656	1.6148	0.053182	GGCX
ENSG00000214109	19	13890884	13900972	13	3	189656	1.6132	0.053351	AC008686.1
ENSG00000135905	2	225629807	225907162	301	29	189656	1.6131	0.053366	DOCK10
ENSG00000143320	1	156669398	156675608	4	2	189656	1.6108	0.053607	CRABP2
ENSG00000130700	20	61038553	61051026	8	2	189656	1.6108	0.053616	GATA5
ENSG00000198610	10	5237425	5260912	55	7	189656	1.6102	0.053681	AKR1C4
ENSG00000124784	6	7389729	7418270	26	4	189656	1.6079	0.053929	RIOK1
ENSG00000205409	11	5862158	5863182	8	1	189656	1.6078	0.053944	OR52E6
ENSG00000135111	12	115108059	115121969	7	2	189656	1.607	0.054029	TBX3
ENSG00000124164	20	56964178	57026157	49	6	189656	1.6056	0.05418	VAPB
ENSG00000117500	1	93615299	93646285	12	3	189656	1.6054	0.054208	TMED5
ENSG00000070814	5	149737202	149779871	24	5	189656	1.6052	0.054225	TCOF1
ENSG00000173320	4	184774584	184944679	108	25	189656	1.6036	0.054403	STOX2
ENSG00000114315	3	193853934	193856521	2	1	189656	1.6029	0.05448	HES1
ENSG00000122641	7	41724712	41742706	5	2	189656	1.6025	0.054525	INHBA
ENSG00000197302	16	31724550	31806190	36	3	189656	1.6013	0.054651	ZNF720
ENSG00000243501	6	73919469	73972919	36	6	189656	1.6002	0.054772	RP11-257K9.8
ENSG00000144057	2	107418056	107503564	127	12	189656	1.6001	0.054786	ST6GAL2
ENSG00000214102	7	141408153	141431071	11	1	189656	1.5999	0.054808	WEE2
ENSG00000147697	8	130760442	130799134	34	7	189656	1.5999	0.054808	GSDMC
ENSG00000142233	19	49164664	49176338	4	2	189656	1.5998	0.054824	NTN5
ENSG00000127377	7	151125921	151137899	12	4	189656	1.5994	0.054869	CRYGN
ENSG00000140280	15	52015208	52043782	18	3	189656	1.5993	0.054878	LYSMD2
ENSG00000121207	4	155548097	155674270	84	7	189656	1.5991	0.054901	LRAT
ENSG00000122557	7	35672269	35735181	39	7	189656	1.5969	0.055149	HERPUD2
ENSG00000163207	1	152881021	152884362	6	1	189656	1.5967	0.055164	IVL
ENSG00000179058	9	132374504	132383055	5	2	189656	1.5962	0.055218	C9orf50
ENSG00000123119	8	91803778	91971636	148	6	189656	1.5951	0.055348	NECAB1
ENSG00000185909	3	49209044	49213917	5	2	189656	1.5946	0.055404	KLHDC8B
ENSG00000132819	20	55966463	55984389	14	4	189656	1.5944	0.055424	RBM38
ENSG00000173227	11	66774249	66818334	8	3	189656	1.5934	0.055536	SYT12
ENSG00000158106	8	144451057	144466390	9	3	189656	1.5913	0.055775	RHPN1
ENSG00000181350	17	16344891	16395467	49	7	189656	1.5912	0.05578	FAM211A
ENSG00000181852	12	56598285	56615717	4	2	189656	1.5907	0.055837	RNF41
ENSG00000213465	11	64781585	64789656	3	1	189656	1.5893	0.055996	ARL2
ENSG00000152214	18	40323192	40695657	302	30	189656	1.5891	0.056017	RIT2
ENSG00000129991	19	55663137	55669141	7	3	189656	1.5871	0.056246	TNNI3
ENSG00000164741	8	12940870	13373167	671	52	189656	1.5865	0.056311	DLC1
ENSG00000088899	20	3143263	3154192	4	2	189656	1.5864	0.056329	LZTS3
ENSG00000101353	20	35729629	35807991	36	4	189656	1.5861	0.056354	MROH8
ENSG00000082068	5	37379314	37753537	234	15	189656	1.5854	0.056442	WDR70
ENSG00000164597	7	106842000	107204959	208	11	189656	1.5847	0.056523	COG5
ENSG00000166965	15	91498100	91506349	7	2	189656	1.5843	0.056562	RCCD1
ENSG00000101251	20	13829893	13977089	129	22	189656	1.5843	0.056563	SEL1L2
ENSG00000138600	15	50999506	51058005	42	4	189656	1.5832	0.056693	SPPL2A
ENSG00000089163	12	120740119	120751052	4	2	189656	1.5827	0.056744	SIRT4
ENSG00000075043	20	62037542	62103993	33	8	189656	1.5824	0.056777	KCNQ2
ENSG00000078142	18	39535171	39667794	77	8	189656	1.5817	0.056864	PIK3C3
ENSG00000114857	3	42642106	42690227	32	4	189656	1.5809	0.056947	NKTR
ENSG00000186866	21	46683843	46707813	14	1	189656	1.5805	0.056996	POFUT2
ENSG00000165511	10	45493146	45496336	1	1	189656	1.5805	0.056998	C10orf25
ENSG00000146263	6	97590037	97731093	109	8	189656	1.5792	0.057143	MMS22L
ENSG00000160255	21	46305868	46351904	39	14	189656	1.5789	0.057182	ITGB2
ENSG00000185658	21	40556102	40693485	114	8	189656	1.5784	0.05724	BRWD1
ENSG00000120885	8	27454434	27472548	13	4	189656	1.577	0.057399	CLU
ENSG00000153885	19	34286838	34306668	9	3	189656	1.5766	0.057448	KCTD15
ENSG00000184575	12	64798130	64844907	17	4	189656	1.5757	0.05755	XPOT
ENSG00000251692	16	1535887	1538982	6	2	189656	1.5754	0.057584	PTX4
ENSG00000187650	19	5904869	5910864	1	1	189656	1.575	0.057626	VMAC
ENSG00000111605	12	69633317	69668138	20	4	189656	1.5742	0.057719	CPSF6
ENSG00000111879	6	119280928	119470552	159	22	189656	1.5739	0.05775	FAM184A
ENSG00000143545	1	153954127	153958834	1	1	189656	1.5731	0.057843	RAB13
ENSG00000106367	7	100797678	100804877	7	2	189656	1.5727	0.057893	AP1S1
ENSG00000108094	10	35297479	35379570	59	4	189656	1.5726	0.05791	CUL2
ENSG00000173868	17	47300724	47308128	2	1	189656	1.5721	0.057969	PHOSPHO1
ENSG00000186795	10	118957000	118969810	35	4	189656	1.5716	0.058022	KCNK18
ENSG00000260259	16	89749028	89752977	3	1	189656	1.5713	0.058061	RP11-368I7.4
ENSG00000164548	7	23544399	23571660	16	4	189656	1.5712	0.058071	TRA2A
ENSG00000183621	10	31109136	31320866	230	18	189656	1.571	0.058092	ZNF438
ENSG00000115514	2	99935445	99957165	14	2	189656	1.57	0.058211	TXNDC9
ENSG00000197991	13	61983818	62002220	21	5	189656	1.5692	0.058298	PCDH20
ENSG00000169896	16	31271311	31344213	29	4	189656	1.5692	0.058304	ITGAM
ENSG00000167536	17	27224799	27230089	3	2	189656	1.5675	0.058495	DHRS13
ENSG00000084093	4	57774075	57802010	23	5	189656	1.567	0.058558	REST
ENSG00000163635	3	63850233	63989138	62	9	189656	1.5649	0.058805	ATXN7
ENSG00000108175	10	80828792	81076276	347	58	189656	1.5646	0.058833	ZMIZ1
ENSG00000117543	1	101455179	101491644	17	3	189656	1.5646	0.05884	DPH5
ENSG00000118507	6	131456806	131604675	120	15	189656	1.5643	0.058878	AKAP7
ENSG00000184954	12	55862984	55863922	2	1	189656	1.5641	0.058901	OR6C70
ENSG00000186970	21	31812597	31813070	1	1	189656	1.5632	0.058997	KRTAP15-1
ENSG00000146233	6	46517541	46620523	120	12	189656	1.5628	0.059051	CYP39A1
ENSG00000082684	3	122628041	122747452	164	32	189656	1.5627	0.059057	SEMA5B
ENSG00000172243	12	10269376	10282857	22	4	189656	1.5627	0.059058	CLEC7A
ENSG00000197888	4	69402902	69434245	6	2	189656	1.5624	0.059093	UGT2B17
ENSG00000188659	15	82555151	82577271	15	4	189656	1.5622	0.059118	FAM154B
ENSG00000072041	12	85253492	85307394	17	3	189656	1.5622	0.059121	SLC6A15
ENSG00000189143	7	73213872	73247014	19	2	189656	1.5622	0.059122	CLDN4
ENSG00000086062	9	33104080	33167354	70	9	189656	1.5607	0.059301	B4GALT1
ENSG00000157168	8	31496902	32622548	1321	95	189656	1.5596	0.059428	NRG1
ENSG00000185155	1	226411319	226414755	1	1	189656	1.5584	0.059565	MIXL1
ENSG00000169919	7	65425671	65447301	9	3	189656	1.5577	0.059655	GUSB
ENSG00000142945	1	45205490	45233439	16	3	189656	1.5576	0.059666	KIF2C
ENSG00000198746	1	27216979	27226957	3	2	189656	1.5572	0.059707	GPATCH3
ENSG00000152413	5	78668459	78810040	77	8	189656	1.557	0.05974	HOMER1
ENSG00000133115	13	39540062	39565203	24	6	189656	1.5562	0.059825	STOML3
ENSG00000150593	10	112631565	112659764	18	5	189656	1.5559	0.05987	PDCD4
ENSG00000124596	6	41001366	41065526	77	6	189656	1.5553	0.059932	OARD1
ENSG00000162378	1	53192126	53293014	59	6	189656	1.555	0.05997	ZYG11B
ENSG00000188818	5	710471	851101	37	7	189656	1.555	0.05997	ZDHHC11
ENSG00000196376	6	118228689	118638839	382	36	189656	1.5549	0.05999	SLC35F1
ENSG00000129170	11	19203578	19232120	30	9	189656	1.5533	0.060171	CSRP3
ENSG00000104671	8	30013813	30041156	13	3	189656	1.5529	0.060226	DCTN6
ENSG00000184148	1	152943142	152945050	1	1	189656	1.5528	0.060231	SPRR4
ENSG00000185888	1	228003394	228034171	30	6	189656	1.5519	0.060344	PRSS38
ENSG00000115468	2	233470767	233547491	49	10	189656	1.5513	0.06042	EFHD1
ENSG00000135373	11	34642640	34682604	72	20	189656	1.551	0.060446	EHF
ENSG00000134690	1	38158090	38175391	20	4	189656	1.5503	0.060536	CDCA8
ENSG00000053524	3	182895831	183146566	208	33	189656	1.5503	0.060536	MCF2L2
ENSG00000154165	3	98250743	98251960	2	1	189656	1.5494	0.060648	GPR15
ENSG00000126500	11	63870660	63886645	25	6	189656	1.5484	0.060757	FLRT1
ENSG00000147606	8	92221722	92410378	158	20	189656	1.5478	0.060834	SLC26A7
ENSG00000159784	7	143050493	143059863	2	1	189656	1.5474	0.060889	FAM131B
ENSG00000106070	7	50657760	50861159	293	19	189656	1.5471	0.060915	GRB10
ENSG00000221986	1	109834987	109849663	15	4	189656	1.5456	0.061105	MYBPHL
ENSG00000256407	1	54606897	54665746	61	12	189656	1.5443	0.061258	RP11-446E24.4
ENSG00000117289	1	145438469	145442635	4	1	189656	1.5436	0.061337	TXNIP
ENSG00000120306	5	139554227	139661637	54	5	189656	1.5436	0.061348	CYSTM1
ENSG00000103769	15	66018392	66184329	75	7	189656	1.5435	0.061351	RAB11A
ENSG00000166164	16	50347398	50402845	23	4	189656	1.5433	0.061382	BRD7
ENSG00000107625	10	70661034	70706603	28	6	189656	1.5429	0.061425	DDX50
ENSG00000213760	6	31512239	31516204	9	4	189656	1.5426	0.061469	ATP6V1G2
ENSG00000270898	2	53897430	54087297	158	16	189656	1.5423	0.061497	ASB3
ENSG00000124701	6	41021043	41032250	17	2	189656	1.5423	0.061506	APOBEC2
ENSG00000144867	3	133502877	133544616	30	8	189656	1.5421	0.061521	SRPRB
ENSG00000005194	16	57462081	57481440	16	6	189656	1.5413	0.061619	CIAPIN1
ENSG00000007237	17	9813926	10101868	371	83	189656	1.5411	0.061647	GAS7
ENSG00000126602	16	3701640	3767598	47	13	189656	1.5409	0.061675	TRAP1
ENSG00000136868	9	115983808	116028674	41	6	189656	1.5387	0.061941	SLC31A1
ENSG00000187954	8	145674965	145691060	7	1	189656	1.5386	0.06195	CYHR1
ENSG00000176102	11	33098734	33183917	52	5	189656	1.5379	0.062033	CSTF3
ENSG00000160062	1	33005028	33071540	29	3	189656	1.5379	0.062039	ZBTB8A
ENSG00000188372	7	76026835	76071388	22	6	189656	1.5375	0.062083	ZP3
ENSG00000169018	15	68570141	68588203	6	2	189656	1.5364	0.062225	FEM1B
ENSG00000110911	12	51373184	51422349	45	6	189656	1.5362	0.06225	SLC11A2
ENSG00000260238	1	156182773	156213123	12	2	189656	1.5356	0.062321	PMF1-BGLAP
ENSG00000160783	1	156182784	156212874	12	2	189656	1.5356	0.062321	PMF1
ENSG00000164853	7	1272543	1276954	1	1	189656	1.5355	0.062335	UNCX
ENSG00000157240	7	90893783	90898123	2	1	189656	1.5352	0.062362	FZD1
ENSG00000233863	8	35649365	35653384	1	1	189656	1.535	0.062393	AC012215.1
ENSG00000173088	10	97667360	97698480	24	6	189656	1.5346	0.062445	C10orf131
ENSG00000139343	12	96252706	96297606	66	9	189656	1.5342	0.062485	SNRPF
ENSG00000170289	8	87566205	87755903	210	31	189656	1.5333	0.062596	CNGB3
ENSG00000076555	12	109554400	109706031	146	24	189656	1.5332	0.062616	ACACB
ENSG00000111666	12	102090725	102137918	35	7	189656	1.5325	0.062694	CHPT1
ENSG00000154222	1	52811395	52831865	9	3	189656	1.5321	0.062749	CC2D1B
ENSG00000169688	16	56685811	56687116	5	1	189656	1.5317	0.062796	MT1B
ENSG00000188803	17	11144580	11467380	414	68	189656	1.5311	0.062869	SHISA6
ENSG00000114125	3	141457046	141466402	10	3	189656	1.5302	0.062984	RNF7
ENSG00000157423	16	70841281	71264625	43	6	189656	1.5299	0.063024	HYDIN
ENSG00000184009	17	79476997	79490873	7	3	189656	1.5298	0.063035	ACTG1
ENSG00000099204	10	116190872	116444762	294	34	189656	1.5297	0.063043	ABLIM1
ENSG00000170004	17	7788124	7816078	10	4	189656	1.5287	0.06317	CHD3
ENSG00000145949	6	2663863	2751200	177	25	189656	1.5286	0.063185	MYLK4
ENSG00000096070	6	36164521	36200567	16	4	189656	1.5284	0.063208	BRPF3
ENSG00000183048	17	79670404	79688042	8	2	189656	1.5281	0.063246	SLC25A10
ENSG00000156006	8	18248755	18258728	18	3	189656	1.5264	0.06345	NAT2
ENSG00000114439	3	107241783	107530171	208	20	189656	1.5259	0.063512	BBX
ENSG00000163428	3	120043356	120068186	21	3	189656	1.5259	0.063516	LRRC58
ENSG00000153093	2	111490150	111875799	385	33	189656	1.5259	0.063518	ACOXL
ENSG00000078369	1	1716729	1822495	42	6	189656	1.5259	0.063519	GNB1
ENSG00000186951	22	46546424	46639653	57	12	189656	1.5257	0.063539	PPARA
ENSG00000134982	5	112043195	112181936	100	8	189656	1.5248	0.063652	APC
ENSG00000003987	8	17155539	17271037	217	26	189656	1.5232	0.06385	MTMR7
ENSG00000180205	20	44236578	44259907	36	5	189656	1.5227	0.063921	WFDC9
ENSG00000258474	14	32414059	32419588	18	3	189656	1.5224	0.063957	RP11-187E13.1
ENSG00000134640	11	92702886	92718232	23	5	189656	1.5221	0.06399	MTNR1B
ENSG00000089159	12	120648250	120703574	26	4	189656	1.5218	0.06403	PXN
ENSG00000164167	4	147096837	147121152	24	2	189656	1.5212	0.064109	LSM6
ENSG00000166349	11	36532259	36614706	47	8	189656	1.5211	0.064118	RAG1
ENSG00000108828	17	41166622	41177140	3	1	189656	1.5211	0.064122	VAT1
ENSG00000143756	1	224301789	224349749	38	4	189656	1.5207	0.064162	FBXO28
ENSG00000136247	7	6617065	6629005	7	2	189656	1.5207	0.064174	ZDHHC4
ENSG00000236609	7	6655248	6663921	5	1	189656	1.5203	0.064217	ZNF853
ENSG00000164163	4	146019084	146050331	8	2	189656	1.5196	0.064307	ABCE1
ENSG00000143552	1	153965161	154127592	43	5	189656	1.5195	0.064321	NUP210L
ENSG00000184305	4	91048686	92523064	1100	100	189656	1.5192	0.064353	CCSER1
ENSG00000134779	18	34359987	34409158	34	3	189656	1.5169	0.064645	TPGS2
ENSG00000119689	14	75348594	75370448	10	2	189656	1.5166	0.064683	DLST
ENSG00000174348	1	53527854	53551174	55	9	189656	1.5165	0.064691	PODN
ENSG00000240303	3	132276982	132379567	30	4	189656	1.5163	0.064727	ACAD11
ENSG00000138434	2	182756560	182795465	16	2	189656	1.5161	0.064742	SSFA2
ENSG00000255221	11	104963196	104972158	12	2	189656	1.515	0.06489	CARD17
ENSG00000197651	12	91299399	91348953	23	5	189656	1.5148	0.064912	CCER1
ENSG00000188277	15	41062159	41064643	1	1	189656	1.5146	0.064941	C15orf62
ENSG00000092758	20	61447596	61472511	12	5	189656	1.5142	0.064988	COL9A3
ENSG00000132406	4	4237269	4249950	5	1	189656	1.5127	0.065175	TMEM128
ENSG00000100321	22	39745930	39781593	27	5	189656	1.5112	0.065373	SYNGR1
ENSG00000166569	18	56942388	56985881	69	11	189656	1.5111	0.065384	CPLX4
ENSG00000100461	14	23369854	23388393	15	3	189656	1.5104	0.065467	RBM23
ENSG00000100462	14	23389720	23398794	6	1	189656	1.5101	0.065504	PRMT5
ENSG00000177602	17	3627211	3630067	4	1	189656	1.508	0.065779	GSG2
ENSG00000127903	19	57174020	57183151	8	2	189656	1.5077	0.065818	ZNF835
ENSG00000088812	20	3451687	3631769	201	13	189656	1.5076	0.065825	ATRN
ENSG00000131355	19	14729929	14800839	38	9	189656	1.5062	0.066007	EMR3
ENSG00000099246	10	27793197	27831143	21	4	189656	1.5058	0.066058	RAB18
ENSG00000143515	1	154298029	154323783	19	4	189656	1.5051	0.066149	ATP8B2
ENSG00000258839	16	89978527	89987385	9	4	189656	1.5047	0.066198	MC1R
ENSG00000161980	16	96407	103628	3	1	189656	1.5037	0.066335	POLR3K
ENSG00000115761	2	10710892	10830101	182	6	189656	1.5026	0.066467	NOL10
ENSG00000176009	11	8959119	8964580	9	2	189656	1.5025	0.06648	ASCL3
ENSG00000182606	3	42055294	42267381	176	21	189656	1.5021	0.066531	TRAK1
ENSG00000181804	3	142984064	143567373	803	96	189656	1.5014	0.066623	SLC9A9
ENSG00000219545	7	7680342	8043689	617	85	189656	1.5011	0.066663	RPA3-AS1
ENSG00000083782	12	91357456	91398803	40	5	189656	1.5005	0.066741	EPYC
ENSG00000262874	19	51891543	51893828	6	1	189656	1.5004	0.06675	C19orf84
ENSG00000151572	12	101111304	101522419	502	59	189656	1.5	0.066809	ANO4
ENSG00000122483	1	93645476	93744287	52	4	189656	1.499	0.066942	CCDC18
ENSG00000206535	3	100120037	100175163	17	5	189656	1.4989	0.066944	LNP1
ENSG00000135211	7	77423045	77427897	6	3	189656	1.4982	0.067035	TMEM60
ENSG00000116209	1	54497347	54519177	5	1	189656	1.4982	0.067037	TMEM59
ENSG00000087095	17	26368763	26523407	22	7	189656	1.4967	0.067232	NLK
ENSG00000105954	7	25264189	25268105	14	4	189656	1.4966	0.067249	NPVF
ENSG00000119862	2	64681103	64688515	7	3	189656	1.4963	0.067287	LGALSL
ENSG00000145428	4	154631277	154681387	88	9	189656	1.4941	0.06758	RNF175
ENSG00000151779	2	15307032	15701454	433	17	189656	1.4936	0.067644	NBAS
ENSG00000140519	15	89998680	90039844	22	4	189656	1.4933	0.067674	RHCG
ENSG00000150756	5	10226442	10250009	52	10	189656	1.493	0.06772	FAM173B
ENSG00000013306	17	42396993	42402238	3	1	189656	1.4915	0.067909	SLC25A39
ENSG00000083290	17	19674142	19771249	70	2	189656	1.4913	0.067944	ULK2
ENSG00000092199	14	21677295	21737653	37	4	189656	1.4904	0.068055	HNRNPC
ENSG00000248385	19	54573149	54584634	3	2	189656	1.49	0.068111	TARM1
ENSG00000133884	11	65101225	65120720	7	3	189656	1.4899	0.068126	DPF2
ENSG00000112276	6	105544697	105585049	48	5	189656	1.4898	0.068144	BVES
ENSG00000102878	16	67197288	67203848	1	1	189656	1.4897	0.06815	HSF4
ENSG00000198060	10	94050920	94113721	24	4	189656	1.4884	0.068328	2020-03-05
ENSG00000258890	17	62502706	62538579	12	2	189656	1.4881	0.068366	CEP95
ENSG00000101187	20	61273797	61317137	46	13	189656	1.4876	0.068424	SLCO4A1
ENSG00000158296	20	45186463	45304714	159	32	189656	1.4876	0.068432	SLC13A3
ENSG00000165669	10	120065401	120101840	25	6	189656	1.4869	0.068514	FAM204A
ENSG00000105479	19	48799714	48825151	20	3	189656	1.4852	0.068748	CCDC114
ENSG00000138814	4	101944566	102269435	268	23	189656	1.4835	0.068967	PPP3CA
ENSG00000117298	1	21543740	21671997	121	21	189656	1.4824	0.069123	ECE1
ENSG00000137251	6	54172657	54254950	118	16	189656	1.4818	0.069192	TINAG
ENSG00000268788	4	76871883	76878526	5	3	189656	1.4796	0.069493	AC110615.1
ENSG00000183111	5	148931510	149014531	66	8	189656	1.4792	0.069546	ARHGEF37
ENSG00000136052	12	105196331	105352522	118	11	189656	1.4785	0.069632	SLC41A2
ENSG00000178234	7	151722759	151819425	25	2	189656	1.4784	0.069647	GALNT11
ENSG00000112343	6	25963030	25987384	13	4	189656	1.4783	0.06967	TRIM38
ENSG00000076864	1	21922708	21995801	67	17	189656	1.4782	0.069677	RAP1GAP
ENSG00000197705	18	30252634	30353025	116	5	189656	1.4773	0.069796	KLHL14
ENSG00000178761	15	75192328	75199462	3	1	189656	1.4766	0.069898	FAM219B
ENSG00000169903	3	149191761	149221068	49	7	189656	1.4765	0.069911	TM4SF4
ENSG00000174579	3	135867764	135916083	13	4	189656	1.4753	0.070065	MSL2
ENSG00000133985	14	71108504	71142077	34	11	189656	1.4743	0.070204	TTC9
ENSG00000054803	20	54572496	54580528	4	2	189656	1.4737	0.070286	CBLN4
ENSG00000136827	9	132575223	132586413	5	2	189656	1.4735	0.070314	TOR1A
ENSG00000099817	19	1086594	1095598	8	3	189656	1.4734	0.07032	POLR2E
ENSG00000145919	5	173034517	173043663	7	3	189656	1.4733	0.070338	BOD1
ENSG00000112419	6	143857982	144152322	405	35	189656	1.4723	0.070465	PHACTR2
ENSG00000088854	20	3229951	3388272	139	8	189656	1.4705	0.070712	C20orf194
ENSG00000120952	1	12916941	12921764	1	1	189656	1.4702	0.07076	PRAMEF2
ENSG00000114126	3	141663277	141868386	123	11	189656	1.4698	0.07081	TFDP2
ENSG00000152611	5	35904397	35938881	56	9	189656	1.4696	0.070837	CAPSL
ENSG00000144713	3	12875984	12883087	10	3	189656	1.4695	0.070846	RPL32
ENSG00000184983	22	42481529	42486959	4	1	189656	1.4692	0.070894	NDUFA6
ENSG00000088986	12	120907653	120936296	12	3	189656	1.4688	0.070937	DYNLL1
ENSG00000181915	10	64564516	64568238	4	1	189656	1.4686	0.070968	ADO
ENSG00000118689	6	108881038	109005977	70	8	189656	1.4683	0.071013	FOXO3
ENSG00000005156	17	33307513	33332083	13	4	189656	1.4675	0.071123	LIG3
ENSG00000204138	1	28696114	28826881	33	3	189656	1.4672	0.071164	PHACTR4
ENSG00000151806	4	44680444	44702943	13	2	189656	1.467	0.071189	GUF1
ENSG00000083720	5	41730167	41870621	55	3	189656	1.4666	0.07124	OXCT1
ENSG00000166265	21	27838528	27945603	132	32	189656	1.4666	0.071248	CYYR1
ENSG00000162595	1	68511645	68517314	3	2	189656	1.4662	0.071295	DIRAS3
ENSG00000176231	19	16059818	16060768	3	1	189656	1.4654	0.071401	OR10H4
ENSG00000130724	19	59062933	59066491	1	1	189656	1.4653	0.071424	CHMP2A
ENSG00000113196	5	153854532	153857824	2	1	189656	1.4648	0.071487	HAND1
ENSG00000112337	6	25912982	25930946	23	4	189656	1.4643	0.071557	SLC17A2
ENSG00000196139	10	5077546	5149878	121	17	189656	1.4643	0.07156	AKR1C3
ENSG00000173335	20	23583047	23586513	6	2	189656	1.4639	0.071608	CST9
ENSG00000166855	15	65440557	65477680	8	1	189656	1.4637	0.071638	CLPX
ENSG00000254553	1	32930658	33066393	51	4	189656	1.4633	0.071697	RP1-27O5.3
ENSG00000167523	16	89724210	89737680	15	4	189656	1.4622	0.071847	SPATA33
ENSG00000183876	5	149675906	149718870	44	10	189656	1.4621	0.071857	ARSI
ENSG00000129990	19	55682567	55691809	14	3	189656	1.4619	0.071889	SYT5
ENSG00000143106	1	109941653	109969062	16	2	189656	1.4618	0.071893	PSMA5
ENSG00000075239	11	107992243	108018503	13	3	189656	1.4616	0.07192	ACAT1
ENSG00000056972	6	111877657	111927481	58	8	189656	1.4613	0.071971	TRAF3IP2
ENSG00000086288	7	37888199	37940003	114	16	189656	1.4607	0.072048	NME8
ENSG00000136816	9	132565432	132573560	11	2	189656	1.4602	0.072118	TOR1B
ENSG00000109452	4	142944313	143768585	732	53	189656	1.4601	0.072137	INPP4B
ENSG00000109787	4	38665817	38702663	35	8	189656	1.4596	0.072203	KLF3
ENSG00000111801	6	26440700	26453643	15	3	189656	1.4596	0.072206	BTN3A3
ENSG00000119977	10	97423158	97453900	25	6	189656	1.4592	0.072249	TCTN3
ENSG00000087263	16	56485402	56513012	17	5	189656	1.4591	0.072264	OGFOD1
ENSG00000116205	1	54519260	54578192	34	5	189656	1.4588	0.072317	TCEANC2
ENSG00000090534	3	184089723	184095932	8	3	189656	1.4586	0.072336	THPO
ENSG00000134242	1	114356433	114414381	29	5	189656	1.4567	0.072593	PTPN22
ENSG00000177034	5	79275584	79287082	11	2	189656	1.4562	0.072668	MTX3
ENSG00000121749	12	72233487	72320629	64	7	189656	1.4553	0.072788	TBC1D15
ENSG00000123307	12	55413729	55423798	7	2	189656	1.4529	0.073128	NEUROD4
ENSG00000267883	21	47183565	47190005	4	1	189656	1.4526	0.07317	PRED60
ENSG00000214265	15	25200181	25245423	31	6	189656	1.4521	0.073239	SNURF
ENSG00000137766	15	54305101	54920806	774	66	189656	1.452	0.073246	UNC13C
ENSG00000169410	15	75759462	75871630	19	2	189656	1.4515	0.073316	PTPN9
ENSG00000186648	14	24521206	24538937	10	4	189656	1.4513	0.073344	LRRC16B
ENSG00000163281	4	44684217	44728612	32	3	189656	1.4506	0.073443	GNPDA2
ENSG00000132300	2	86333305	86369280	49	4	189656	1.45	0.073523	PTCD3
ENSG00000268975	19	41277553	41292590	12	4	189656	1.4488	0.073702	MIA-RAB4B
ENSG00000183760	19	39574553	39602133	22	5	189656	1.4487	0.073716	PAPL
ENSG00000164346	5	74062817	74072737	10	3	189656	1.4482	0.073776	NSA2
ENSG00000008405	12	107385142	107487607	71	6	189656	1.4478	0.073842	CRY1
ENSG00000147592	8	71547553	71581409	40	7	189656	1.4475	0.073885	LACTB2
ENSG00000244025	21	31863782	31864275	1	1	189656	1.4473	0.073902	KRTAP19-3
ENSG00000129484	14	20811741	20826064	20	4	189656	1.447	0.073945	PARP2
ENSG00000078304	14	102228135	102394326	109	21	189656	1.4466	0.074008	PPP2R5C
ENSG00000060491	20	61436187	61445352	4	1	189656	1.4463	0.074047	OGFR
ENSG00000170473	12	56295197	56326402	6	2	189656	1.4463	0.074051	WIBG
ENSG00000150093	10	33189247	33294720	92	13	189656	1.4461	0.07408	ITGB1
ENSG00000138347	10	69865912	69971774	144	17	189656	1.4456	0.074146	MYPN
ENSG00000241127	7	39605975	39649919	34	6	189656	1.4447	0.07427	YAE1D1
ENSG00000105204	19	40315990	40324841	4	1	189656	1.4439	0.074388	DYRK1B
ENSG00000135387	11	34073230	34122703	38	2	189656	1.4431	0.074498	CAPRIN1
ENSG00000061936	12	132195626	132284282	76	11	189656	1.4429	0.074526	SFSWAP
ENSG00000147642	8	110586207	110704020	123	14	189656	1.4425	0.074581	SYBU
ENSG00000184881	11	5344541	5345582	9	2	189656	1.4422	0.07462	OR51B2
ENSG00000227868	1	23337327	23342343	2	1	189656	1.4394	0.075025	C1orf234
ENSG00000065357	12	56321103	56347811	6	1	189656	1.4387	0.075119	DGKA
ENSG00000115263	2	162999392	163008914	7	1	189656	1.4385	0.075147	GCG
ENSG00000159231	21	37507210	37518864	10	2	189656	1.4374	0.075305	CBR3
ENSG00000029153	12	27485787	27576241	110	21	189656	1.4373	0.075317	ARNTL2
ENSG00000184166	17	2995352	2996290	2	1	189656	1.4373	0.075317	OR1D2
ENSG00000137876	15	55473004	55489265	17	3	189656	1.4372	0.075324	RSL24D1
ENSG00000139266	12	58148881	58154190	1	1	189656	1.4371	0.075344	2020-03-09
ENSG00000204193	9	113065801	113100127	34	10	189656	1.4369	0.075368	TXNDC8
ENSG00000241962	2	99757948	99939204	103	8	189656	1.4358	0.075532	C2orf15
ENSG00000075568	2	98372799	98612388	154	9	189656	1.4349	0.075654	TMEM131
ENSG00000134046	18	51679079	51751158	37	6	189656	1.4349	0.075664	MBD2
ENSG00000115446	2	99225042	99234978	6	1	189656	1.4348	0.075676	UNC50
ENSG00000167123	9	131174030	131199626	8	1	189656	1.4333	0.075887	CERCAM
ENSG00000137074	9	32972604	33025166	88	6	189656	1.4316	0.076133	APTX
ENSG00000185905	16	29753784	29757327	1	1	189656	1.4312	0.076188	C16orf54
ENSG00000181938	16	58328984	58440048	44	14	189656	1.4311	0.076197	GINS3
ENSG00000184014	11	9160372	9286937	70	8	189656	1.4311	0.076205	DENND5A
ENSG00000198625	1	204485511	204542871	45	6	189656	1.4308	0.076247	MDM4
ENSG00000090863	16	74485856	74641012	85	8	189656	1.4299	0.076375	GLG1
ENSG00000137760	11	107373452	107436472	82	10	189656	1.4297	0.076408	ALKBH8
ENSG00000112282	6	131895106	131949369	18	4	189656	1.4295	0.076431	MED23
ENSG00000140993	16	3348832	3355729	1	1	189656	1.4289	0.076522	TIGD7
ENSG00000172365	11	58189738	58190786	3	1	189656	1.4288	0.076533	OR5B2
ENSG00000103089	16	74746853	74808729	33	9	189656	1.4287	0.076545	FA2H
ENSG00000131165	16	89710839	89724253	4	1	189656	1.4282	0.076613	CHMP1A
ENSG00000197971	18	74690783	74845639	190	48	189656	1.4281	0.076635	MBP
ENSG00000172548	5	156887027	156901725	22	4	189656	1.4274	0.076731	NIPAL4
ENSG00000141905	19	3359561	3469215	43	14	189656	1.4272	0.076761	NFIC
ENSG00000183255	21	46269500	46293752	38	7	189656	1.4257	0.076972	PTTG1IP
ENSG00000160949	8	145654165	145669827	14	1	189656	1.4255	0.077006	TONSL
ENSG00000196151	2	160092304	160143310	52	5	189656	1.425	0.077074	WDSUB1
ENSG00000182533	3	8775486	8883492	186	33	189656	1.424	0.077227	CAV3
ENSG00000175161	3	85008132	86123579	854	34	189656	1.4228	0.077391	CADM2
ENSG00000177675	12	7499281	7632493	76	19	189656	1.4226	0.077422	CD163L1
ENSG00000135744	1	230838269	230850043	35	8	189656	1.4222	0.077482	AGT
ENSG00000120733	5	137688285	137772717	41	6	189656	1.4215	0.077585	KDM3B
ENSG00000064300	17	47572655	47592379	18	6	189656	1.4202	0.077768	NGFR
ENSG00000214978	17	9694544	9725388	46	11	189656	1.4195	0.077872	RP11-477N12.3
ENSG00000158402	5	137620954	137674044	32	5	189656	1.4191	0.077929	CDC25C
ENSG00000074416	3	127407909	127542051	138	25	189656	1.4183	0.078045	MGLL
ENSG00000136527	3	185633694	185655924	14	3	189656	1.4183	0.078056	TRA2B
ENSG00000165868	10	118430703	118502085	90	11	189656	1.4183	0.078056	HSPA12A
ENSG00000212124	12	11174218	11175219	2	1	189656	1.4177	0.078134	TAS2R19
ENSG00000091664	11	22359643	22401049	53	12	189656	1.4176	0.078153	SLC17A6
ENSG00000106012	7	2598632	2654368	52	9	189656	1.4174	0.078184	IQCE
ENSG00000116117	2	205410516	206484886	937	81	189656	1.4169	0.078261	PARD3B
ENSG00000115607	2	103035149	103069025	75	9	189656	1.4166	0.078302	IL18RAP
ENSG00000196636	7	96745902	96811075	26	3	189656	1.4159	0.078403	ACN9
ENSG00000132517	17	4935895	4955304	10	4	189656	1.4159	0.078407	SLC52A1
ENSG00000134463	10	11784365	11806069	10	2	189656	1.4156	0.078444	ECHDC3
ENSG00000145626	5	35951112	36001130	46	8	189656	1.4152	0.078503	UGT3A1
ENSG00000164093	4	111538579	111563279	13	3	189656	1.4148	0.078557	PITX2
ENSG00000163141	1	151009046	151020076	7	2	189656	1.4146	0.078587	BNIPL
ENSG00000273173	15	25200133	25223729	19	4	189656	1.4145	0.078604	SNURF
ENSG00000239998	19	55084387	55099027	8	2	189656	1.4142	0.078655	LILRA2
ENSG00000185298	17	79633394	79640934	5	2	189656	1.4142	0.078659	CCDC137
ENSG00000174111	17	36508111	36556019	10	2	189656	1.4137	0.078731	SOCS7
ENSG00000139182	12	7282294	7311541	22	6	189656	1.4134	0.078764	CLSTN3
ENSG00000101146	20	55926066	55954267	20	3	189656	1.413	0.078828	RAE1
ENSG00000139998	14	65412532	65439494	23	4	189656	1.412	0.078981	RAB15
ENSG00000166452	11	8932686	8941631	10	2	189656	1.4118	0.079009	AKIP1
ENSG00000111011	12	122989190	123011547	11	2	189656	1.4115	0.079042	RSRC2
ENSG00000117983	11	1244296	1283406	17	3	189656	1.4115	0.079044	MUC5B
ENSG00000101439	20	23608534	23619110	9	1	189656	1.4103	0.079218	CST3
ENSG00000135374	11	34500340	34535352	61	10	189656	1.4094	0.079351	ELF5
ENSG00000089723	14	94492675	94515276	35	4	189656	1.4094	0.07936	OTUB2
ENSG00000106615	7	151163098	151217206	37	3	189656	1.4079	0.079577	RHEB
ENSG00000104894	19	49838428	49846592	7	1	189656	1.4079	0.07958	CD37
ENSG00000135355	6	90604188	90605839	1	1	189656	1.4073	0.079671	GJA10
ENSG00000244291	7	156431057	156433348	3	1	189656	1.4069	0.079721	C7orf13
ENSG00000125798	20	22561643	22566093	1	1	189656	1.4059	0.079873	FOXA2
ENSG00000130766	1	28586038	28609002	11	3	189656	1.4056	0.079916	SESN2
ENSG00000099330	19	17337013	17340028	7	2	189656	1.4051	0.079999	OCEL1
ENSG00000160785	1	156163880	156182587	11	2	189656	1.4045	0.080087	SLC25A44
ENSG00000120694	13	31710762	31736525	35	5	189656	1.4039	0.080176	HSPH1
ENSG00000074219	19	49843852	49865714	9	2	189656	1.403	0.080311	TEAD2
ENSG00000260230	9	111892573	111929571	39	9	189656	1.4026	0.080375	FRRS1L
ENSG00000198954	10	70748487	70776738	31	5	189656	1.4026	0.080375	KIAA1279
ENSG00000172985	2	109745804	110262207	397	36	189656	1.4021	0.080445	SH3RF3
ENSG00000170430	10	131265448	131566271	377	37	189656	1.4019	0.080478	MGMT
ENSG00000108819	17	48211104	48227991	6	3	189656	1.4015	0.080531	PPP1R9B
ENSG00000136048	12	102271129	102405908	138	23	189656	1.401	0.080601	DRAM1
ENSG00000156509	8	101145588	101158028	10	2	189656	1.4002	0.080727	FBXO43
ENSG00000177200	16	53088945	53363062	148	8	189656	1.3994	0.080853	CHD9
ENSG00000142273	19	45281126	45303891	8	2	189656	1.3979	0.081069	CBLC
ENSG00000163382	1	156561554	156564091	3	1	189656	1.3978	0.081082	APOA1BP
ENSG00000111199	12	110220890	110271212	25	6	189656	1.3977	0.081109	TRPV4
ENSG00000132854	1	62702651	62785085	146	15	189656	1.3974	0.08115	KANK4
ENSG00000143458	1	151043054	151098018	14	4	189656	1.3971	0.081184	GABPB2
ENSG00000006194	16	3313743	3351401	12	1	189656	1.3966	0.081264	ZNF263
ENSG00000130544	19	7069455	7087979	13	3	189656	1.3963	0.081311	ZNF557
ENSG00000176697	11	27676440	27743605	29	4	189656	1.3957	0.081407	BDNF
ENSG00000086967	19	50936160	50969578	23	5	189656	1.3951	0.081496	MYBPC2
ENSG00000174886	19	5891287	5904017	20	4	189656	1.3947	0.081558	NDUFA11
ENSG00000174928	3	155480401	155524140	21	4	189656	1.3944	0.081593	C3orf33
ENSG00000167325	11	4115937	4160106	30	5	189656	1.3943	0.081617	RRM1
ENSG00000188315	3	49306035	49315342	2	1	189656	1.3936	0.081719	C3orf62
ENSG00000196136	14	95078714	95090392	16	4	189656	1.3933	0.08177	SERPINA3
ENSG00000203485	14	105155943	105185942	12	4	189656	1.3929	0.081832	INF2
ENSG00000215277	14	23654525	23742686	53	9	189656	1.3918	0.081997	C14orf164
ENSG00000164761	8	119935796	119964439	67	12	189656	1.3916	0.082019	TNFRSF11B
ENSG00000267318	17	58018269	58050462	18	4	189656	1.3916	0.082026	RP11-178C3.1
ENSG00000186187	16	75032928	75144892	63	7	189656	1.3911	0.082093	ZNRF1
ENSG00000186860	17	39471173	39471947	1	1	189656	1.3911	0.082097	KRTAP17-1
ENSG00000117480	1	46859937	46879520	11	3	189656	1.3905	0.082189	FAAH
ENSG00000169621	2	68694693	68858004	113	5	189656	1.3875	0.082637	APLF
ENSG00000161970	17	8280838	8286531	8	2	189656	1.3874	0.082664	RPL26
ENSG00000187054	4	68775103	68829858	49	8	189656	1.3869	0.082735	TMPRSS11A
ENSG00000163661	3	157154578	157161417	3	1	189656	1.3868	0.082748	PTX3
ENSG00000145824	5	134906373	134914969	11	3	189656	1.3868	0.082753	CXCL14
ENSG00000183715	11	132284871	133402414	1425	182	189656	1.3858	0.082907	OPCML
ENSG00000019505	11	45261852	45307870	64	7	189656	1.3856	0.08293	SYT13
ENSG00000177191	19	41931264	41934635	4	1	189656	1.385	0.083022	B3GNT8
ENSG00000257065	6	144128229	144165754	36	7	189656	1.3845	0.083101	RP3-468K18.5
ENSG00000162888	1	206664449	206671061	11	3	189656	1.3841	0.083161	C1orf147
ENSG00000198093	19	52392477	52408293	11	2	189656	1.3835	0.083261	ZNF649
ENSG00000118520	6	131894284	131905472	8	3	189656	1.3825	0.083416	ARG1
ENSG00000088002	19	49055332	49102682	54	11	189656	1.3822	0.083454	SULT2B1
ENSG00000163812	3	44956749	45017677	25	2	189656	1.382	0.083481	ZDHHC3
ENSG00000133019	1	239549865	240078750	465	59	189656	1.3816	0.083543	CHRM3
ENSG00000168883	2	85829979	85876403	12	4	189656	1.3813	0.083587	USP39
ENSG00000120334	1	173768688	173793858	4	1	189656	1.3791	0.08394	CENPL
ENSG00000162402	1	55532032	55680786	91	8	189656	1.3787	0.083999	USP24
ENSG00000155254	10	99472930	99477907	1	1	189656	1.3785	0.084026	MARVELD1
ENSG00000103995	15	49005125	49103343	79	9	189656	1.3783	0.084057	CEP152
ENSG00000074695	18	56995055	57027194	26	5	189656	1.3778	0.084135	LMAN1
ENSG00000102978	16	57496299	57505922	9	3	189656	1.3767	0.084295	POLR2C
ENSG00000140688	16	31500792	31520630	7	2	189656	1.3754	0.084503	C16orf58
ENSG00000183735	12	64845660	64895888	25	4	189656	1.3748	0.084597	TBK1
ENSG00000163519	3	108541545	108573852	29	5	189656	1.3746	0.084622	TRAT1
ENSG00000222031	2	151857734	151905288	93	13	189656	1.3745	0.084649	AC023469.1
ENSG00000105397	19	10461209	10491352	15	4	189656	1.3744	0.084657	TYK2
ENSG00000158428	2	219221579	219232822	7	2	189656	1.3743	0.084677	C2orf62
ENSG00000161011	5	179233388	179265078	17	5	189656	1.3731	0.084864	SQSTM1
ENSG00000166471	11	9302201	9336327	17	4	189656	1.373	0.08487	TMEM41B
ENSG00000181616	11	5565719	5566779	6	2	189656	1.373	0.084878	OR52H1
ENSG00000100335	22	39895437	39914137	10	2	189656	1.3725	0.084951	MIEF1
ENSG00000228144	12	66517697	66563765	39	5	189656	1.371	0.085181	TMBIM4
ENSG00000182230	5	175487692	175559261	1	1	189656	1.3708	0.085225	FAM153B
ENSG00000153130	4	141178440	141306880	114	18	189656	1.3707	0.085227	SCOC
ENSG00000111679	12	7055631	7070479	5	2	189656	1.3706	0.085246	PTPN6
ENSG00000185261	5	93488671	93954309	237	42	189656	1.3706	0.085247	KIAA0825
ENSG00000168811	3	159706537	159713806	6	3	189656	1.3697	0.085386	IL12A
ENSG00000138293	10	51565108	51590734	10	2	189656	1.3697	0.085395	NCOA4
ENSG00000008130	1	1682671	1711896	3	1	189656	1.3692	0.085462	NADK
ENSG00000137075	9	36336393	36487545	47	5	189656	1.3691	0.085482	RNF38
ENSG00000185761	19	1505017	1513603	4	2	189656	1.3691	0.08549	ADAMTSL5
ENSG00000184378	3	169484709	169487683	3	1	189656	1.3686	0.085565	ACTRT3
ENSG00000091986	3	112323407	112368377	57	9	189656	1.3685	0.085583	CCDC80
ENSG00000172602	12	49250928	49259681	6	2	189656	1.3683	0.085615	RND1
ENSG00000102910	16	48278207	48397033	38	3	189656	1.3682	0.085624	LONP2
ENSG00000182175	15	93586636	93632433	37	9	189656	1.3677	0.085703	RGMA
ENSG00000131477	17	40910465	40915059	1	1	189656	1.3671	0.085793	RAMP2
ENSG00000163156	1	151129140	151142773	3	2	189656	1.367	0.085811	SCNM1
ENSG00000262660	17	79670401	79687569	7	2	189656	1.3666	0.085871	SLC25A10
ENSG00000121039	8	74206847	74237516	30	6	189656	1.3665	0.085889	RDH10
ENSG00000186838	19	40005753	40011326	2	1	189656	1.3653	0.086085	SELV
ENSG00000140505	15	75041185	75048543	4	1	189656	1.3651	0.086112	CYP1A2
ENSG00000177335	8	144120626	144141359	18	2	189656	1.3651	0.086113	C8orf31
ENSG00000225921	6	13615559	13632971	13	3	189656	1.3647	0.086171	NOL7
ENSG00000110422	11	33278218	33378569	50	6	189656	1.3647	0.086173	HIPK3
ENSG00000117650	1	211836114	211848960	16	5	189656	1.3647	0.086174	NEK2
ENSG00000105865	7	107203929	107218906	10	3	189656	1.3645	0.086201	DUS4L
ENSG00000168350	14	100612756	100626500	6	2	189656	1.3634	0.086379	DEGS2
ENSG00000050820	16	75262928	75301951	26	6	189656	1.3629	0.086463	BCAR1
ENSG00000175348	11	8968841	8986558	14	2	189656	1.3625	0.08652	TMEM9B
ENSG00000132680	1	155882834	155904191	7	2	189656	1.362	0.086597	KIAA0907
ENSG00000026950	6	26402465	26415444	28	4	189656	1.3615	0.086673	BTN3A1
ENSG00000170423	12	53231588	53242876	8	3	189656	1.3615	0.086679	KRT78
ENSG00000160055	1	32680073	32687972	4	2	189656	1.3611	0.086747	TMEM234
ENSG00000126653	17	28442539	28513493	29	3	189656	1.3611	0.086747	NSRP1
ENSG00000150275	10	55562531	57387702	2263	144	189656	1.3601	0.086905	PCDH15
ENSG00000206044	12	2958397	2966213	3	1	189656	1.3596	0.086978	AC005841.1
ENSG00000154640	21	18965971	18985265	5	1	189656	1.3594	0.087006	BTG3
ENSG00000138823	4	100484918	100545156	58	9	189656	1.359	0.087072	MTTP
ENSG00000168356	3	38887260	38992052	79	9	189656	1.3572	0.087357	SCN11A
ENSG00000266258	18	68002675	68019695	17	3	189656	1.3565	0.087476	RP11-41O4.1
ENSG00000060982	12	24964295	25102393	181	29	189656	1.3565	0.087477	BCAT1
ENSG00000262621	16	3415099	3536960	104	11	189656	1.356	0.087551	NAA60
ENSG00000172817	8	65500320	65711318	118	10	189656	1.3557	0.087604	CYP7B1
ENSG00000108797	17	40834631	40851832	11	3	189656	1.3555	0.087622	CNTNAP1
ENSG00000102539	13	49794474	49796513	2	1	189656	1.3551	0.087698	MLNR
ENSG00000162688	1	100315640	100389579	88	9	189656	1.3548	0.08774	AGL
ENSG00000026652	6	161551011	161695093	177	30	189656	1.3547	0.087757	AGPAT4
ENSG00000068097	17	58120555	58156292	21	2	189656	1.3546	0.087773	HEATR6
ENSG00000245888	16	27279526	27301813	6	3	189656	1.3542	0.087833	CTD-3203P2.2
ENSG00000034677	8	101269288	101348446	63	4	189656	1.3527	0.088068	RNF19A
ENSG00000188690	10	127477146	127511817	32	2	189656	1.3522	0.088158	UROS
ENSG00000165861	14	73436159	73493920	57	8	189656	1.3513	0.088306	ZFYVE1
ENSG00000259471	15	66874528	66978132	117	23	189656	1.3506	0.088416	RP11-321F6.1
ENSG00000155957	12	66517709	66563852	40	6	189656	1.3505	0.08842	TMBIM4
ENSG00000254093	8	10622473	10697394	177	15	189656	1.3505	0.088427	PINX1
ENSG00000125089	4	8183799	8243530	56	16	189656	1.3494	0.088597	SH3TC1
ENSG00000134318	2	11319887	11488456	108	8	189656	1.3494	0.088604	ROCK2
ENSG00000183077	17	76183398	76203782	11	4	189656	1.3492	0.088638	AFMID
ENSG00000143278	1	197008321	197036397	25	4	189656	1.3491	0.088647	F13B
ENSG00000095794	10	35415719	35501886	41	3	189656	1.3489	0.088677	CREM
ENSG00000174407	20	61147660	61167971	10	3	189656	1.3488	0.088705	C20orf166
ENSG00000100324	22	39795746	39833065	24	2	189656	1.3481	0.088815	TAB1
ENSG00000170890	12	120759914	120765592	9	3	189656	1.3481	0.088818	PLA2G1B
ENSG00000086544	19	41223008	41246765	12	3	189656	1.348	0.088836	ITPKC
ENSG00000073282	3	189349205	189615068	350	55	189656	1.3478	0.088854	TP63
ENSG00000204482	6	31553901	31556686	4	2	189656	1.3473	0.088945	LST1
ENSG00000213171	1	151772740	151778630	2	1	189656	1.3471	0.088969	LINGO4
ENSG00000064692	5	121647049	121799914	109	11	189656	1.3471	0.08897	SNCAIP
ENSG00000212658	17	39458078	39459103	2	1	189656	1.3457	0.089201	KRTAP29-1
ENSG00000221818	8	25699246	25902913	243	40	189656	1.3455	0.08924	EBF2
ENSG00000183856	1	156495197	156542396	38	4	189656	1.3454	0.089242	IQGAP3
ENSG00000124160	20	44689624	44718591	22	5	189656	1.3453	0.089265	NCOA5
ENSG00000171497	4	159630286	159644548	5	1	189656	1.3443	0.089423	PPID
ENSG00000065809	10	14560556	14816896	325	51	189656	1.3429	0.089654	FAM107B
ENSG00000166250	11	122943035	123065989	123	23	189656	1.3424	0.089741	CLMP
ENSG00000163798	2	27886338	27917840	11	3	189656	1.3423	0.089742	SLC4A1AP
ENSG00000116985	1	40222854	40254533	8	4	189656	1.3413	0.089913	BMP8B
ENSG00000151881	5	43444354	43483995	26	4	189656	1.341	0.089954	C5orf28
ENSG00000152104	1	214522039	214725792	282	32	189656	1.3409	0.089976	PTPN14
ENSG00000111912	6	126102307	126252266	111	14	189656	1.3388	0.090315	NCOA7
ENSG00000178035	3	49061758	49066841	1	1	189656	1.3383	0.090398	IMPDH2
ENSG00000184647	8	10383056	10411676	47	7	189656	1.3378	0.090488	PRSS55
ENSG00000169635	22	21771693	21805752	2	1	189656	1.3371	0.090598	HIC2
ENSG00000138802	4	110354928	110462052	57	6	189656	1.3354	0.09087	SEC24B
ENSG00000134243	1	109852192	109940573	40	3	189656	1.3354	0.090878	SORT1
ENSG00000253729	8	48685669	48872743	40	7	189656	1.3347	0.090984	PRKDC
ENSG00000011376	3	45429998	45590913	123	13	189656	1.3334	0.091193	LARS2
ENSG00000116580	1	155719508	155829191	20	4	189656	1.3334	0.091199	GON4L
ENSG00000171357	1	46669006	46686933	5	1	189656	1.333	0.091273	LURAP1
ENSG00000125656	19	6361463	6368919	3	1	189656	1.3328	0.091305	CLPP
ENSG00000197616	14	23851199	23877486	30	8	189656	1.3323	0.091385	MYH6
ENSG00000108518	17	4848947	4852356	2	1	189656	1.332	0.091424	PFN1
ENSG00000108309	17	42385781	42396039	4	1	189656	1.3314	0.091531	RUNDC3A
ENSG00000166268	12	70219084	70352877	223	24	189656	1.3312	0.091566	MYRFL
ENSG00000185619	4	699537	764428	47	10	189656	1.3308	0.091626	PCGF3
ENSG00000134452	10	5931535	5979556	72	9	189656	1.3305	0.091672	FBXO18
ENSG00000108509	17	4871287	4890960	20	4	189656	1.3299	0.091775	CAMTA2
ENSG00000143942	2	53994929	54002333	8	3	189656	1.3296	0.091821	CHAC2
ENSG00000197437	1	247835320	247836365	1	1	189656	1.3296	0.091823	OR13G1
ENSG00000266967	17	41102543	41116515	1	1	189656	1.3294	0.091865	AARSD1
ENSG00000259458	15	62929371	62937490	10	4	189656	1.329	0.091922	RP11-625H11.1
ENSG00000169902	7	65670186	65885530	91	5	189656	1.3288	0.091962	TPST1
ENSG00000144285	2	166845670	166984523	146	12	189656	1.3287	0.091979	SCN1A
ENSG00000185129	5	139487362	139496321	1	1	189656	1.3283	0.092039	PURA
ENSG00000124140	20	44650356	44688784	30	6	189656	1.3277	0.092134	SLC12A5
ENSG00000068079	17	41158742	41166473	3	1	189656	1.3274	0.092185	IFI35
ENSG00000146054	5	180620924	180632293	5	2	189656	1.3272	0.092226	TRIM7
ENSG00000040933	2	99061317	99210853	87	4	189656	1.3271	0.092241	INPP4A
ENSG00000123643	5	150816607	150871942	67	9	189656	1.327	0.092256	SLC36A1
ENSG00000162981	2	14772810	14790933	12	1	189656	1.3268	0.092285	FAM84A
ENSG00000265629	2	14775215	14790933	12	1	189656	1.3268	0.092285	AC011897.1
ENSG00000246922	15	65385338	65407535	2	1	189656	1.3259	0.092443	UBAP1L
ENSG00000067836	16	4846969	4852951	3	1	189656	1.3254	0.092521	ROGDI
ENSG00000125124	16	56500748	56554195	31	6	189656	1.3252	0.09256	BBS2
ENSG00000188042	2	235401685	235405697	3	1	189656	1.3251	0.092561	ARL4C
ENSG00000111640	12	6643093	6647537	4	1	189656	1.325	0.09259	GAPDH
ENSG00000171505	9	125288637	125289572	1	1	189656	1.3244	0.09269	OR1N1
ENSG00000151702	11	128556430	128683162	163	29	189656	1.3242	0.092716	FLI1
ENSG00000145911	5	177540444	177553088	5	1	189656	1.3242	0.092718	N4BP3
ENSG00000135372	11	34127149	34169217	25	2	189656	1.3238	0.092778	NAT10
ENSG00000204007	9	138515502	138531386	43	8	189656	1.323	0.092925	GLT6D1
ENSG00000181754	1	110046797	110052360	6	2	189656	1.3218	0.093122	AMIGO1
ENSG00000214087	17	79648204	79650954	1	1	189656	1.3215	0.093168	ARL16
ENSG00000169738	17	79993012	79995608	3	1	189656	1.3207	0.093299	DCXR
ENSG00000164022	4	107236701	107270383	20	2	189656	1.3205	0.093337	AIMP1
ENSG00000058091	7	90095738	90839905	1019	54	189656	1.3203	0.093371	CDK14
ENSG00000092068	14	23594504	23652883	59	17	189656	1.32	0.093419	SLC7A8
ENSG00000258231	12	58937907	59206842	247	36	189656	1.3186	0.093655	RP11-362K2.2
ENSG00000158747	1	19967048	19984945	10	5	189656	1.3185	0.093675	NBL1
ENSG00000184752	12	95290831	95397546	163	23	189656	1.318	0.093758	NDUFA12
ENSG00000100665	14	95027428	95036250	26	4	189656	1.3178	0.093788	SERPINA4
ENSG00000165997	10	18948334	18970568	18	5	189656	1.3176	0.093811	ARL5B
ENSG00000130396	6	168227602	168372703	87	7	189656	1.3174	0.093856	MLLT4
ENSG00000130559	9	138700333	138799074	48	8	189656	1.3174	0.093858	CAMSAP1
ENSG00000180071	9	38540566	38620657	25	10	189656	1.3173	0.093864	ANKRD18A
ENSG00000158486	16	20944433	21170762	139	19	189656	1.3161	0.09407	DNAH3
ENSG00000206013	11	298200	299526	2	1	189656	1.3145	0.094332	IFITM5
ENSG00000173334	8	126442563	126450647	4	2	189656	1.3142	0.094386	TRIB1
ENSG00000205683	14	73086004	73360809	311	42	189656	1.3141	0.0944	DPF3
ENSG00000189127	5	79852574	79866307	9	2	189656	1.3134	0.09452	ANKRD34B
ENSG00000163584	3	170582664	170588272	4	1	189656	1.313	0.094595	RPL22L1
ENSG00000113971	3	132276986	132441303	59	8	189656	1.3128	0.094623	NPHP3
ENSG00000169006	2	11798304	11810290	5	2	189656	1.3127	0.094644	NTSR2
ENSG00000015413	16	89679716	89704839	10	3	189656	1.3126	0.094664	DPEP1
ENSG00000158773	1	161009041	161015767	7	2	189656	1.3122	0.09472	USF1
ENSG00000135521	6	144164481	144184949	14	3	189656	1.3119	0.094779	LTV1
ENSG00000165643	9	138585253	138591374	8	1	189656	1.3118	0.094802	SOHLH1
ENSG00000168802	16	69151913	69166487	3	1	189656	1.3112	0.094892	CHTF8
ENSG00000196284	6	44777054	45345690	517	16	189656	1.3103	0.095055	SUPT3H
ENSG00000149435	20	23965690	23969416	2	1	189656	1.3096	0.095172	GGTLC1
ENSG00000180251	2	103089762	103150431	139	9	189656	1.3089	0.095277	SLC9A4
ENSG00000186867	4	122250467	122302214	65	10	189656	1.3081	0.095428	QRFPR
ENSG00000242247	22	43192508	43254112	67	6	189656	1.308	0.095438	ARFGAP3
ENSG00000143171	1	165370159	165414433	58	12	189656	1.306	0.095776	RXRG
ENSG00000073711	3	135684515	135866733	100	8	189656	1.3053	0.095901	PPP2R3A
ENSG00000091879	8	6357172	6420930	208	26	189656	1.3045	0.096024	ANGPT2
ENSG00000117593	1	173793641	173827684	7	2	189656	1.3044	0.096056	DARS2
ENSG00000167034	8	23536206	23540440	3	1	189656	1.3042	0.096086	NKX3-1
ENSG00000047617	12	5641035	6055398	503	64	189656	1.3039	0.096139	ANO2
ENSG00000215018	7	7395834	7575484	227	20	189656	1.3038	0.096151	COL28A1
ENSG00000163064	2	119599747	119605254	1	1	189656	1.3037	0.096173	EN1
ENSG00000163611	3	113161565	113234034	64	6	189656	1.3034	0.096222	SPICE1
ENSG00000163492	2	179694484	179914813	173	28	189656	1.3032	0.096254	CCDC141
ENSG00000143442	1	151375200	151431941	27	2	189656	1.3031	0.096277	POGZ
ENSG00000067182	12	6437923	6451280	9	3	189656	1.303	0.096293	TNFRSF1A
ENSG00000122692	9	33041762	33076665	35	5	189656	1.3029	0.096298	SMU1
ENSG00000127337	12	69753483	69784576	26	5	189656	1.3026	0.096353	YEATS4
ENSG00000032742	13	21140585	21265503	131	9	189656	1.3023	0.096408	IFT88
ENSG00000188324	12	55688072	55689016	1	1	189656	1.3019	0.096467	OR6C6
ENSG00000181449	3	181429714	181432221	1	1	189656	1.3015	0.09655	SOX2
ENSG00000152578	11	105480721	105852819	301	22	189656	1.3012	0.096594	GRIA4
ENSG00000160124	3	122078438	122102078	16	4	189656	1.3011	0.096621	CCDC58
ENSG00000267618	17	33338368	33448512	30	7	189656	1.301	0.096627	RAD51L3-RFFL
ENSG00000077157	1	202317827	202561834	73	4	189656	1.3009	0.096643	PPP1R12B
ENSG00000113504	5	1050499	1112150	25	5	189656	1.3006	0.096689	SLC12A7
ENSG00000214021	3	9849770	9896822	27	6	189656	1.3003	0.096752	TTLL3
ENSG00000109944	11	122753391	122830506	78	14	189656	1.3003	0.096752	C11orf63
ENSG00000167614	19	54926393	54948080	10	4	189656	1.298	0.097142	TTYH1
ENSG00000132510	17	7743222	7758114	2	1	189656	1.2977	0.097189	KDM6B
ENSG00000197927	2	132479948	132524973	11	3	189656	1.2972	0.097279	C2orf27A
ENSG00000171056	8	10581278	10697357	223	17	189656	1.2971	0.097298	SOX7
ENSG00000258292	12	96196875	96217085	28	5	189656	1.2967	0.097372	RP11-536G4.1
ENSG00000114115	3	139236276	139258671	32	8	189656	1.2967	0.097375	RBP1
ENSG00000198081	18	5289018	5297052	10	1	189656	1.2967	0.097375	ZBTB14
ENSG00000204397	11	104912053	104972158	81	10	189656	1.2955	0.097571	CARD16
ENSG00000151632	10	5029967	5060223	26	7	189656	1.2944	0.097762	AKR1C2
ENSG00000118579	4	17616254	17635728	11	1	189656	1.294	0.097834	MED28
ENSG00000128917	15	41221538	41231237	4	2	189656	1.2937	0.097879	DLL4
ENSG00000151332	14	36767770	36789882	15	2	189656	1.2934	0.097937	MBIP
ENSG00000176396	19	40028890	40030870	2	1	189656	1.293	0.098012	EID2
ENSG00000258864	5	112162910	112203279	36	4	189656	1.2919	0.0982	CTC-554D6.1
ENSG00000162438	1	15764935	15775737	2	1	189656	1.2915	0.098262	CTRC
ENSG00000139352	12	103351464	103354294	2	1	189656	1.2915	0.098272	ASCL1
ENSG00000115661	2	220110177	220115059	2	1	189656	1.291	0.098348	STK16
ENSG00000104979	19	13884982	13889276	6	2	189656	1.2908	0.098381	C19orf53
ENSG00000143740	1	227916240	227968927	29	6	189656	1.2905	0.098431	SNAP47
ENSG00000258724	8	10582909	10697357	220	17	189656	1.2903	0.098465	SOX7
ENSG00000176472	19	44029649	44040282	4	1	189656	1.2899	0.098535	ZNF575
ENSG00000104974	19	55105047	55113555	10	4	189656	1.2898	0.098561	LILRA1
ENSG00000171680	1	6526152	6580121	26	8	189656	1.2898	0.098565	PLEKHG5
ENSG00000168917	3	136537489	136574734	24	2	189656	1.2896	0.098596	SLC35G2
ENSG00000108825	17	41102543	41132545	3	1	189656	1.2895	0.098605	PTGES3L-AARSD1
ENSG00000172053	3	49133365	49142553	3	1	189656	1.2889	0.098708	QARS
ENSG00000134262	1	114437370	114447823	9	2	189656	1.2885	0.098781	AP4B1
ENSG00000036257	2	225334867	225450110	116	8	189656	1.2882	0.098834	CUL3
ENSG00000109475	4	109541722	109551568	3	2	189656	1.2877	0.098917	RPL34
ENSG00000184350	11	3248928	3253616	4	2	189656	1.2872	0.099009	MRGPRE
ENSG00000165233	9	95858500	95875565	15	3	189656	1.2861	0.099203	C9orf89
ENSG00000148411	9	138898383	138987131	52	15	189656	1.2861	0.099212	NACC2
ENSG00000143434	1	151104161	151119104	12	3	189656	1.286	0.099213	SEMA6C
ENSG00000133193	17	71203492	71232892	28	2	189656	1.286	0.099225	FAM104A
ENSG00000176834	12	118501398	118573831	45	11	189656	1.2857	0.099266	VSIG10
ENSG00000178950	4	843064	926161	79	15	189656	1.2854	0.099327	GAK
ENSG00000092098	14	24615892	24629870	4	2	189656	1.2847	0.099441	RNF31
ENSG00000164111	4	122589110	122618268	41	6	189656	1.2846	0.099458	ANXA5
ENSG00000149968	11	102706532	102714534	14	3	189656	1.2845	0.099481	MMP3
ENSG00000122188	1	203734304	203745361	12	2	189656	1.2845	0.099489	LAX1
ENSG00000196715	7	65338254	65424550	19	4	189656	1.2842	0.09954	VKORC1L1
ENSG00000180370	3	196466728	196559518	52	9	189656	1.2834	0.099678	PAK2
ENSG00000091039	12	76745577	76953589	109	7	189656	1.2834	0.099679	OSBPL8
ENSG00000197790	11	4566421	4567374	3	1	189656	1.2832	0.099706	OR52M1
ENSG00000158104	12	122277433	122301502	18	4	189656	1.283	0.099748	HPD
ENSG00000121486	1	185087220	185126204	15	3	189656	1.2829	0.099765	TRMT1L
ENSG00000143365	1	151778547	151804348	25	7	189656	1.2828	0.09978	RORC
ENSG00000180098	1	28879597	28905051	7	1	189656	1.2823	0.099872	TRNAU1AP
ENSG00000103342	16	11961985	12009939	26	5	189656	1.2823	0.099872	GSPT1
ENSG00000167910	8	59402737	59412795	10	3	189656	1.2817	0.099973	CYP7A1
ENSG00000165698	9	135753414	135765588	8	4	189656	1.2815	0.10001	C9orf9
ENSG00000055955	3	52846991	52865495	17	3	189656	1.2812	0.10006	ITIH4
ENSG00000243696	3	52847298	52869745	17	3	189656	1.2812	0.10006	RP5-966M1.6
ENSG00000124593	6	41748087	41757879	7	3	189656	1.2808	0.10013	PRICKLE4
ENSG00000198791	8	17086737	17104387	11	3	189656	1.2801	0.10025	CNOT7
ENSG00000183431	1	38422647	38456593	17	2	189656	1.2799	0.10029	SF3A3
ENSG00000107864	10	93806449	94050844	78	6	189656	1.2794	0.10038	CPEB3
ENSG00000119688	14	74752126	74769759	12	2	189656	1.2788	0.10048	ABCD4
ENSG00000105298	19	3610639	3626813	10	3	189656	1.2783	0.10057	CACTIN
ENSG00000179133	10	23556124	23633774	53	7	189656	1.2775	0.10071	C10orf67
ENSG00000090530	3	189674517	189840226	212	18	189656	1.2772	0.10077	LEPREL1
ENSG00000084731	2	26149471	26205618	27	7	189656	1.2766	0.10087	KIF3C
ENSG00000165171	7	73248920	73256865	2	1	189656	1.2765	0.10089	WBSCR27
ENSG00000114796	3	183353356	183402265	47	2	189656	1.2761	0.10095	KLHL24
ENSG00000236980	3	49215065	49229291	6	3	189656	1.276	0.10097	C3orf84
ENSG00000128802	10	48413092	48416853	5	2	189656	1.2757	0.10103	GDF2
ENSG00000182902	22	18043139	18073760	16	5	189656	1.2757	0.10103	SLC25A18
ENSG00000129474	14	23440383	23451851	7	2	189656	1.2751	0.10114	AJUBA
ENSG00000106003	7	2552163	2568811	4	2	189656	1.2747	0.10121	LFNG
ENSG00000204160	1	27153201	27184093	11	3	189656	1.2744	0.10125	ZDHHC18
ENSG00000143033	1	93544792	93604638	22	4	189656	1.2742	0.10129	MTF2
ENSG00000254834	11	56344212	56345263	2	1	189656	1.2739	0.10134	OR5M10
ENSG00000010219	12	4671370	4723325	79	15	189656	1.2739	0.10134	DYRK4
ENSG00000248098	19	41884215	41930910	32	2	189656	1.2738	0.10137	BCKDHA
ENSG00000183248	19	7933605	7939326	2	1	189656	1.2735	0.10142	CTD-3193O13.9
ENSG00000127362	7	141463897	141464997	2	1	189656	1.2734	0.10144	TAS2R3
ENSG00000116329	1	29138654	29190208	43	6	189656	1.2733	0.10145	OPRD1
ENSG00000178502	17	40009797	40021684	7	2	189656	1.2733	0.10146	KLHL11
ENSG00000105609	19	54754263	54761164	5	2	189656	1.273	0.10151	LILRB5
ENSG00000264668	8	144329280	144358573	23	2	189656	1.2726	0.10157	ZFP41
ENSG00000005469	7	86974997	87029111	46	7	189656	1.2721	0.10167	CROT
ENSG00000187630	14	24439148	24475617	5	2	189656	1.272	0.10169	DHRS4L2
ENSG00000120094	17	46605888	46608359	2	1	189656	1.2717	0.10174	HOXB1
ENSG00000178741	15	75212132	75230509	5	1	189656	1.2704	0.10198	COX5A
ENSG00000114487	3	108677086	108836989	216	12	189656	1.2703	0.10199	MORC1
ENSG00000093167	3	37094117	37225180	75	4	189656	1.2702	0.10201	LRRFIP2
ENSG00000110195	11	71900602	71907345	1	1	189656	1.2695	0.10214	FOLR1
ENSG00000181396	17	80347099	80376513	10	4	189656	1.2694	0.10215	OGFOD3
ENSG00000176083	1	26688125	26701013	15	3	189656	1.2688	0.10225	ZNF683
ENSG00000121073	17	47778305	47786376	2	1	189656	1.2686	0.10228	SLC35B1
ENSG00000267060	17	41120105	41132545	2	1	189656	1.2686	0.10229	PTGES3L
ENSG00000116668	1	185126212	185260897	44	3	189656	1.2685	0.1023	SWT1
ENSG00000172663	11	67231824	67236743	1	1	189656	1.2685	0.10231	TMEM134
ENSG00000128536	7	105517242	105676877	191	48	189656	1.2677	0.10244	CDHR3
ENSG00000102786	13	51928213	52028400	69	9	189656	1.2675	0.10249	INTS6
ENSG00000183172	22	42475695	42480288	1	1	189656	1.2675	0.10249	SMDT1
ENSG00000213676	6	32065953	32096030	15	6	189656	1.2666	0.10265	ATF6B
ENSG00000140254	15	45409569	45422136	15	5	189656	1.2651	0.10292	DUOXA1
ENSG00000100207	22	42556019	42739622	144	17	189656	1.265	0.10293	TCF20
ENSG00000116679	1	185265520	185286461	5	2	189656	1.2639	0.10314	IVNS1ABP
ENSG00000067082	10	3818188	3827473	6	3	189656	1.2639	0.10314	KLF6
ENSG00000138813	4	100432161	100463460	35	5	189656	1.2638	0.10316	C4orf17
ENSG00000165661	9	139098179	139137687	24	5	189656	1.2637	0.10316	QSOX2
ENSG00000196917	12	123104824	123215390	40	8	189656	1.2636	0.10319	HCAR1
ENSG00000141298	17	27952956	28257294	80	4	189656	1.2632	0.10326	SSH2
ENSG00000176386	9	116018115	116037869	11	3	189656	1.2631	0.10328	CDC26
ENSG00000189050	17	58029601	58042122	8	2	189656	1.2629	0.10331	RNFT1
ENSG00000163935	3	52937588	53080766	71	8	189656	1.2626	0.10337	SFMBT1
ENSG00000160190	21	43916118	44001550	120	12	189656	1.262	0.10347	SLC37A1
ENSG00000163069	4	52886872	52904648	9	1	189656	1.2611	0.10363	SGCB
ENSG00000078804	20	33292094	33301243	4	1	189656	1.2602	0.10379	TP53INP2
ENSG00000163155	1	151132224	151138424	2	1	189656	1.2599	0.10386	LYSMD1
ENSG00000005981	7	95107756	95169544	76	11	189656	1.259	0.10402	ASB4
ENSG00000182253	15	99638420	99675798	50	8	189656	1.2579	0.10422	SYNM
ENSG00000182670	21	38445526	38575413	134	4	189656	1.2579	0.10422	TTC3
ENSG00000175911	17	78977135	78978932	1	1	189656	1.2577	0.10426	AC127496.1
ENSG00000149527	1	2357419	2436969	47	14	189656	1.2574	0.1043	PLCH2
ENSG00000172464	11	56408942	56409947	1	1	189656	1.2574	0.1043	OR5AP2
ENSG00000149488	20	2517253	2622430	158	19	189656	1.2573	0.10432	TMC2
ENSG00000117859	1	52042851	52254889	47	7	189656	1.2571	0.10436	OSBPL9
ENSG00000129493	14	31760994	31889788	51	6	189656	1.2571	0.10437	HEATR5A
ENSG00000086065	9	33264940	33281977	3	1	189656	1.2566	0.10446	CHMP5
ENSG00000163749	4	77234154	77343021	45	6	189656	1.2564	0.10448	CCDC158
ENSG00000119820	2	32502979	32541663	13	4	189656	1.2557	0.10461	YIPF4
ENSG00000203785	1	153065611	153078660	4	2	189656	1.2552	0.1047	SPRR2E
ENSG00000124508	6	26383324	26395102	17	5	189656	1.2539	0.10493	BTN2A2
ENSG00000153246	2	160788519	160919121	173	21	189656	1.2529	0.10512	PLA2R1
ENSG00000005075	7	102113565	102119354	2	1	189656	1.2521	0.10527	POLR2J
ENSG00000116962	1	236139130	236228462	101	17	189656	1.2513	0.10541	NID1
ENSG00000131591	1	1017198	1051741	17	5	189656	1.251	0.10547	C1orf159
ENSG00000174502	1	205882176	205912588	60	11	189656	1.2505	0.10556	SLC26A9
ENSG00000113722	5	149546358	149564120	10	2	189656	1.25	0.10564	CDX1
ENSG00000268182	19	57154513	57167134	14	2	189656	1.25	0.10565	SMIM17
ENSG00000131652	16	3074028	3077756	2	1	189656	1.2497	0.10571	THOC6
ENSG00000196109	19	22361893	22379753	9	2	189656	1.2496	0.10571	ZNF676
ENSG00000136689	2	113864791	113891593	60	7	189656	1.249	0.10583	IL1RN
ENSG00000073350	17	73521161	73571289	46	6	189656	1.249	0.10584	LLGL2
ENSG00000165973	11	20691117	21597227	1218	158	189656	1.2489	0.10586	NELL1
ENSG00000075415	12	98987369	98995946	4	2	189656	1.2488	0.10588	SLC25A3
ENSG00000167522	16	89334038	89556969	121	12	189656	1.2487	0.10589	ANKRD11
ENSG00000112183	6	17281577	17294106	6	2	189656	1.2479	0.10604	RBM24
ENSG00000165124	9	113127531	113342160	324	37	189656	1.2479	0.10604	SVEP1
ENSG00000171490	16	11929056	11945442	10	2	189656	1.2478	0.10604	RSL1D1
ENSG00000179002	1	19166093	19186176	18	6	189656	1.2477	0.10608	TAS1R2
ENSG00000037749	5	153418466	153600038	199	18	189656	1.2475	0.10611	MFAP3
ENSG00000111859	6	11183531	11382581	268	47	189656	1.2475	0.10612	NEDD9
ENSG00000136267	7	14184674	15014402	1152	98	189656	1.2467	0.10626	DGKB
ENSG00000160392	19	40825443	40854434	18	4	189656	1.2466	0.10626	C19orf47
ENSG00000214787	11	59968726	60010561	45	6	189656	1.2464	0.10631	MS4A4E
ENSG00000111713	12	21689123	21757781	96	6	189656	1.2463	0.10632	GYS2
ENSG00000105993	7	157128075	157210133	57	6	189656	1.2463	0.10634	DNAJB6
ENSG00000175497	2	115199876	116603328	1289	89	189656	1.2459	0.1064	DPP10
ENSG00000212935	21	45977673	45978643	1	1	189656	1.2455	0.10647	KRTAP10-3
ENSG00000132604	16	69389464	69442474	9	3	189656	1.2455	0.10648	TERF2
ENSG00000167183	17	46029333	46035244	5	2	189656	1.2448	0.1066	PRR15L
ENSG00000267740	19	5866182	5903798	37	6	189656	1.2444	0.10668	AC024592.12
ENSG00000268076	12	25381515	25390840	13	5	189656	1.2443	0.1067	AC087239.1
ENSG00000159251	15	35080297	35088340	7	3	189656	1.2442	0.10671	ACTC1
ENSG00000256222	20	55933496	55934878	3	1	189656	1.2441	0.10673	MTRNR2L3
ENSG00000087510	20	55204358	55214339	4	2	189656	1.244	0.10675	TFAP2C
ENSG00000215009	12	7456880	7481320	13	3	189656	1.2438	0.10679	ACSM4
ENSG00000184451	17	40830907	40835935	2	1	189656	1.2436	0.10682	CCR10
ENSG00000117143	1	162531323	162569627	18	4	189656	1.2435	0.10685	UAP1
ENSG00000188582	3	142668006	142682178	6	3	189656	1.2434	0.10686	PAQR9
ENSG00000141026	17	17380300	17396540	6	2	189656	1.2428	0.10697	MED9
ENSG00000161031	19	15579456	15609767	12	4	189656	1.2424	0.10705	PGLYRP2
ENSG00000214511	12	51347705	51364289	27	6	189656	1.2421	0.1071	HIGD1C
ENSG00000185088	15	63418071	63450220	37	5	189656	1.2418	0.10716	RPS27L
ENSG00000182912	21	45937099	45945835	2	1	189656	1.2412	0.10727	C21orf90
ENSG00000166821	15	90220995	90234014	8	2	189656	1.2409	0.10733	PEX11A
ENSG00000184838	5	119799973	120023027	282	30	189656	1.2404	0.10742	PRR16
ENSG00000176029	11	8941623	8954553	8	2	189656	1.2398	0.10753	C11orf16
ENSG00000055813	2	56411258	56613308	267	31	189656	1.2396	0.10756	CCDC85A
ENSG00000096384	6	44214824	44221620	4	2	189656	1.2396	0.10757	HSP90AB1
ENSG00000106617	7	151253197	151574210	334	67	189656	1.2393	0.10762	PRKAG2
ENSG00000077458	11	95502106	95523573	24	3	189656	1.2391	0.10765	FAM76B
ENSG00000151005	4	164392257	164395047	1	1	189656	1.2388	0.1077	TKTL2
ENSG00000132958	13	19997017	20110903	40	5	189656	1.2382	0.10782	TPTE2
ENSG00000136098	13	52706775	52733996	21	3	189656	1.2381	0.10784	NEK3
ENSG00000083093	16	23614488	23652631	13	3	189656	1.2374	0.10796	PALB2
ENSG00000178021	2	54480315	54483409	7	3	189656	1.2366	0.10812	TSPYL6
ENSG00000100577	14	77787227	77797940	22	6	189656	1.2365	0.10813	GSTZ1
ENSG00000254206	16	29392675	29415350	1	1	189656	1.2363	0.10818	NPIPB11
ENSG00000124151	20	46130601	46285621	95	10	189656	1.2363	0.10818	NCOA3
ENSG00000175544	11	67219877	67226699	5	2	189656	1.2356	0.10831	CABP4
ENSG00000121653	11	45907202	45928016	5	2	189656	1.2353	0.10835	MAPK8IP1
ENSG00000222009	1	45274154	45281257	5	1	189656	1.2338	0.10864	BTBD19
ENSG00000138867	22	24936406	24951903	16	3	189656	1.2337	0.10866	GUCD1
ENSG00000205445	21	45970240	45971388	1	1	189656	1.2326	0.10887	KRTAP10-2
ENSG00000144747	3	69068978	69101484	27	5	189656	1.2315	0.10907	TMF1
ENSG00000109743	4	15704573	15739936	72	8	189656	1.231	0.10917	BST1
ENSG00000223601	10	22497743	22498950	2	1	189656	1.2306	0.10923	EBLN1
ENSG00000149534	11	59855734	59863444	13	2	189656	1.2306	0.10923	MS4A2
ENSG00000169126	10	28064115	28287977	157	13	189656	1.2305	0.10926	ARMC4
ENSG00000130383	19	5865837	5903798	38	6	189656	1.2304	0.10927	FUT5
ENSG00000116171	1	53392901	53517375	136	10	189656	1.2296	0.10942	SCP2
ENSG00000038532	16	11038345	11276046	265	15	189656	1.2292	0.1095	CLEC16A
ENSG00000131019	6	150384286	150390231	10	3	189656	1.229	0.10953	ULBP3
ENSG00000021776	15	35147732	35262040	83	8	189656	1.2283	0.10967	AQR
ENSG00000122643	7	33053742	33102409	54	4	189656	1.2277	0.10977	NT5C3A
ENSG00000109586	4	174089904	174245118	82	11	189656	1.2277	0.10979	GALNT7
ENSG00000153922	5	98190908	98262240	52	5	189656	1.2276	0.1098	CHD1
ENSG00000142684	1	26496362	26498551	7	2	189656	1.2274	0.10983	ZNF593
ENSG00000189269	22	23950639	23974508	16	4	189656	1.2272	0.10988	C22orf43
ENSG00000269858	19	41304901	41314338	7	3	189656	1.2268	0.10994	EGLN2
ENSG00000165626	10	13480484	13570974	113	12	189656	1.2267	0.10996	BEND7
ENSG00000140750	16	24930706	25026987	46	4	189656	1.2267	0.10996	ARHGAP17
ENSG00000136371	15	80125927	80189721	72	13	189656	1.2267	0.10997	MTHFS
ENSG00000253797	13	52598827	52607736	8	2	189656	1.2264	0.11002	UTP14C
ENSG00000187066	11	64852451	64856847	1	1	189656	1.2263	0.11003	TMEM262
ENSG00000137809	15	68594050	68724501	219	36	189656	1.2256	0.11018	ITGA11
ENSG00000105176	19	30414551	30506611	52	6	189656	1.2253	0.11023	URI1
ENSG00000099960	22	21383007	21387129	4	1	189656	1.2233	0.11061	SLC7A4
ENSG00000108244	17	39078948	39093886	19	3	189656	1.2228	0.1107	KRT23
ENSG00000117707	1	214156524	214214595	29	6	189656	1.2226	0.11074	PROX1
ENSG00000243729	6	29323007	29399744	2	1	189656	1.2226	0.11075	OR5V1
ENSG00000164631	7	6728064	6746554	13	5	189656	1.222	0.11085	ZNF12
ENSG00000173214	6	111580551	111592370	13	4	189656	1.2217	0.11092	KIAA1919
ENSG00000198198	1	43855553	43918321	35	3	189656	1.2211	0.11103	SZT2
ENSG00000144677	3	37903451	38025960	68	7	189656	1.2204	0.11116	CTDSPL
ENSG00000075785	3	128444965	128533639	29	4	189656	1.2201	0.11121	RAB7A
ENSG00000205060	7	133974084	134001803	53	2	189656	1.2199	0.11126	SLC35B4
ENSG00000109182	4	48988264	49064098	37	2	189656	1.2197	0.11129	CWH43
ENSG00000132429	6	105606155	105627870	25	4	189656	1.2191	0.11141	POPDC3
ENSG00000187017	1	6484848	6521430	4	1	189656	1.219	0.11142	ESPN
ENSG00000229833	19	7694623	7696842	1	1	189656	1.219	0.11142	PET100
ENSG00000267881	19	42212531	42265190	35	3	189656	1.219	0.11142	CEA
ENSG00000134389	1	196946667	196978804	19	4	189656	1.219	0.11143	CFHR5
ENSG00000125954	14	65381203	65528521	93	12	189656	1.2188	0.11146	CHURC1-FNTB
ENSG00000257365	14	65381203	65529368	93	12	189656	1.2188	0.11146	FNTB
ENSG00000090372	19	47222764	47250251	14	4	189656	1.218	0.11162	STRN4
ENSG00000164647	7	89783689	89794143	16	4	189656	1.2178	0.11165	STEAP1
ENSG00000111665	12	6953957	6961230	3	1	189656	1.2178	0.11165	CDCA3
ENSG00000130856	18	74534563	74682683	123	13	189656	1.2172	0.11177	ZNF236
ENSG00000187918	11	5474638	5475707	5	2	189656	1.2168	0.11183	OR51I2
ENSG00000153395	5	1456595	1524092	80	19	189656	1.2162	0.11195	LPCAT1
ENSG00000174744	11	66104804	66112596	5	2	189656	1.2155	0.11209	BRMS1
ENSG00000181039	1	145470508	145475646	1	1	189656	1.2153	0.11212	ANKRD34A
ENSG00000224877	17	79213039	79215081	1	1	189656	1.2153	0.11212	C17orf89
ENSG00000178567	3	37027357	37034795	2	1	189656	1.2148	0.11223	EPM2AIP1
ENSG00000142541	19	49990811	49995565	1	1	189656	1.2145	0.11227	RPL13A
ENSG00000144036	2	72403113	73053170	426	13	189656	1.2144	0.11229	EXOC6B
ENSG00000136839	9	107379529	107380485	3	1	189656	1.2141	0.11236	OR13C9
ENSG00000162241	11	65142663	65151172	2	1	189656	1.2135	0.11248	SLC25A45
ENSG00000171840	12	673462	772945	102	16	189656	1.2131	0.11255	NINJ2
ENSG00000108679	17	76967320	76976191	8	3	189656	1.2113	0.11289	LGALS3BP
ENSG00000176720	2	242498136	242513546	8	3	189656	1.2112	0.11291	BOK
ENSG00000215203	4	42895284	43032675	140	18	189656	1.2111	0.11293	GRXCR1
ENSG00000058262	3	127770484	127790526	20	2	189656	1.211	0.11294	SEC61A1
ENSG00000125319	17	42219274	42239844	11	2	189656	1.2109	0.11297	C17orf53
ENSG00000141756	17	39968932	39979465	1	1	189656	1.2108	0.11298	FKBP10
ENSG00000164363	5	1225470	1246304	12	5	189656	1.2108	0.11299	SLC6A18
ENSG00000139330	12	91444268	91451760	21	5	189656	1.21	0.11314	KERA
ENSG00000101446	20	44141101	44144264	3	1	189656	1.2099	0.11315	SPINT3
ENSG00000149483	11	61129473	61136981	1	1	189656	1.2096	0.11322	TMEM138
ENSG00000168333	8	49966870	49988649	18	3	189656	1.2092	0.1133	C8orf22
ENSG00000033030	12	122957417	122985518	11	2	189656	1.2091	0.11331	ZCCHC8
ENSG00000103064	16	68298433	68335722	12	2	189656	1.2083	0.11347	SLC7A6
ENSG00000197140	8	38964509	39142430	73	6	189656	1.208	0.11352	ADAM32
ENSG00000151726	4	185676749	185747972	40	8	189656	1.2076	0.1136	ACSL1
ENSG00000254440	6	138537129	138539627	6	1	189656	1.2075	0.11362	PBOV1
ENSG00000109685	4	1873151	1983934	9	4	189656	1.2072	0.11369	WHSC1
ENSG00000106028	7	141438121	141487722	38	1	189656	1.207	0.11371	SSBP1
ENSG00000198846	8	59717977	60031767	380	41	189656	1.2066	0.11379	TOX
ENSG00000174799	4	56815037	56899529	39	5	189656	1.206	0.11391	CEP135
ENSG00000038382	5	14143811	14532235	384	29	189656	1.2057	0.11396	TRIO
ENSG00000111530	12	67663061	67713731	69	7	189656	1.2057	0.11398	CAND1
ENSG00000102575	19	11685475	11689823	4	1	189656	1.2056	0.11398	ACP5
ENSG00000184224	11	67370351	67374177	3	1	189656	1.2055	0.114	C11orf72
ENSG00000136634	1	206940947	206945839	12	4	189656	1.2048	0.11414	IL10
ENSG00000175634	11	67195931	67202872	6	1	189656	1.2045	0.1142	RPS6KB2
ENSG00000159685	3	126423063	126679249	127	11	189656	1.2042	0.11426	CHCHD6
ENSG00000178685	8	145051321	145086940	11	1	189656	1.2029	0.1145	PARP10
ENSG00000111276	12	12867992	12875305	6	3	189656	1.2026	0.11457	CDKN1B
ENSG00000203795	10	124670217	124672627	4	2	189656	1.2025	0.11458	FAM24A
ENSG00000164144	4	153701089	153839615	48	7	189656	1.2024	0.11461	ARFIP1
ENSG00000047621	12	4596894	4647674	26	2	189656	1.2022	0.11463	C12orf4
ENSG00000048471	16	12070594	12668146	846	70	189656	1.2022	0.11465	SNX29
ENSG00000103642	15	63413999	63434260	21	2	189656	1.202	0.11468	LACTB
ENSG00000176244	10	15119522	15130775	7	3	189656	1.2017	0.11474	ACBD7
ENSG00000112394	6	111408781	111552397	78	9	189656	1.2015	0.11478	SLC16A10
ENSG00000198788	11	1074875	1104419	16	4	189656	1.2014	0.11479	MUC2
ENSG00000090376	12	66582659	66648402	36	7	189656	1.2012	0.11484	IRAK3
ENSG00000108557	17	17584787	17714767	52	8	189656	1.201	0.11487	RAI1
ENSG00000156395	10	106400859	107024993	741	35	189656	1.2007	0.11493	SORCS3
ENSG00000221963	22	36044442	36064456	21	3	189656	1.2006	0.11495	APOL6
ENSG00000217825	7	154988273	154990165	5	2	189656	1.2004	0.11499	AC099552.4
ENSG00000196872	2	99410309	99552722	104	6	189656	1.2004	0.115	KIAA1211L
ENSG00000179627	14	105266933	105271049	1	1	189656	1.2001	0.11505	ZBTB42
ENSG00000238227	9	139006427	139010731	1	1	189656	1.1999	0.11509	C9orf69
ENSG00000213402	11	67202981	67205538	1	1	189656	1.1998	0.11511	PTPRCAP
ENSG00000216588	19	45116940	45140081	19	4	189656	1.1986	0.11534	IGSF23
ENSG00000163785	3	133784147	133969689	167	16	189656	1.1984	0.11537	RYK
ENSG00000197980	3	156543270	156763918	200	19	189656	1.198	0.11546	LEKR1
ENSG00000088827	20	3667617	3687775	38	9	189656	1.1978	0.1155	SIGLEC1
ENSG00000188641	1	97543299	98386605	578	69	189656	1.1975	0.11555	DPYD
ENSG00000198685	3	128290843	128294929	5	3	189656	1.1974	0.11558	C3orf27
ENSG00000121671	11	45868669	45904798	24	6	189656	1.1974	0.11558	CRY2
ENSG00000157734	15	64443914	64449680	1	1	189656	1.1958	0.11588	SNX22
ENSG00000130714	9	134378289	134399193	27	2	189656	1.1949	0.11606	POMT1
ENSG00000101246	20	62329996	62339377	4	1	189656	1.1946	0.11611	ARFRP1
ENSG00000165410	14	35179593	35184029	1	1	189656	1.1946	0.11613	CFL2
ENSG00000166938	15	66585555	66626236	22	6	189656	1.1945	0.11615	DIS3L
ENSG00000027001	13	24304328	24463558	188	16	189656	1.1942	0.1162	MIPEP
ENSG00000258315	17	6917814	6920844	2	1	189656	1.1938	0.11629	C17orf49
ENSG00000132906	1	15817327	15853029	61	6	189656	1.1935	0.11634	CASP9
ENSG00000134809	11	57295936	57298276	2	1	189656	1.1929	0.11646	TIMM10
ENSG00000109705	4	13542454	13546674	1	1	189656	1.1928	0.11647	NKX3-2
ENSG00000077348	19	41892279	41903384	3	1	189656	1.1925	0.11653	EXOSC5
ENSG00000143768	1	226124298	226129189	2	1	189656	1.192	0.11663	LEFTY2
ENSG00000163154	1	151129105	151132225	1	1	189656	1.1914	0.11675	TNFAIP8L2
ENSG00000085552	1	159896829	159915386	23	7	189656	1.1913	0.11678	IGSF9
ENSG00000126583	19	54382444	54410906	14	6	189656	1.1908	0.11687	PRKCG
ENSG00000158092	3	136581050	136668665	49	2	189656	1.1904	0.11695	NCK1
ENSG00000152291	2	85545147	85555548	23	2	189656	1.1897	0.11707	TGOLN2
ENSG00000159720	16	67471917	67515140	12	3	189656	1.1898	0.11707	ATP6V0D1
ENSG00000172725	11	67205519	67211292	1	1	189656	1.1896	0.1171	CORO1B
ENSG00000242372	20	33866714	33872788	7	1	189656	1.1895	0.11713	EIF6
ENSG00000100225	22	32870663	32894818	50	5	189656	1.1892	0.11717	FBXO7
ENSG00000090263	7	140705854	140715028	10	3	189656	1.189	0.11722	MRPS33
ENSG00000116996	1	238045705	238054094	11	3	189656	1.1885	0.11731	ZP4
ENSG00000075426	2	28615315	28640179	19	3	189656	1.1883	0.11736	FOSL2
ENSG00000268965	17	76422409	76422834	1	1	189656	1.1881	0.1174	AC061992.1
ENSG00000007384	16	108058	126354	12	4	189656	1.1873	0.11755	RHBDF1
ENSG00000116157	1	53068044	53074723	3	1	189656	1.1872	0.11757	GPX7
ENSG00000141337	17	66255323	66418872	99	27	189656	1.1872	0.11758	ARSG
ENSG00000128512	7	111366166	111846466	466	79	189656	1.1868	0.11766	DOCK4
ENSG00000169045	5	179041179	179061785	9	2	189656	1.1866	0.11769	HNRNPH1
ENSG00000179144	7	150211918	150218161	12	4	189656	1.1863	0.11775	GIMAP7
ENSG00000112658	6	43139037	43149243	6	2	189656	1.1854	0.11792	SRF
ENSG00000120949	1	12123434	12204264	45	12	189656	1.1852	0.11796	TNFRSF8
ENSG00000134461	10	5903580	5931869	34	4	189656	1.1851	0.11799	ANKRD16
ENSG00000183513	2	99215773	99224978	6	1	189656	1.185	0.11801	COA5
ENSG00000163162	2	101887681	101925163	27	5	189656	1.1844	0.11813	RNF149
ENSG00000101188	20	61340189	61394123	79	15	189656	1.1843	0.11815	NTSR1
ENSG00000263809	17	8271956	8286505	13	3	189656	1.1841	0.11818	RP11-849F2.7
ENSG00000211445	5	150400124	150408554	24	5	189656	1.184	0.11821	GPX3
ENSG00000167685	19	56643968	56672262	11	2	189656	1.1839	0.11823	ZNF444
ENSG00000240505	17	16832849	16875432	56	8	189656	1.1838	0.11824	TNFRSF13B
ENSG00000198951	22	42454358	42466846	11	2	189656	1.1837	0.11827	NAGA
ENSG00000261667	8	144161874	144164418	2	1	189656	1.183	0.1184	RP11-520P18.5
ENSG00000070010	22	19437433	19466738	28	3	189656	1.1824	0.11851	UFD1L
ENSG00000255730	19	41856758	41930906	42	3	189656	1.1821	0.11858	CTC-435M10.3
ENSG00000006744	17	12895708	12921504	31	3	189656	1.182	0.11861	ELAC2
ENSG00000121410	19	58856544	58864865	4	1	189656	1.182	0.11861	A1BG
ENSG00000198729	6	150464212	150571493	173	35	189656	1.1818	0.11865	PPP1R14C
ENSG00000167173	15	75487984	75504510	2	1	189656	1.1816	0.11869	C15orf39
ENSG00000141562	17	80416056	80448413	13	3	189656	1.1816	0.11869	NARF
ENSG00000100104	22	26879843	26890624	6	2	189656	1.1814	0.11872	SRRD
ENSG00000147316	8	6264113	6501144	609	61	189656	1.1812	0.11877	MCPH1
ENSG00000115239	2	53759810	54087170	341	45	189656	1.181	0.1188	GPR75-ASB3
ENSG00000137218	6	41737914	41754280	10	4	189656	1.1808	0.11885	FRS3
ENSG00000163521	2	220101328	220110200	2	1	189656	1.1807	0.11887	GLB1L
ENSG00000130433	19	54495542	54515923	16	6	189656	1.1804	0.11892	CACNG6
ENSG00000149346	20	10415951	10617477	223	19	189656	1.1803	0.11894	SLX4IP
ENSG00000221937	7	142919130	142920162	1	1	189656	1.1796	0.11909	TAS2R40
ENSG00000106245	7	99006264	99017239	7	3	189656	1.1794	0.11912	BUD31
ENSG00000145526	5	19473060	20575982	883	62	189656	1.1794	0.11913	CDH18
ENSG00000152749	13	95254157	95286899	35	5	189656	1.179	0.1192	GPR180
ENSG00000155903	3	141205889	141334184	39	2	189656	1.1789	0.11921	RASA2
ENSG00000116774	1	114522063	114524876	3	2	189656	1.1783	0.11934	OLFML3
ENSG00000086061	9	33025209	33039905	17	4	189656	1.1781	0.11938	DNAJA1
ENSG00000163655	3	155588325	155661815	46	6	189656	1.1779	0.11941	GMPS
ENSG00000251246	1	155036224	155059283	6	2	189656	1.1774	0.11952	EFNA3
ENSG00000100626	14	69725994	69821183	119	22	189656	1.1771	0.11959	GALNT16
ENSG00000082269	6	71122644	71270877	105	6	189656	1.1768	0.11963	FAM135A
ENSG00000144746	3	69134095	69155217	14	4	189656	1.176	0.11979	ARL6IP5
ENSG00000160685	1	154975127	154990998	4	2	189656	1.1754	0.11991	ZBTB7B
ENSG00000156795	8	124428965	124479470	62	5	189656	1.1755	0.11991	WDYHV1
ENSG00000162909	1	223889295	223963720	64	6	189656	1.1744	0.12011	CAPN2
ENSG00000258729	14	96741383	96743060	1	1	189656	1.1743	0.12013	DKFZP434O1614
ENSG00000267110	19	55666125	55672039	7	3	189656	1.1741	0.12018	CTD-2587H24.4
ENSG00000169131	5	178138593	178157703	6	2	189656	1.1737	0.12025	ZNF354A
ENSG00000146926	7	150872785	150884919	8	2	189656	1.1733	0.12035	ASB10
ENSG00000106049	7	27565061	27702614	174	7	189656	1.1731	0.12037	HIBADH
ENSG00000171475	17	38375556	38440388	14	1	189656	1.1731	0.12038	WIPF2
ENSG00000100109	22	26887191	26908471	23	5	189656	1.1729	0.12042	TFIP11
ENSG00000110315	11	10533225	10562777	35	4	189656	1.1728	0.12044	RNF141
ENSG00000115271	2	163175350	163228105	20	3	189656	1.1726	0.12048	GCA
ENSG00000154359	8	12579403	12613582	52	7	189656	1.1726	0.12048	LONRF1
ENSG00000182154	9	140445651	140447007	1	1	189656	1.1721	0.12057	MRPL41
ENSG00000114784	3	40351175	40353915	3	1	189656	1.172	0.12059	EIF1B
ENSG00000151665	2	46808076	46844258	35	6	189656	1.1711	0.12079	PIGF
ENSG00000107338	9	37919131	38069210	160	11	189656	1.1709	0.12082	SHB
ENSG00000127124	1	41972036	42501596	491	45	189656	1.1707	0.12085	HIVEP3
ENSG00000175877	7	73275489	73280223	3	1	189656	1.1706	0.12089	WBSCR28
ENSG00000204979	11	60282886	60310194	25	3	189656	1.1705	0.12089	MS4A13
ENSG00000134249	1	120436156	120439118	3	1	189656	1.1704	0.12092	ADAM30
ENSG00000071051	2	106361354	106510730	216	19	189656	1.1703	0.12094	NCK2
ENSG00000158552	2	220059959	220074373	3	2	189656	1.1694	0.12112	ZFAND2B
ENSG00000142892	1	77554675	77685115	110	12	189656	1.1692	0.12117	PIGK
ENSG00000254521	19	51994611	52005043	12	3	189656	1.169	0.1212	SIGLEC12
ENSG00000166685	17	71189129	71204646	15	2	189656	1.169	0.12121	COG1
ENSG00000037757	19	13875346	13885096	5	2	189656	1.1689	0.12123	MRI1
ENSG00000149922	16	30097114	30103208	3	1	189656	1.1682	0.12135	TBX6
ENSG00000134376	1	197170592	197447585	147	18	189656	1.1676	0.12148	CRB1
ENSG00000156675	8	37716136	37756985	14	3	189656	1.1669	0.12162	RAB11FIP1
ENSG00000176927	17	28256218	28435470	71	4	189656	1.1668	0.12164	EFCAB5
ENSG00000135824	1	182615239	182653711	20	4	189656	1.1667	0.12166	RGS8
ENSG00000157349	16	70323566	70369186	1	1	189656	1.1659	0.12182	DDX19B
ENSG00000169427	8	140613081	140715299	114	23	189656	1.1657	0.12186	KCNK9
ENSG00000117425	1	45285516	45308735	16	4	189656	1.1655	0.1219	PTCH2
ENSG00000138678	4	84457067	84527028	31	4	189656	1.1655	0.12192	AGPAT9
ENSG00000104731	16	87730091	87799598	65	12	189656	1.1654	0.12192	KLHDC4
ENSG00000104549	8	126010739	126034525	27	3	189656	1.1648	0.12205	SQLE
ENSG00000145901	5	150409506	150473138	95	19	189656	1.1646	0.12208	TNIP1
ENSG00000154917	3	133543083	133614680	78	19	189656	1.1635	0.12231	RAB6B
ENSG00000178828	1	20140523	20141771	2	1	189656	1.1631	0.12239	RNF186
ENSG00000123405	12	54685895	54694905	1	1	189656	1.163	0.12242	NFE2
ENSG00000113569	5	37288239	37371283	26	5	189656	1.1622	0.12258	NUP155
ENSG00000066739	14	96747595	96830207	65	7	189656	1.162	0.12262	ATG2B
ENSG00000178927	17	80400465	80408705	5	2	189656	1.1619	0.12264	C17orf62
ENSG00000268730	15	99859300	99859828	1	1	189656	1.1618	0.12265	AC022819.2
ENSG00000080839	20	35624752	35724398	19	4	189656	1.1616	0.1227	RBL1
ENSG00000136141	13	47127303	47327175	259	17	189656	1.1615	0.12273	LRCH1
ENSG00000105221	19	40736224	40791443	20	4	189656	1.1612	0.12278	AKT2
ENSG00000130844	19	54024235	54083523	58	13	189656	1.1611	0.1228	ZNF331
ENSG00000148331	9	132399171	132404444	4	1	189656	1.1603	0.12296	ASB6
ENSG00000164815	7	103766788	103848495	113	10	189656	1.1594	0.12314	ORC5
ENSG00000076321	1	173684080	173755840	12	3	189656	1.1591	0.12321	KLHL20
ENSG00000138621	15	75315896	75409803	57	8	189656	1.1589	0.12326	PPCDC
ENSG00000088876	20	2462463	2505348	42	10	189656	1.158	0.12343	ZNF343
ENSG00000133243	19	1985447	2034880	17	8	189656	1.1577	0.1235	BTBD2
ENSG00000107371	9	37766975	37801434	37	5	189656	1.1575	0.12353	EXOSC3
ENSG00000006747	7	12610203	12693228	138	21	189656	1.1571	0.12362	SCIN
ENSG00000140379	15	80253231	80263788	9	2	189656	1.1569	0.12365	BCL2A1
ENSG00000160214	21	45209394	45225174	25	5	189656	1.1563	0.12378	RRP1
ENSG00000130368	6	160327974	160329108	1	1	189656	1.1562	0.12379	MAS1
ENSG00000196407	1	151819739	151826173	6	1	189656	1.1551	0.12402	THEM5
ENSG00000179820	19	54369477	54379691	2	1	189656	1.1551	0.12402	MYADM
ENSG00000009307	1	115259534	115301297	24	3	189656	1.1551	0.12403	CSDE1
ENSG00000272741	3	195975101	196045093	17	3	189656	1.1547	0.12411	RP11-447L10.1
ENSG00000055609	7	151832010	152133090	81	3	189656	1.1547	0.12411	KMT2C
ENSG00000100994	20	25228705	25278650	46	6	189656	1.1541	0.12423	PYGB
ENSG00000267059	19	1578338	1605444	8	3	189656	1.1541	0.12424	UQCR11
ENSG00000124693	6	26031817	26032288	1	1	189656	1.1538	0.12429	HIST1H3B
ENSG00000185899	7	143140546	143141502	1	1	189656	1.1538	0.12429	TAS2R60
ENSG00000188859	1	166026674	166136206	109	13	189656	1.1534	0.12437	FAM78B
ENSG00000166816	16	75145758	75150669	1	1	189656	1.153	0.12446	LDHD
ENSG00000002549	4	17578815	17609595	21	1	189656	1.1529	0.12447	LAP3
ENSG00000144218	2	100162323	100759201	484	35	189656	1.1527	0.12453	AFF3
ENSG00000212657	17	39463952	39465505	5	1	189656	1.1526	0.12454	KRTAP16-1
ENSG00000198879	10	7200586	7453450	258	32	189656	1.1516	0.12475	SFMBT2
ENSG00000168038	3	41288090	42003922	568	27	189656	1.1511	0.12485	ULK4
ENSG00000066651	6	126307576	126360422	25	2	189656	1.1505	0.12496	TRMT11
ENSG00000172318	2	168675182	168730551	21	5	189656	1.1502	0.12502	B3GALT1
ENSG00000268864	19	54102882	54106751	2	1	189656	1.15	0.12506	CTB-167G5.5
ENSG00000115966	2	175936978	176033110	73	5	189656	1.1493	0.12521	ATF2
ENSG00000140396	8	71021997	71316040	194	10	189656	1.1486	0.12535	NCOA2
ENSG00000132963	13	29233241	29253062	19	3	189656	1.1485	0.12538	POMP
ENSG00000138944	22	44639547	44708731	114	23	189656	1.1476	0.12557	KIAA1644
ENSG00000143590	1	155036224	155060014	7	2	189656	1.1472	0.12564	EFNA3
ENSG00000161914	19	11594242	11616738	11	2	189656	1.1472	0.12565	ZNF653
ENSG00000180891	17	55938604	56032684	75	18	189656	1.1471	0.12567	CUEDC1
ENSG00000172244	5	43486803	43515247	14	3	189656	1.147	0.12569	C5orf34
ENSG00000151413	14	31959162	32330430	334	15	189656	1.1468	0.12573	NUBPL
ENSG00000186976	22	43924624	44208217	286	19	189656	1.1467	0.12575	EFCAB6
ENSG00000164331	5	72848160	72861511	14	3	189656	1.1466	0.12577	ANKRA2
ENSG00000253976	8	56047763	56054918	11	3	189656	1.1466	0.12578	RP11-386G21.1
ENSG00000188223	19	36236579	36245420	4	2	189656	1.1465	0.1258	AC002398.9
ENSG00000147669	8	101162812	101166230	5	2	189656	1.1463	0.12584	POLR2K
ENSG00000165029	9	107543283	107690518	233	45	189656	1.1459	0.12592	ABCA1
ENSG00000204371	6	31847536	31865464	6	3	189656	1.1456	0.12597	EHMT2
ENSG00000197568	1	70820488	70851022	10	2	189656	1.1455	0.12601	HHLA3
ENSG00000165828	10	135160650	135166187	1	1	189656	1.1447	0.12617	PRAP1
ENSG00000183977	3	20021453	20053822	21	6	189656	1.1446	0.12618	PP2D1
ENSG00000103351	16	3550924	3589048	13	5	189656	1.1444	0.12623	CLUAP1
ENSG00000187742	9	91933421	91974557	2	1	189656	1.1429	0.12654	SECISBP2
ENSG00000105388	19	42212504	42233718	12	2	189656	1.1427	0.12658	CEACAM5
ENSG00000198556	7	99070464	99101273	6	2	189656	1.1421	0.12672	ZNF789
ENSG00000145979	6	13266774	13328815	149	12	189656	1.1418	0.12677	TBC1D7
ENSG00000121057	17	55162453	55198710	32	9	189656	1.1416	0.12682	AKAP1
ENSG00000166197	10	103911933	103923627	6	1	189656	1.1413	0.12687	NOLC1
ENSG00000121281	16	50280048	50352046	55	9	189656	1.1411	0.12692	ADCY7
ENSG00000140876	16	77756411	77776157	47	10	189656	1.1403	0.12707	NUDT7
ENSG00000174450	15	23684645	23692381	3	1	189656	1.1403	0.12708	GOLGA6L2
ENSG00000196072	10	102033713	102046469	2	1	189656	1.1402	0.1271	BLOC1S2
ENSG00000175768	9	37582643	37592639	8	2	189656	1.1399	0.12715	TOMM5
ENSG00000160752	1	155278539	155290457	4	1	189656	1.1399	0.12716	FDPS
ENSG00000134146	15	35509546	35838394	211	20	189656	1.1399	0.12716	DPH6
ENSG00000184508	15	91474148	91475799	2	1	189656	1.1399	0.12717	HDDC3
ENSG00000135324	6	84743475	84800600	46	6	189656	1.1392	0.12732	MRAP2
ENSG00000256771	19	19976695	20005483	6	1	189656	1.1388	0.12739	ZNF253
ENSG00000128268	22	39853349	39888199	17	5	189656	1.1388	0.12739	MGAT3
ENSG00000163449	2	216946589	216967506	22	4	189656	1.1387	0.12741	TMEM169
ENSG00000260916	15	55632230	55700708	55	8	189656	1.138	0.12755	CCPG1
ENSG00000185745	10	91152303	91163745	8	2	189656	1.1378	0.12759	IFIT1
ENSG00000145348	4	106962756	107242652	134	8	189656	1.137	0.12776	TBCK
ENSG00000108641	17	19240867	19281495	12	3	189656	1.137	0.12777	B9D1
ENSG00000115484	2	62095224	62115939	18	4	189656	1.1364	0.12788	CCT4
ENSG00000229676	19	22817126	22850472	15	3	189656	1.136	0.12799	ZNF492
ENSG00000186468	5	81569177	81574396	5	1	189656	1.1358	0.12801	RPS23
ENSG00000111834	6	116937642	116954148	21	5	189656	1.1357	0.12804	RSPH4A
ENSG00000119729	2	46768945	46810260	25	5	189656	1.1355	0.12808	RHOQ
ENSG00000167193	17	1323983	1366456	19	3	189656	1.1355	0.12809	CRK
ENSG00000004948	7	93053799	93204042	147	18	189656	1.1354	0.12811	CALCR
ENSG00000158748	1	19991780	20006055	7	2	189656	1.1352	0.12814	HTR6
ENSG00000179270	2	29283842	29297127	30	4	189656	1.1351	0.12816	C2orf71
ENSG00000148985	11	3818954	3847601	18	4	189656	1.1349	0.1282	PGAP2
ENSG00000034053	15	29129629	29410518	201	17	189656	1.1348	0.12823	APBA2
ENSG00000166780	16	15528152	15718885	67	12	189656	1.1342	0.12835	C16orf45
ENSG00000163012	2	187692562	187713935	49	2	189656	1.1342	0.12836	ZSWIM2
ENSG00000134533	12	15260717	15501609	165	16	189656	1.1342	0.12836	RERG
ENSG00000160185	21	43824008	43867791	89	14	189656	1.134	0.12839	UBASH3A
ENSG00000180190	8	439803	495781	72	11	189656	1.1338	0.12843	TDRP
ENSG00000150477	18	34409069	34812135	212	9	189656	1.1334	0.12851	KIAA1328
ENSG00000184635	19	20011722	20046384	22	4	189656	1.1331	0.12858	ZNF93
ENSG00000131196	18	77155856	77289325	112	22	189656	1.1329	0.12863	NFATC1
ENSG00000133816	11	12115543	12285334	324	47	189656	1.1328	0.12864	MICAL2
ENSG00000214274	14	21152336	21167130	28	8	189656	1.1328	0.12864	ANG
ENSG00000107771	10	86088342	86278273	172	14	189656	1.1327	0.12866	CCSER2
ENSG00000204538	6	31105313	31107127	13	6	189656	1.1327	0.12867	PSORS1C2
ENSG00000175895	8	96146032	96168912	22	4	189656	1.1324	0.12872	PLEKHF2
ENSG00000119888	2	47572297	47614740	20	5	189656	1.1323	0.12875	EPCAM
ENSG00000176771	2	133429374	134326034	867	99	189656	1.1323	0.12876	NCKAP5
ENSG00000101425	20	36888551	36965907	79	20	189656	1.132	0.12882	BPI
ENSG00000080822	3	98216756	98241910	24	6	189656	1.1318	0.12886	CLDND1
ENSG00000178732	3	194115550	194119995	2	1	189656	1.1314	0.12894	GP5
ENSG00000011260	17	49337889	49375297	24	3	189656	1.1308	0.12908	UTP18
ENSG00000244694	6	47845764	48036425	230	25	189656	1.1301	0.12922	PTCHD4
ENSG00000213064	1	168195176	168222263	16	2	189656	1.1299	0.12927	SFT2D2
ENSG00000185972	9	36169389	36171329	2	1	189656	1.1299	0.12927	CCIN
ENSG00000168260	14	50550369	50559361	6	2	189656	1.1286	0.12953	C14orf183
ENSG00000124228	20	47835884	47860614	28	4	189656	1.1278	0.1297	DDX27
ENSG00000111670	12	102139275	102224716	60	9	189656	1.1277	0.12971	GNPTAB
ENSG00000178928	19	48304500	48322308	7	2	189656	1.1276	0.12973	TPRX1
ENSG00000108829	17	48452420	48474914	30	6	189656	1.1274	0.12979	LRRC59
ENSG00000203780	10	127585108	127698161	106	8	189656	1.1272	0.12982	FANK1
ENSG00000198844	17	8213559	8225829	15	3	189656	1.1271	0.12985	ARHGEF15
ENSG00000108556	17	4801069	4806369	2	1	189656	1.1271	0.12986	CHRNE
ENSG00000171509	4	159236463	159574524	223	15	189656	1.1268	0.12992	RXFP1
ENSG00000108854	17	62538413	62658186	51	4	189656	1.1267	0.12993	SMURF2
ENSG00000145863	5	160974069	161129599	77	10	189656	1.1267	0.12994	GABRA6
ENSG00000186458	20	238377	241737	13	1	189656	1.1266	0.12996	DEFB132
ENSG00000184489	8	142402093	142441620	17	3	189656	1.1258	0.13013	PTP4A3
ENSG00000125869	20	9495005	9511171	30	7	189656	1.1257	0.13015	LAMP5
ENSG00000184672	8	85095022	85834079	509	29	189656	1.1254	0.1302	RALYL
ENSG00000244274	20	44034697	44039250	2	1	189656	1.1252	0.13026	DBNDD2
ENSG00000188993	4	52859868	52883786	10	2	189656	1.125	0.1303	LRRC66
ENSG00000229937	7	18066405	18067486	1	1	189656	1.1248	0.13033	PRPS1L1
ENSG00000269559	4	75023327	75024085	1	1	189656	1.1243	0.13045	AC093677.1
ENSG00000075429	17	64831235	64881603	58	17	189656	1.1241	0.13049	CACNG5
ENSG00000141580	17	80572438	80606429	28	5	189656	1.1241	0.13049	WDR45B
ENSG00000158955	17	44910567	44964096	32	6	189656	1.1236	0.13059	WNT9B
ENSG00000267795	16	4838398	4846492	1	1	189656	1.1234	0.13063	SMIM22
ENSG00000214226	17	54869274	54916134	27	4	189656	1.1234	0.13064	C17orf67
ENSG00000140941	16	87417601	87438385	12	4	189656	1.1233	0.13065	MAP1LC3B
ENSG00000168591	17	42264338	42269099	3	1	189656	1.1231	0.13071	TMUB2
ENSG00000123179	13	50234859	50265611	12	4	189656	1.123	0.13073	EBPL
ENSG00000163636	3	63996225	64009658	14	3	189656	1.1227	0.13078	PSMD6
ENSG00000127364	7	141478242	141479235	3	1	189656	1.1227	0.13079	TAS2R4
ENSG00000104450	8	101170134	101271506	70	6	189656	1.1223	0.13086	SPAG1
ENSG00000196900	5	125967414	125971979	2	1	189656	1.1223	0.13087	C5orf48
ENSG00000161326	17	35849937	35873603	10	3	189656	1.1222	0.13089	DUSP14
ENSG00000072310	17	17713713	17740325	11	2	189656	1.1222	0.1309	SREBF1
ENSG00000132297	8	133073733	133123406	85	16	189656	1.1216	0.13102	HHLA1
ENSG00000116791	1	75171170	75199092	15	5	189656	1.1201	0.13134	CRYZ
ENSG00000070785	1	45316450	45452282	79	6	189656	1.12	0.13136	EIF2B3
ENSG00000118263	2	207938861	208031991	126	21	189656	1.1198	0.1314	KLF7
ENSG00000148925	11	13409548	13484844	71	6	189656	1.1198	0.1314	BTBD10
ENSG00000204991	16	89884587	89937727	18	3	189656	1.1192	0.13154	SPIRE2
ENSG00000160957	8	145736667	145743229	4	1	189656	1.119	0.13157	RECQL4
ENSG00000250741	2	18736811	18770830	19	4	189656	1.1187	0.13164	NT5C1B-RDH14
ENSG00000185013	2	18737050	18770838	19	4	189656	1.1187	0.13164	NT5C1B
ENSG00000082126	2	202509593	202563417	56	17	189656	1.1184	0.13169	MPP4
ENSG00000130528	19	49654455	49658681	3	1	189656	1.1184	0.1317	HRC
ENSG00000170439	12	56075330	56078395	4	1	189656	1.1183	0.13171	METTL7B
ENSG00000218537	22	24236613	24241117	8	4	189656	1.1181	0.13176	AP000350.4
ENSG00000110077	11	59939081	59952139	14	2	189656	1.1181	0.13177	MS4A6A
ENSG00000259803	16	89262406	89268072	2	1	189656	1.1179	0.13179	SLC22A31
ENSG00000258289	14	65381079	65411309	29	3	189656	1.1177	0.13185	CHURC1
ENSG00000145375	4	123844229	124240605	351	15	189656	1.1175	0.1319	SPATA5
ENSG00000162670	1	190066792	190446759	271	19	189656	1.1172	0.13195	BRINP3
ENSG00000120054	10	101801950	101841634	26	4	189656	1.1171	0.13197	CPN1
ENSG00000144395	2	197504278	197628214	60	4	189656	1.1171	0.13198	CCDC150
ENSG00000268397	5	180682720	180684578	1	1	189656	1.116	0.13221	AC008443.1
ENSG00000114023	3	122103023	122131181	31	6	189656	1.1157	0.13227	FAM162A
ENSG00000163539	3	33537737	33759848	77	6	189656	1.1157	0.13228	CLASP2
ENSG00000175376	11	65764016	65769647	5	1	189656	1.1152	0.13238	EIF1AD
ENSG00000139055	12	15066969	15092016	42	2	189656	1.1149	0.13245	ERP27
ENSG00000088451	13	95226308	95248511	24	3	189656	1.1141	0.13263	TGDS
ENSG00000165972	12	96260826	96336752	101	17	189656	1.1136	0.13272	CCDC38
ENSG00000136653	1	206680879	206762616	73	14	189656	1.1134	0.13276	RASSF5
ENSG00000101470	20	44451853	44462384	7	2	189656	1.1132	0.13281	TNNC2
ENSG00000258643	14	23776044	23794578	12	4	189656	1.1132	0.13282	BCL2L2-PABPN1
ENSG00000141867	19	15347647	15443356	28	6	189656	1.1129	0.13288	BRD4
ENSG00000119979	10	120863598	120897496	21	1	189656	1.1127	0.13291	FAM45A
ENSG00000006047	17	7191571	7197934	4	2	189656	1.1121	0.13305	YBX2
ENSG00000162607	1	62901968	62917475	11	1	189656	1.1119	0.13309	USP1
ENSG00000006638	19	3594504	3606838	2	1	189656	1.1114	0.1332	TBXA2R
ENSG00000113396	5	127873706	128369335	622	33	189656	1.1113	0.13322	SLC27A6
ENSG00000112309	6	71566382	71666741	95	19	189656	1.1112	0.13323	B3GAT2
ENSG00000145423	4	154701744	154710272	8	3	189656	1.111	0.13329	SFRP2
ENSG00000205363	15	74032141	74045088	6	2	189656	1.1109	0.13331	C15orf59
ENSG00000204752	19	7011514	7013338	1	1	189656	1.1108	0.13332	AC025278.1
ENSG00000233502	2	10223908	10226228	1	1	189656	1.1108	0.13334	AC104794.4
ENSG00000154124	5	14664773	14699820	31	5	189656	1.1089	0.13373	FAM105B
ENSG00000164347	5	74017029	74063196	36	4	189656	1.1086	0.1338	GFM2
ENSG00000131386	3	16216156	16273499	75	14	189656	1.1085	0.13383	GALNT15
ENSG00000256162	6	131148546	131158275	27	4	189656	1.1082	0.1339	SMLR1
ENSG00000137819	15	69591286	69700119	102	11	189656	1.1078	0.13397	PAQR5
ENSG00000066583	5	128430444	128449721	28	6	189656	1.1078	0.13398	ISOC1
ENSG00000123136	19	14519631	14530192	5	3	189656	1.1076	0.13402	DDX39A
ENSG00000137040	9	6011043	6015618	1	1	189656	1.1068	0.13419	RANBP6
ENSG00000168267	10	23481256	23483181	2	1	189656	1.1067	0.13422	PTF1A
ENSG00000163393	1	116519119	116612675	79	12	189656	1.1065	0.13425	SLC22A15
ENSG00000183671	2	207040040	207082771	39	8	189656	1.1062	0.13432	GPR1
ENSG00000183814	1	226418850	226497570	22	4	189656	1.106	0.13435	LIN9
ENSG00000026508	11	35160417	35253949	127	26	189656	1.106	0.13437	CD44
[truncated: 15,780 more rows]

## Sheet: ALCC
GENE	CHR	START	STOP	NSNPS	NPARAM	N	ZSTAT	P	SYMBOL
ENSG00000139946	14	56584532	56768244	537	18	59088	4.1747	1.492e-05	PELI2
ENSG00000007866	6	35441374	35464853	33	14	59088	3.8865	5.0858e-05	TEAD3
ENSG00000158246	1	27331511	27339327	4	2	59088	3.5541	0.00018965	FAM46B
ENSG00000198874	7	66460160	66704501	1200	29	59088	3.5322	0.00020605	TYW1
ENSG00000177311	3	141043055	141168634	243	36	59088	3.5041	0.00022904	ZBTB38
ENSG00000136367	14	23990066	24025401	39	10	59088	3.4152	0.00031869	ZFHX2
ENSG00000146047	6	25727137	25727573	4	1	59088	3.3601	0.00038951	HIST1H2BA
ENSG00000140443	15	99192200	99507759	768	92	59088	3.2461	0.00058495	IGF1R
ENSG00000112041	6	35465651	35480715	49	10	59088	3.1994	0.00068868	TULP1
ENSG00000123104	12	26490342	26986131	1441	93	59088	3.1774	0.00074292	ITPR2
ENSG00000146109	6	26597180	26600278	15	5	59088	3.1113	0.00093125	ABT1
ENSG00000176769	10	132890654	133109984	1052	122	59088	3.0776	0.0010433	TCERG1L
ENSG00000006128	7	97361220	97369784	23	3	59088	3.0458	0.0011602	TAC1
ENSG00000123810	19	41860326	41870078	23	5	59088	3.0319	0.0012152	B9D2
ENSG00000136908	9	130697378	130700763	6	1	59088	3.0264	0.0012373	DPM2
ENSG00000118707	20	35201891	35222353	13	8	59088	2.996	0.0013678	TGIF2
ENSG00000141127	17	18743398	18834581	258	13	59088	2.9861	0.0014129	PRPSAP2
ENSG00000156787	8	124054208	124164393	252	27	59088	2.9685	0.0014961	TBC1D31
ENSG00000259431	14	24025216	24029480	3	1	59088	2.9578	0.0015491	THTPA
ENSG00000142046	19	41856816	41889988	65	9	59088	2.9534	0.0015713	TMEM91
ENSG00000121853	3	172162923	172166246	8	3	59088	2.9499	0.0015891	GHSR
ENSG00000183775	5	143550396	143865249	470	23	59088	2.9451	0.0016145	KCTD16
ENSG00000258653	14	74318674	74398981	293	15	59088	2.9448	0.0016157	RP5-1021I20.4
ENSG00000104112	15	51973550	52013223	85	13	59088	2.9392	0.0016453	SCG3
ENSG00000107614	10	17184253	17244053	203	10	59088	2.8742	0.0020254	TRDMT1
ENSG00000139287	12	72332626	72580398	580	33	59088	2.8713	0.0020437	TPH2
ENSG00000121388	13	19756173	19761496	36	2	59088	2.869	0.0020591	RP11-408E5.4
ENSG00000197889	10	15001438	15030049	159	11	59088	2.8601	0.0021175	MEIG1
ENSG00000100433	14	88649113	88793251	466	57	59088	2.8597	0.0021201	KCNK10
ENSG00000196208	2	11674242	11782914	295	37	59088	2.8573	0.0021365	GREB1
ENSG00000170144	2	178077291	178088686	11	3	59088	2.8558	0.0021465	HNRNPA3
ENSG00000119725	14	74353320	74399214	161	15	59088	2.8537	0.0021609	ZNF410
ENSG00000103355	16	2833954	2837949	6	1	59088	2.8426	0.0022372	PRSS33
ENSG00000163462	1	155145873	155157447	12	6	59088	2.8312	0.002319	TRIM46
ENSG00000140043	14	74318547	74353530	135	10	59088	2.8307	0.0023222	PTGR2
ENSG00000187695	3	128628717	128690173	162	23	59088	2.8271	0.0023488	RP11-723O4.6
ENSG00000107018	9	5334969	5339873	13	3	59088	2.8218	0.0023876	RLN1
ENSG00000205544	17	7306294	7307456	3	1	59088	2.8157	0.0024335	TMEM256
ENSG00000177646	3	128598439	128634910	98	14	59088	2.8104	0.0024741	ACAD9
ENSG00000169696	17	79934683	79975282	68	17	59088	2.782	0.0027017	ASPSCR1
ENSG00000146039	6	25754927	25781419	98	16	59088	2.7762	0.0027501	SLC17A4
ENSG00000187097	14	74424713	74486102	243	24	59088	2.7697	0.0028054	ENTPD5
ENSG00000160199	21	44394620	44453691	275	16	59088	2.7635	0.0028594	PKNOX1
ENSG00000166762	15	43920701	43960316	21	10	59088	2.7613	0.0028782	CATSPER2
ENSG00000167106	9	130702858	130742792	58	7	59088	2.7569	0.0029175	FAM102A
ENSG00000075785	3	128444965	128533639	193	16	59088	2.7446	0.003029	RAB7A
ENSG00000100764	14	90722839	90738968	66	2	59088	2.7366	0.0031041	PSMC1
ENSG00000186190	20	31643230	31661434	51	8	59088	2.7217	0.0032476	BPIFB3
ENSG00000171016	15	55831088	55881145	155	13	59088	2.7204	0.00326	PYGO1
ENSG00000164815	7	103766788	103848495	215	19	59088	2.713	0.003334	ORC5
ENSG00000150990	12	125431371	125473668	236	31	59088	2.7087	0.0033778	DHX37
ENSG00000228278	9	117092149	117095532	7	2	59088	2.7079	0.003386	ORM2
ENSG00000156050	14	74398204	74417117	63	9	59088	2.7014	0.0034529	FAM161B
ENSG00000128313	22	36113919	36125530	48	6	59088	2.6968	0.0035007	APOL5
ENSG00000173641	1	16340523	16346089	42	5	59088	2.6929	0.0035417	HSPB7
ENSG00000152457	10	14939358	14996431	119	22	59088	2.6894	0.0035787	DCLRE1C
ENSG00000267757	19	46144752	46146098	3	2	59088	2.6767	0.003718	C19orf83
ENSG00000205863	13	24465238	24476794	45	4	59088	2.6712	0.0037795	C1QTNF9B
ENSG00000164211	5	110831731	110848288	21	6	59088	2.6704	0.0037885	STARD4
ENSG00000177946	16	90036206	90038942	8	3	59088	2.6682	0.0038131	CENPBD1
ENSG00000105143	19	15060846	15133802	452	45	59088	2.667	0.0038266	SLC1A6
ENSG00000180953	15	80191182	80216044	131	11	59088	2.6655	0.0038438	ST20
ENSG00000146243	6	79577189	79656157	116	14	59088	2.6628	0.0038745	IRAK1BP1
ENSG00000166840	11	58672871	58811000	349	17	59088	2.6542	0.003975	GLYATL1
ENSG00000136697	2	113825547	113833427	37	7	59088	2.6533	0.0039854	IL1F10
ENSG00000092931	17	74731947	74777531	30	15	59088	2.6474	0.0040555	MFSD11
ENSG00000108819	17	48211104	48227991	22	9	59088	2.6466	0.0040649	PPP1R9B
ENSG00000146247	6	79645584	79787953	219	22	59088	2.6378	0.0041719	PHIP
ENSG00000186510	1	16345370	16360545	70	10	59088	2.6348	0.0042091	CLCNKA
ENSG00000079819	6	131160487	131384462	625	33	59088	2.6214	0.0043783	EPB41L2
ENSG00000113558	5	133484633	133512729	50	9	59088	2.6165	0.004442	SKP1
ENSG00000167770	11	63753325	63769283	23	5	59088	2.616	0.0044479	OTUB1
ENSG00000135899	2	231032009	231090444	211	20	59088	2.6126	0.0044932	SP110
ENSG00000259399	20	35202956	35240787	33	15	59088	2.6008	0.0046501	TGIF2-C20orf24
ENSG00000101082	20	35240721	35274619	30	15	59088	2.5994	0.0046691	SLA2
ENSG00000232629	6	32723875	32731311	53	5	59088	2.5983	0.0046847	HLA-DQB2
ENSG00000114656	3	128628709	128721533	222	29	59088	2.5945	0.0047359	KIAA1257
ENSG00000233493	19	55890613	55895966	15	6	59088	2.5856	0.0048601	TMEM238
ENSG00000160209	21	45138975	45182188	122	26	59088	2.5793	0.0049496	PDXK
ENSG00000162931	1	228595641	228604562	9	4	59088	2.5777	0.0049731	TRIM17
ENSG00000212122	5	112768251	112770728	18	5	59088	2.574	0.005027	TSSK1B
ENSG00000154380	1	225674537	225840844	340	17	59088	2.5737	0.0050308	ENAH
ENSG00000259332	15	80137537	80216096	259	19	59088	2.5735	0.0050338	ST20-MTHFS
ENSG00000112039	6	35420138	35434880	26	7	59088	2.572	0.0050552	FANCE
ENSG00000048991	2	136289025	136482840	49	14	59088	2.5665	0.005137	R3HDM1
ENSG00000141040	17	16454701	16472520	11	3	59088	2.5658	0.0051462	ZNF287
ENSG00000166263	17	53046088	53241646	433	21	59088	2.5583	0.0052588	STXBP4
ENSG00000173566	8	21964383	21966932	4	1	59088	2.5579	0.0052657	NUDT18
ENSG00000055332	2	37326353	37384208	161	19	59088	2.5538	0.0053273	EIF2AK2
ENSG00000228804	3	187420101	187451637	106	17	59088	2.5504	0.0053806	RP11-211G3.3
ENSG00000111203	12	2921788	2968957	93	8	59088	2.5484	0.0054105	ITFG2
ENSG00000265818	6	8015959	8102763	286	23	59088	2.5454	0.0054583	EEF1E1-BLOC1S5
ENSG00000096395	6	33762450	33771788	32	6	59088	2.5387	0.0055626	MLN
ENSG00000197629	11	58975983	58980424	6	2	59088	2.5375	0.0055819	MPEG1
ENSG00000148450	10	23384435	23410942	52	10	59088	2.5346	0.0056285	MSRB2
ENSG00000119541	18	61056423	61089716	68	9	59088	2.5288	0.0057227	VPS4B
ENSG00000175265	15	34671269	34880704	500	23	59088	2.5286	0.0057252	GOLGA8A
ENSG00000138119	10	95066186	95242074	585	46	59088	2.5262	0.0057645	MYOF
ENSG00000188282	2	218899683	218955304	131	14	59088	2.5257	0.0057742	RUFY4
ENSG00000137460	4	153857504	153900848	99	27	59088	2.5194	0.0058776	FHDC1
ENSG00000268781	4	3511523	3511678	1	1	59088	2.5125	0.0059938	AL590235.1
ENSG00000042317	14	88851268	88936694	93	12	59088	2.5116	0.0060085	SPATA7
ENSG00000164508	6	25726291	25726790	5	3	59088	2.5105	0.0060275	HIST1H2AA
ENSG00000122481	1	95699711	95712781	38	11	59088	2.4984	0.0062374	RWDD3
ENSG00000167751	19	51364824	51383823	107	17	59088	2.4923	0.0063466	KLK2
ENSG00000143947	2	55459039	55462989	14	6	59088	2.4912	0.0063654	RPS27A
ENSG00000152078	1	95582894	95663163	225	27	59088	2.4849	0.0064797	TMEM56
ENSG00000134308	2	9724101	9771143	89	11	59088	2.4829	0.0065152	YWHAQ
ENSG00000136861	9	123151147	123342448	217	23	59088	2.4828	0.0065178	CDK5RAP2
ENSG00000070444	17	2287354	2304412	37	6	59088	2.4812	0.0065468	MNT
ENSG00000138382	2	170666591	170681441	47	10	59088	2.4733	0.0066939	METTL5
ENSG00000119723	14	74416629	74430373	52	9	59088	2.4715	0.0067266	COQ6
ENSG00000271092	1	95583479	95712781	362	27	59088	2.469	0.0067739	TMEM56-RWDD3
ENSG00000151062	12	1901123	2028002	386	42	59088	2.4643	0.0068636	CACNA2D4
ENSG00000185269	17	79910388	79919716	25	4	59088	2.463	0.0068881	NOTUM
ENSG00000136695	2	113816215	113822959	45	3	59088	2.4629	0.0068913	IL36RN
ENSG00000166257	11	123499895	123525952	97	18	59088	2.4567	0.0070115	SCN3B
ENSG00000144224	2	136499189	136542625	6	2	59088	2.4524	0.007096	UBXN4
ENSG00000204566	10	23492745	23528745	41	14	59088	2.4522	0.0070996	C10orf115
ENSG00000184227	14	74003818	74010498	8	3	59088	2.4502	0.0071388	ACOT1
ENSG00000107020	9	5357973	5437878	265	22	59088	2.4474	0.0071944	PLGRKT
ENSG00000153976	17	13399006	13505244	405	43	59088	2.4368	0.0074094	HS3ST3A1
ENSG00000187546	7	15239943	15601640	1035	68	59088	2.4349	0.0074474	AGMO
ENSG00000114315	3	193853934	193856521	3	1	59088	2.4336	0.0074754	HES1
ENSG00000113916	3	187439165	187463515	70	15	59088	2.4319	0.0075091	BCL6
ENSG00000183979	17	79858621	79860781	2	1	59088	2.4314	0.0075207	NPB
ENSG00000206044	12	2958397	2966213	17	4	59088	2.4311	0.0075274	AC005841.1
ENSG00000162814	1	217804666	218045038	646	33	59088	2.4291	0.0075682	SPATA17
ENSG00000163312	4	84328496	84377009	82	14	59088	2.4274	0.0076045	HELQ
ENSG00000179046	4	189012427	189030757	98	16	59088	2.4272	0.0076075	TRIML2
ENSG00000128802	10	48413092	48416853	7	3	59088	2.4272	0.007608	GDF2
ENSG00000237541	6	32709119	32714992	74	8	59088	2.4219	0.0077189	HLA-DQA2
ENSG00000171988	10	64926981	65225722	534	25	59088	2.4217	0.0077231	JMJD1C
ENSG00000188428	6	8013800	8064647	185	15	59088	2.4185	0.0077933	BLOC1S5
ENSG00000204920	19	44472014	44502477	124	14	59088	2.4163	0.0078396	ZNF155
ENSG00000180938	8	125985540	125991631	8	2	59088	2.4125	0.0079217	ZNF572
ENSG00000065609	6	84262599	84419410	280	21	59088	2.4112	0.007951	SNAP91
ENSG00000176853	8	124780696	124827692	61	8	59088	2.4104	0.0079674	FAM91A1
ENSG00000155903	3	141205889	141334184	137	14	59088	2.4077	0.0080264	RASA2
ENSG00000273088	1	155141885	155159748	26	8	59088	2.4066	0.0080516	RP11-201K10.3
ENSG00000100336	22	36585172	36600886	107	13	59088	2.4065	0.0080527	APOL4
ENSG00000099889	22	19957419	20004331	169	23	59088	2.402	0.0081524	ARVCF
ENSG00000108107	19	55896713	55914612	94	18	59088	2.4012	0.0081706	RPL28
ENSG00000223572	15	43985084	43991420	3	1	59088	2.4001	0.0081956	CKMT1A
ENSG00000213921	19	40267235	40276775	13	5	59088	2.3967	0.0082729	LEUTX
ENSG00000181315	6	26636518	26659980	74	11	59088	2.3936	0.0083428	ZNF322
ENSG00000153904	1	85784164	86043933	723	58	59088	2.3918	0.0083829	DDAH1
ENSG00000139970	14	60062694	60337684	486	28	59088	2.3913	0.0083943	RTN1
ENSG00000224130	11	58672897	58676071	8	2	59088	2.3909	0.0084026	AP001652.1
ENSG00000132600	16	68344877	68392466	119	13	59088	2.3886	0.0084553	PRMT7
ENSG00000212719	17	21428051	21477722	37	12	59088	2.3839	0.008564	C17orf51
ENSG00000081059	5	133450402	133487556	72	12	59088	2.382	0.0086089	TCF7
ENSG00000162972	2	200820040	200873263	75	13	59088	2.3818	0.0086145	C2orf47
ENSG00000134508	18	20714528	20840431	236	42	59088	2.3739	0.0088	CABLES1
ENSG00000183307	22	17597189	17602257	21	7	59088	2.3733	0.0088159	CECR6
ENSG00000148943	11	27516123	27528320	18	5	59088	2.3719	0.0088488	LIN7C
ENSG00000176893	11	4935900	4936922	2	1	59088	2.3679	0.0089452	OR51G2
ENSG00000135747	1	247108849	247242113	576	26	59088	2.3678	0.0089464	ZNF670
ENSG00000103184	16	5008318	5069159	232	28	59088	2.3669	0.0089686	SEC14L5
ENSG00000111358	12	124118375	124147153	66	10	59088	2.3657	0.0089972	GTF2H3
ENSG00000136943	9	99794940	99801925	14	3	59088	2.3616	0.0090984	CTSV
ENSG00000117748	1	28218035	28241257	51	5	59088	2.3589	0.0091639	RPA2
ENSG00000188674	2	209030067	209054797	95	16	59088	2.3547	0.0092682	C2orf80
ENSG00000135960	2	109510927	109605828	207	33	59088	2.35	0.0093876	EDAR
ENSG00000148572	10	64893050	64914783	34	8	59088	2.3494	0.0094017	NRBF2
ENSG00000135506	12	58087738	58115340	43	9	59088	2.3457	0.0094948	OS9
ENSG00000101695	18	29598335	29653176	118	18	59088	2.3445	0.0095267	RNF125
ENSG00000152904	1	235490665	235507847	38	9	59088	2.343	0.0095653	GGPS1
ENSG00000134490	18	20777108	21017925	424	52	59088	2.3407	0.009623	TMEM241
ENSG00000117280	1	205737114	205744588	9	4	59088	2.3392	0.0096637	RAB7L1
ENSG00000169231	1	155165379	155178842	15	4	59088	2.3363	0.0097385	THBS3
ENSG00000053702	12	2934514	2944710	16	3	59088	2.3353	0.0097649	NRIP2
ENSG00000268975	19	41277553	41292590	39	8	59088	2.3349	0.0097739	MIA-RAB4B
ENSG00000100036	22	31031639	31065003	112	23	59088	2.3325	0.0098372	SLC35E4
ENSG00000221882	17	3181193	3182268	3	2	59088	2.3269	0.0099854	OR3A2
ENSG00000139620	12	49047184	49076021	64	10	59088	2.3176	0.010235	KANSL2
ENSG00000272442	6	44240931	44346694	252	30	59088	2.3163	0.010272	RP11-444E17.6
ENSG00000164683	8	80676245	80680098	5	2	59088	2.3123	0.010381	HEY1
ENSG00000012983	14	50885219	51027844	166	26	59088	2.3122	0.010383	MAP4K5
ENSG00000080293	2	120197419	120282070	285	27	59088	2.3116	0.010401	SCTR
ENSG00000198482	19	53030905	53067717	137	11	59088	2.3094	0.01046	ZNF808
ENSG00000204300	11	123753633	123756349	8	3	59088	2.3061	0.010551	TMEM225
ENSG00000136859	9	129849611	129885162	45	9	59088	2.3056	0.010567	ANGPTL2
ENSG00000166226	12	69979114	69995350	46	9	59088	2.304	0.010611	CCT2
ENSG00000173762	17	80272744	80275478	6	3	59088	2.303	0.010639	CD7
ENSG00000109689	4	26859300	27027003	306	24	59088	2.3008	0.010702	STIM2
ENSG00000267883	21	47183565	47190005	7	2	59088	2.2959	0.010842	PRED60
ENSG00000171643	5	76145826	76217475	142	16	59088	2.2916	0.010964	S100Z
ENSG00000137075	9	36336393	36487545	219	33	59088	2.291	0.010981	RNF38
ENSG00000196670	5	180274611	180288286	35	6	59088	2.2905	0.010996	ZFP62
ENSG00000143502	1	223394161	223537544	293	21	59088	2.2896	0.011024	SUSD4
ENSG00000163116	4	98105244	99064391	2229	36	59088	2.2887	0.011049	STPG2
ENSG00000255730	19	41856758	41930906	163	10	59088	2.2882	0.011063	CTC-435M10.3
ENSG00000159882	19	44507100	44518078	29	7	59088	2.2876	0.01108	ZNF230
ENSG00000103494	16	53631595	53737850	202	22	59088	2.282	0.011244	RPGRIP1L
ENSG00000091157	18	54318574	54698828	800	42	59088	2.2802	0.011297	WDR7
ENSG00000077080	7	100240720	100254084	14	6	59088	2.2763	0.011413	ACTL6B
ENSG00000163082	2	223289236	223425667	319	46	59088	2.2712	0.011568	SGPP2
ENSG00000167995	11	61717293	61732987	33	7	59088	2.2697	0.011614	BEST1
ENSG00000070190	4	100737990	100791311	178	23	59088	2.2655	0.011741	DAPP1
ENSG00000267981	11	129936836	129944012	36	5	59088	2.265	0.011757	AP003041.2
ENSG00000101596	18	2655737	2805015	441	20	59088	2.2632	0.011811	SMCHD1
ENSG00000152782	10	91342745	91405215	209	22	59088	2.2621	0.011845	PANK1
ENSG00000151445	14	77893018	77924295	49	8	59088	2.2603	0.0119	VIPAS39
ENSG00000096060	6	35541362	35696360	243	28	59088	2.2556	0.012048	FKBP5
ENSG00000110042	11	58938903	58976060	55	11	59088	2.2539	0.0121	DTX4
ENSG00000127325	12	70037140	70093256	240	19	59088	2.2526	0.012143	BEST3
ENSG00000218739	2	37423631	37443336	39	12	59088	2.2524	0.012148	CEBPZ-AS1
ENSG00000157343	6	35704809	35716856	21	7	59088	2.2518	0.012167	ARMC12
ENSG00000268488	15	44075041	44075231	2	1	59088	2.2505	0.012207	AC018512.1
ENSG00000171595	17	72270386	72311023	137	19	59088	2.2498	0.012232	DNAI2
ENSG00000164151	5	5420777	5490347	67	10	59088	2.2482	0.012282	KIAA0947
ENSG00000103260	16	765115	769655	13	3	59088	2.2471	0.012316	METRN
ENSG00000079101	18	596988	650334	170	35	59088	2.244	0.012418	CLUL1
ENSG00000169733	17	80005778	80009707	15	2	59088	2.2432	0.012444	RFNG
ENSG00000189433	1	35225342	35229325	15	7	59088	2.2423	0.01247	GJB4
ENSG00000100320	22	36134783	36424473	288	21	59088	2.2419	0.012485	RBFOX2
ENSG00000267168	17	74729060	74734604	5	3	59088	2.2409	0.012515	RP11-318A15.7
ENSG00000142789	1	22328149	22339032	27	7	59088	2.2404	0.012534	CELA3A
ENSG00000163319	4	84377085	84390888	30	5	59088	2.2383	0.012599	MRPS18C
ENSG00000148925	11	13409548	13484844	172	16	59088	2.2373	0.012634	BTBD10
ENSG00000249481	6	44310397	44344904	72	10	59088	2.2318	0.012813	SPATS1
ENSG00000102471	13	80055287	80130210	115	15	59088	2.2292	0.0129	NDFIP2
ENSG00000256100	11	63742092	63755818	21	4	59088	2.228	0.012941	AP000721.4
ENSG00000131626	11	70116806	70230509	224	10	59088	2.2265	0.012989	PPFIA1
ENSG00000129197	17	5322961	5336196	53	4	59088	2.2257	0.013017	RPAIN
ENSG00000257028	15	80215507	80217194	12	5	59088	2.2246	0.013055	C15ORF37
ENSG00000001629	7	91875548	92030698	148	20	59088	2.2233	0.013098	ANKIB1
ENSG00000169689	17	79976578	79981983	17	4	59088	2.2226	0.013121	STRA13
ENSG00000186889	2	62727356	62739029	51	11	59088	2.2191	0.01324	TMEM17
ENSG00000198771	1	167599330	167675486	259	47	59088	2.2141	0.013412	RCSD1
ENSG00000159593	16	66836778	66907159	113	13	59088	2.2099	0.013555	NAE1
ENSG00000138385	2	170648443	170668574	61	14	59088	2.2086	0.0136	SSB
ENSG00000109851	11	20177701	20182159	14	6	59088	2.2059	0.013695	DBX1
ENSG00000217702	2	74361599	74362521	5	3	59088	2.2028	0.013804	MGC10955
ENSG00000134253	1	117653682	117665209	31	8	59088	2.1997	0.013915	TRIM45
ENSG00000125462	1	156374042	156400493	21	10	59088	2.1984	0.013962	C1orf61
ENSG00000148942	11	26688566	26744974	164	30	59088	2.1979	0.013979	SLC5A12
ENSG00000106278	7	121513143	121702090	370	33	59088	2.1969	0.014012	PTPRZ1
ENSG00000100341	22	44275558	44287893	54	9	59088	2.1962	0.014037	PNPLA5
ENSG00000196776	3	107762145	107809872	75	14	59088	2.1928	0.014159	CD47
ENSG00000028310	5	850406	892939	115	13	59088	2.192	0.014191	BRD9
ENSG00000130725	19	59067079	59070327	3	1	59088	2.191	0.014226	UBE2M
ENSG00000014824	4	41992489	42092474	218	16	59088	2.1892	0.01429	SLC30A9
ENSG00000153885	19	34286838	34306668	42	13	59088	2.1888	0.014305	KCTD15
ENSG00000254656	14	101346992	101351184	7	4	59088	2.1887	0.014309	RTL1
ENSG00000110375	11	118795873	118829269	93	20	59088	2.1884	0.014319	UPK2
ENSG00000261857	19	41277553	41283395	13	4	59088	2.1863	0.014395	MIA
ENSG00000113100	5	26880709	27121257	493	44	59088	2.1856	0.014421	CDH9
ENSG00000100532	14	54976530	55005567	33	8	59088	2.1851	0.014442	CGRRF1
ENSG00000179059	4	188916925	188926204	20	8	59088	2.1829	0.014523	ZFP42
ENSG00000188886	2	96789589	96804175	19	5	59088	2.1819	0.01456	ASTL
ENSG00000071539	5	892758	919472	55	5	59088	2.1808	0.014598	TRIP13
ENSG00000101084	20	35234137	35240960	10	5	59088	2.1802	0.01462	C20orf24
ENSG00000187838	17	7293046	7307416	30	11	59088	2.1786	0.01468	TMEM256-PLSCR3
ENSG00000262481	17	7293053	7307416	30	11	59088	2.1786	0.01468	C17orf61-PLSCR3
ENSG00000268000	19	50003781	50004614	2	1	59088	2.1721	0.014924	hsa-mir-150
ENSG00000163466	2	219081817	219119079	51	11	59088	2.1712	0.014958	ARPC2
ENSG00000261459	16	30537244	30546173	5	3	59088	2.1711	0.014963	ZNF747
ENSG00000185499	1	155158300	155162707	3	2	59088	2.1677	0.015091	MUC1
ENSG00000167103	9	130683158	130693076	9	3	59088	2.1676	0.015095	PIP5KL1
ENSG00000165949	14	94571182	94583033	38	11	59088	2.1672	0.015111	IFI27
ENSG00000112763	6	26458150	26476849	68	15	59088	2.1663	0.015146	BTN2A1
ENSG00000228368	7	116605900	116607526	1	1	59088	2.1648	0.015201	AC106873.4
ENSG00000108176	10	69556427	69597924	64	12	59088	2.1593	0.015412	DNAJC12
ENSG00000182196	12	123464607	123467456	2	1	59088	2.1586	0.015439	ARL6IP4
ENSG00000206432	18	5882071	5895954	31	9	59088	2.1575	0.015484	TMEM200C
ENSG00000242866	15	43891596	44010458	50	17	59088	2.1518	0.015708	STRC
ENSG00000145982	6	5261277	5771813	1542	142	59088	2.1517	0.015712	FARS2
ENSG00000110583	11	63706431	63724800	34	6	59088	2.1499	0.01578	NAA40
ENSG00000167004	15	44038590	44065477	35	6	59088	2.1492	0.015809	PDIA3
ENSG00000219073	1	22303514	22325135	135	19	59088	2.1485	0.015838	CELA3B
ENSG00000101489	18	34823010	35146000	727	94	59088	2.148	0.015858	CELF4
ENSG00000087085	7	100487615	100494594	12	5	59088	2.1429	0.016061	ACHE
ENSG00000108559	17	5264258	5323480	226	10	59088	2.1414	0.016122	NUP88
ENSG00000185090	1	38259474	38266809	4	2	59088	2.1402	0.016168	MANEAL
ENSG00000167460	19	16177831	16213813	75	12	59088	2.1389	0.016221	TPM4
ENSG00000064102	12	27058114	27091259	61	13	59088	2.1372	0.016293	ASUN
ENSG00000111790	12	27091316	27119583	65	13	59088	2.1369	0.016302	FGFR1OP2
ENSG00000169105	15	40763160	40765353	1	1	59088	2.1364	0.016325	CHST14
ENSG00000153786	16	85007787	85045141	154	16	59088	2.1353	0.016367	ZDHHC7
ENSG00000257987	12	49121218	49159569	83	15	59088	2.1344	0.016404	LINC00935
ENSG00000181135	8	144766622	144796068	69	16	59088	2.1321	0.016499	ZNF707
ENSG00000236699	4	106473777	106629250	338	34	59088	2.1285	0.01665	ARHGEF38
ENSG00000118705	20	35806813	35870022	177	11	59088	2.1281	0.016663	RPN2
ENSG00000152726	10	47894023	47949412	2	1	59088	2.1277	0.01668	FAM21B
ENSG00000203485	14	105155943	105185942	128	21	59088	2.1265	0.016732	INF2
ENSG00000145113	3	195473636	195539148	234	24	59088	2.1254	0.016776	MUC4
ENSG00000122574	7	29846102	29956682	372	38	59088	2.1212	0.016952	WIPF3
ENSG00000179133	10	23556124	23633774	97	16	59088	2.1201	0.016998	C10orf67
ENSG00000055609	7	151832010	152133090	186	19	59088	2.1188	0.017052	KMT2C
ENSG00000175161	3	85008132	86123579	2738	59	59088	2.1167	0.017142	CADM2
ENSG00000171227	2	120187477	120196096	30	7	59088	2.115	0.017216	TMEM37
ENSG00000165521	14	89078775	89259096	304	18	59088	2.1145	0.017236	EML5
ENSG00000198092	4	68918916	68995598	177	11	59088	2.112	0.017343	TMPRSS11F
ENSG00000099985	22	30658818	30662829	6	4	59088	2.1107	0.017399	OSM
ENSG00000169213	1	52373628	52456436	151	20	59088	2.1086	0.017489	RAB3B
ENSG00000129315	12	49082247	49110681	62	10	59088	2.1076	0.017531	CCNT1
ENSG00000176788	5	17065707	17276943	628	69	59088	2.1067	0.017573	BASP1
ENSG00000185982	20	168494	170322	8	4	59088	2.1065	0.017582	DEFB128
ENSG00000198182	19	38187264	38210691	51	9	59088	2.1064	0.017585	ZNF607
ENSG00000165555	14	77860364	77889860	51	8	59088	2.1062	0.017595	NOXRED1
ENSG00000168748	16	66878282	66888056	15	4	59088	2.1053	0.017631	CA7
ENSG00000141179	17	53828340	53920191	184	12	59088	2.1049	0.017649	PCTP
ENSG00000198597	19	30719197	31204445	997	135	59088	2.1045	0.017667	ZNF536
ENSG00000125912	19	3185561	3209573	83	7	59088	2.1028	0.01774	NCLN
ENSG00000169760	3	173114074	174004434	2138	130	59088	2.1028	0.017743	NLGN1
ENSG00000122545	7	35840542	35944917	182	14	59088	2.101	0.017823	2020-09-07
ENSG00000138780	4	106629935	106768885	270	11	59088	2.1009	0.017826	GSTCD
ENSG00000184254	15	101417919	101456831	65	11	59088	2.1009	0.017826	ALDH1A3
ENSG00000166801	11	58910221	58922512	15	5	59088	2.1002	0.017858	FAM111A
ENSG00000183653	21	30968360	31003067	102	16	59088	2.0992	0.017898	GRIK1-AS2
ENSG00000124177	20	40030741	40247133	385	26	59088	2.0984	0.017933	CHD6
ENSG00000138678	4	84457067	84527028	170	15	59088	2.098	0.017951	AGPAT9
ENSG00000138115	10	96796530	96829254	136	15	59088	2.0966	0.018015	CYP2C8
ENSG00000144357	2	170683968	170940641	872	25	59088	2.0955	0.018065	UBR3
ENSG00000136826	9	110247133	110252763	12	2	59088	2.0951	0.018079	KLF4
ENSG00000137700	11	118894824	118901616	21	8	59088	2.0945	0.01811	SLC37A4
ENSG00000138785	4	106603784	106817143	374	14	59088	2.0891	0.018347	INTS12
ENSG00000204632	6	29794744	29798902	54	7	59088	2.0889	0.01836	HLA-G
ENSG00000176783	5	178977559	179037027	166	20	59088	2.0885	0.018376	RUFY1
ENSG00000164144	4	153701089	153839615	291	20	59088	2.0884	0.018379	ARFIP1
ENSG00000159885	19	44529494	44537265	20	7	59088	2.0881	0.018393	ZNF222
ENSG00000259642	15	80215113	80217194	13	5	59088	2.0837	0.018592	C15orf37
ENSG00000108106	19	55912652	55919145	15	6	59088	2.0823	0.018658	UBE2S
ENSG00000174996	11	66024765	66035331	14	4	59088	2.0817	0.018687	KLC2
ENSG00000169957	16	30535325	30538142	2	1	59088	2.0811	0.018714	ZNF768
ENSG00000268182	19	57154513	57167134	50	7	59088	2.0794	0.018792	SMIM17
ENSG00000267552	19	38180766	38210089	60	9	59088	2.0787	0.018821	CTD-2528L19.4
ENSG00000166133	15	40861499	40866659	12	5	59088	2.0765	0.018924	RPUSD2
ENSG00000114316	3	49315264	49378145	69	10	59088	2.0763	0.018934	USP4
ENSG00000135218	7	79998891	80308593	745	53	59088	2.0759	0.018951	CD36
ENSG00000161082	19	3224701	3297074	222	27	59088	2.0706	0.019197	CELF5
ENSG00000198837	1	153901977	153919172	21	4	59088	2.0702	0.019216	DENND4B
ENSG00000133937	14	95234553	95236562	2	1	59088	2.0701	0.019221	GSC
ENSG00000020577	14	55033815	55260033	527	95	59088	2.069	0.019275	SAMD4A
ENSG00000162688	1	100315640	100389579	183	18	59088	2.0669	0.019371	AGL
ENSG00000133265	19	55773599	55791749	9	4	59088	2.0663	0.019401	HSPBP1
ENSG00000107742	10	73818793	73848790	86	9	59088	2.0657	0.019426	SPOCK2
ENSG00000066405	3	137717577	137752494	63	9	59088	2.0657	0.019429	CLDN18
ENSG00000206069	22	25331077	25342662	20	6	59088	2.0623	0.019592	TMEM211
ENSG00000064961	19	3572775	3579086	7	4	59088	2.0587	0.019761	HMG20B
ENSG00000198780	5	74073399	74162776	174	13	59088	2.0561	0.019885	FAM169A
ENSG00000172530	16	87982850	88110924	488	24	59088	2.0546	0.01996	BANP
ENSG00000053371	1	19630459	19638640	23	9	59088	2.0505	0.020157	AKR7A2
ENSG00000204516	6	31462658	31478901	183	17	59088	2.0504	0.020164	MICB
ENSG00000116809	1	16268364	16302627	49	13	59088	2.0492	0.020222	ZBTB17
ENSG00000162676	1	92940319	92952433	24	6	59088	2.0485	0.020258	GFI1
ENSG00000177191	19	41931264	41934635	4	1	59088	2.0452	0.02042	B3GNT8
ENSG00000096092	6	52535907	52551386	51	7	59088	2.0428	0.020538	TMEM14A
ENSG00000157020	3	10334815	10362862	80	13	59088	2.0412	0.020615	SEC13
ENSG00000221989	7	143806607	143807657	5	2	59088	2.0409	0.020632	OR2A2
ENSG00000075539	4	48499378	48782339	318	22	59088	2.0406	0.020644	FRYL
ENSG00000100220	22	32783569	32808242	92	16	59088	2.0406	0.020645	RTCB
ENSG00000092470	15	44119161	44160617	50	5	59088	2.04	0.020677	WDR76
ENSG00000197776	14	50159823	50219870	66	13	59088	2.0358	0.020883	KLHDC1
ENSG00000102891	16	56598961	56602869	13	4	59088	2.0358	0.020887	MT4
ENSG00000169139	8	48920960	48977268	24	10	59088	2.0358	0.020888	UBE2V2
ENSG00000140505	15	75041185	75048543	7	3	59088	2.0324	0.021056	CYP1A2
ENSG00000142534	19	49999622	50002946	6	2	59088	2.0321	0.021072	RPS11
ENSG00000103064	16	68298433	68335722	54	10	59088	2.0313	0.021112	SLC7A6
ENSG00000198121	9	113635543	113800981	438	33	59088	2.0307	0.021144	LPAR1
ENSG00000160882	8	143953772	143961262	36	5	59088	2.03	0.021177	CYP11B1
ENSG00000169756	2	109150857	109303702	379	21	59088	2.0292	0.021221	LIMS1
ENSG00000176422	12	56862301	56864763	5	3	59088	2.0267	0.021347	SPRYD4
ENSG00000065600	1	212537273	212588243	113	20	59088	2.0262	0.021374	TMEM206
ENSG00000147481	8	50822349	51706678	2301	58	59088	2.0259	0.02139	SNTG1
ENSG00000100889	14	24563262	24579807	28	10	59088	2.0258	0.021391	PCK2
ENSG00000166734	15	44580927	44707956	129	9	59088	2.0258	0.021395	CASC4
ENSG00000101197	20	61867235	61871859	24	6	59088	2.0244	0.021463	BIRC7
ENSG00000138670	4	82347547	82965397	1868	94	59088	2.0244	0.021466	RASGEF1B
ENSG00000153666	15	23255242	23268823	10	5	59088	2.0235	0.021509	GOLGA8I
ENSG00000174501	2	96514587	96657541	102	14	59088	2.0213	0.021623	ANKRD36C
ENSG00000115091	2	114647537	114720173	188	19	59088	2.0207	0.021658	ACTR3
ENSG00000152804	10	94447945	94455403	9	3	59088	2.0184	0.021773	HHEX
ENSG00000226209	10	13350145	13350447	1	1	59088	2.0167	0.021861	AL138764.1
ENSG00000120784	19	38104650	38183238	161	21	59088	2.0165	0.021872	ZFP30
ENSG00000184716	15	44086360	44092419	4	2	59088	2.0139	0.022012	SERINC4
ENSG00000221955	3	124801480	124998021	626	64	59088	2.0134	0.022035	SLC12A8
ENSG00000196936	1	248112160	248113098	3	1	59088	2.0112	0.022151	OR2L8
ENSG00000189057	11	58874658	58894883	23	5	59088	2.0109	0.02217	FAM111B
ENSG00000111224	12	3900213	3982608	214	22	59088	2.0103	0.022201	PARP11
ENSG00000167767	12	52562780	52585784	54	18	59088	2.0094	0.022247	KRT80
ENSG00000169554	2	145141648	145282147	173	36	59088	2.0094	0.022248	ZEB2
ENSG00000108561	17	5336097	5352150	42	10	59088	2.0093	0.022254	C1QBP
ENSG00000178980	19	48281829	48287943	7	3	59088	2.0075	0.022346	SEPW1
ENSG00000135211	7	77423045	77427897	12	6	59088	2.0048	0.022491	TMEM60
ENSG00000121380	12	12202778	12364018	477	65	59088	2	0.022752	BCL2L14
ENSG00000141582	17	77806955	77813228	8	3	59088	1.999	0.022802	CBX4
ENSG00000125691	17	37004118	37010096	10	5	59088	1.9986	0.022827	RPL23
ENSG00000146830	7	100277130	100287071	26	10	59088	1.9978	0.022869	GIGYF1
ENSG00000054267	1	235294949	235491534	409	16	59088	1.9973	0.022896	ARID4B
ENSG00000186191	20	31667450	31699557	122	14	59088	1.9965	0.022938	BPIFB4
ENSG00000070778	14	88932122	89021077	173	10	59088	1.996	0.022965	PTPN21
ENSG00000185668	1	38509523	38512450	2	1	59088	1.996	0.022968	POU3F1
ENSG00000140995	16	90014333	90034468	87	14	59088	1.9938	0.023089	DEF8
ENSG00000075884	2	143848931	144525921	1411	93	59088	1.9936	0.0231	ARHGAP15
ENSG00000181552	14	21236586	21239107	18	5	59088	1.9904	0.023273	EDDM3B
ENSG00000172209	7	107110463	107116098	7	3	59088	1.9902	0.023286	GPR22
ENSG00000103037	16	58549383	58554431	13	4	59088	1.9898	0.023304	SETD6
ENSG00000157470	15	59664892	59815748	400	40	59088	1.9898	0.023307	FAM81A
ENSG00000109046	17	25621102	25640657	37	7	59088	1.9896	0.02332	WSB1
ENSG00000162910	1	228294380	228297013	2	1	59088	1.9889	0.023357	MRPL55
ENSG00000131910	1	27237980	27240457	3	2	59088	1.9875	0.023433	NR0B2
ENSG00000141522	17	79825597	79829282	7	2	59088	1.9875	0.023434	ARHGDIA
ENSG00000136371	15	80125927	80189721	157	20	59088	1.9868	0.023472	MTHFS
ENSG00000196172	19	23921997	23941693	35	9	59088	1.9851	0.023564	ZNF681
ENSG00000128276	22	32750872	32757148	55	7	59088	1.9836	0.023653	RFPL3
ENSG00000141314	17	30593195	30651680	164	27	59088	1.9834	0.02366	RHBDL3
ENSG00000159674	4	1160720	1202750	97	22	59088	1.9824	0.023719	SPON2
ENSG00000169955	16	30537244	30546668	6	3	59088	1.9822	0.023727	ZNF747
ENSG00000180016	17	3300398	3301704	3	2	59088	1.9804	0.023829	OR1E1
ENSG00000002016	12	1021243	1099219	216	40	59088	1.9801	0.023847	RAD52
ENSG00000124568	6	25783125	25832287	132	15	59088	1.9797	0.023866	SLC17A1
ENSG00000233608	2	239756673	239795893	76	24	59088	1.9772	0.024007	TWIST2
ENSG00000158863	8	21946670	21962409	51	12	59088	1.9769	0.024025	FAM160B2
ENSG00000140259	15	44096690	44117000	26	4	59088	1.9769	0.024028	MFAP1
ENSG00000124678	6	35085848	35116387	74	8	59088	1.9767	0.024038	TCP11
ENSG00000196411	7	100400187	100425121	64	11	59088	1.9749	0.024139	EPHB4
ENSG00000163322	4	84382092	84444501	161	9	59088	1.9742	0.024182	FAM175A
ENSG00000137411	6	30876019	30894236	73	8	59088	1.9741	0.024187	VARS2
ENSG00000087087	7	100472733	100486285	32	8	59088	1.9735	0.02422	SRRT
ENSG00000196381	19	38158652	38183223	58	12	59088	1.9688	0.024488	ZNF781
ENSG00000008256	7	6201407	6312275	193	23	59088	1.9684	0.024509	CYTH3
ENSG00000113810	3	160117062	160152750	61	12	59088	1.9682	0.024523	SMC4
ENSG00000116985	1	40222854	40254533	103	16	59088	1.9673	0.024576	BMP8B
ENSG00000222040	2	96778707	96781984	5	2	59088	1.9669	0.024595	ADRA2B
ENSG00000186265	3	112182815	112218408	25	12	59088	1.9653	0.024687	BTLA
ENSG00000203756	6	130152389	130182692	180	18	59088	1.9628	0.024834	TMEM244
ENSG00000097021	1	6324329	6454451	282	24	59088	1.9614	0.024918	ACOT7
ENSG00000105612	19	12986025	12992282	8	3	59088	1.9606	0.02496	DNASE2
ENSG00000167578	19	41284121	41302847	58	13	59088	1.9602	0.024983	RAB4B
ENSG00000163374	1	155629237	155658791	26	7	59088	1.9594	0.025031	YY1AP1
ENSG00000171570	19	41284147	41314103	85	16	59088	1.9592	0.025047	RAB4B-EGLN2
ENSG00000183570	21	47063608	47362368	649	23	59088	1.9588	0.025068	PCBP3
ENSG00000105341	19	41937223	41946622	21	4	59088	1.9587	0.025076	ATP5SL
ENSG00000084207	11	67351066	67354131	12	3	59088	1.9585	0.025083	GSTP1
ENSG00000172769	11	58169937	58170882	5	1	59088	1.9583	0.025095	OR5B3
ENSG00000136828	9	129677053	129985445	473	20	59088	1.9572	0.02516	RALGPS1
ENSG00000143486	1	206744620	206785904	100	19	59088	1.9572	0.025161	EIF2D
ENSG00000167721	17	2225797	2240801	16	6	59088	1.9569	0.025182	TSR1
ENSG00000157657	9	116638562	116818871	462	46	59088	1.9549	0.025296	ZNF618
ENSG00000166908	12	57984957	57997198	19	5	59088	1.9536	0.025377	PIP4K2C
ENSG00000144476	2	237476430	237491001	29	8	59088	1.953	0.025409	ACKR3
ENSG00000071537	14	81937893	82000205	68	18	59088	1.951	0.02553	SEL1L
ENSG00000163357	1	155006300	155023406	18	4	59088	1.9488	0.025659	DCST1
ENSG00000213780	6	30875961	30881883	19	5	59088	1.9464	0.025804	GTF2H4
ENSG00000125741	19	46030685	46105470	193	36	59088	1.946	0.025828	OPA3
ENSG00000176884	9	140032842	140063207	44	9	59088	1.9456	0.025852	GRIN1
ENSG00000099917	22	20850200	20941919	238	21	59088	1.944	0.025951	MED15
ENSG00000028116	2	58134786	58387055	447	30	59088	1.9435	0.025975	VRK2
ENSG00000158008	1	26346375	26362955	24	6	59088	1.9424	0.026046	EXTL1
ENSG00000164073	4	128838960	128887150	50	11	59088	1.9422	0.026055	MFSD8
ENSG00000151468	10	12938627	13141652	813	82	59088	1.9421	0.026064	CCDC3
ENSG00000267335	19	49526210	49540152	64	11	59088	1.9416	0.026094	CTB-60B18.6
ENSG00000110841	12	27676364	27848497	524	42	59088	1.9394	0.026226	PPFIBP1
ENSG00000074964	1	17866330	18024369	375	47	59088	1.939	0.026253	ARHGEF10L
ENSG00000153292	6	46965440	47010099	77	18	59088	1.9387	0.026266	GPR110
ENSG00000146147	6	53794780	54131078	649	44	59088	1.9377	0.026332	MLIP
ENSG00000164074	4	128886461	128960866	85	11	59088	1.9376	0.026338	C4orf29
ENSG00000162552	1	22443798	22470462	76	14	59088	1.9375	0.026341	WNT4
ENSG00000269028	3	96335981	96337000	2	1	59088	1.9369	0.026381	MTRNR2L12
ENSG00000182742	17	46652875	46657473	6	2	59088	1.9356	0.026459	HOXB4
ENSG00000179051	1	17733256	17766220	58	9	59088	1.9353	0.026474	RCC2
ENSG00000184881	11	5344541	5345582	10	2	59088	1.935	0.026495	OR51B2
ENSG00000070831	1	22379120	22419437	84	14	59088	1.9334	0.026593	CDC42
ENSG00000188487	11	15133970	15268754	378	43	59088	1.933	0.026616	INSC
ENSG00000143320	1	156669398	156675608	6	3	59088	1.9321	0.026671	CRABP2
ENSG00000147869	9	14719722	14722715	8	4	59088	1.9319	0.026689	CER1
ENSG00000169564	2	70314585	70316332	1	1	59088	1.9314	0.026716	PCBP1
ENSG00000257230	12	59917059	59917965	2	1	59088	1.9302	0.02679	RP11-272B17.2
ENSG00000169575	22	22599087	22599927	7	3	59088	1.9293	0.026849	VPREB1
ENSG00000183269	11	5877904	5878964	2	1	59088	1.9282	0.026912	OR52E8
ENSG00000149054	11	6947635	7005863	171	16	59088	1.9281	0.026923	ZNF215
ENSG00000130723	9	134269480	134375584	199	19	59088	1.9274	0.026966	PRRC2B
ENSG00000141161	17	33474836	33516364	87	13	59088	1.9254	0.027091	UNC45B
ENSG00000165272	9	33441152	33447609	15	7	59088	1.9252	0.027103	AQP3
ENSG00000082175	11	100900355	101001255	294	20	59088	1.924	0.027178	PGR
ENSG00000138400	2	207602487	207630271	79	7	59088	1.9231	0.027234	MDH1B
ENSG00000182534	17	74668633	74707098	114	11	59088	1.9228	0.027251	MXRA7
ENSG00000105726	19	19756007	19774502	43	11	59088	1.9221	0.027295	ATP13A1
ENSG00000105185	19	33071974	33078358	12	5	59088	1.9219	0.02731	PDCD5
ENSG00000137872	15	47476298	48066420	1467	64	59088	1.9214	0.027339	SEMA6D
ENSG00000217455	7	3179868	3214287	205	27	59088	1.9189	0.027496	AC091801.1
ENSG00000259040	6	7881755	8064597	666	48	59088	1.9175	0.027587	BLOC1S5-TXNDC5
ENSG00000135617	2	73455134	73460366	7	2	59088	1.9162	0.027673	PRADC1
ENSG00000184224	11	67370351	67374177	5	2	59088	1.9152	0.027734	C11orf72
ENSG00000096401	6	44355262	44418163	82	16	59088	1.9143	0.027791	CDC5L
ENSG00000204296	6	32256303	32339684	690	25	59088	1.9138	0.027824	C6orf10
ENSG00000174529	1	205052258	205053645	3	1	59088	1.9122	0.027922	TMEM81
ENSG00000003249	16	90071273	90086536	52	11	59088	1.9101	0.028058	DBNDD1
ENSG00000141570	17	77765931	77775482	17	6	59088	1.907	0.028257	CBX8
ENSG00000187144	1	16713612	16763919	129	21	59088	1.9064	0.028297	SPATA21
ENSG00000099797	19	14627897	14676792	139	24	59088	1.9056	0.028352	TECR
ENSG00000069966	15	52413117	52483566	163	16	59088	1.9044	0.028431	GNB5
ENSG00000004799	7	95212811	95225803	43	7	59088	1.9043	0.028438	PDK4
ENSG00000267970	7	48887362	48891221	18	5	59088	1.9039	0.028459	AC004899.1
ENSG00000112096	6	160090089	160183561	239	24	59088	1.9023	0.028569	SOD2
ENSG00000112280	6	70924764	71012786	325	32	59088	1.9021	0.028581	COL9A1
ENSG00000104499	8	143915663	143997922	277	11	59088	1.9012	0.028639	GML
ENSG00000152377	5	136310987	136934068	1500	94	59088	1.901	0.02865	SPOCK1
ENSG00000232774	14	62037258	62125414	175	32	59088	1.9008	0.028663	RP11-47I22.3
ENSG00000119938	10	93388199	93392811	5	3	59088	1.9005	0.028687	PPP1R3C
ENSG00000183963	22	31460091	31500743	133	16	59088	1.8989	0.028787	SMTN
ENSG00000155542	5	56205087	56221359	43	5	59088	1.8985	0.028816	SETD9
ENSG00000144550	3	9745491	9771592	51	21	59088	1.8981	0.028839	CPNE9
ENSG00000181562	14	21214051	21216539	15	4	59088	1.8976	0.028875	EDDM3A
ENSG00000136696	2	113779668	113810444	89	11	59088	1.897	0.028912	IL36B
ENSG00000159307	22	43593289	43739394	572	83	59088	1.8967	0.028935	SCUBE1
ENSG00000204084	1	38326369	38412729	149	18	59088	1.895	0.029045	INPP5B
ENSG00000159905	19	44455375	44471861	39	8	59088	1.8941	0.029105	ZNF221
ENSG00000184672	8	85095022	85834079	1512	46	59088	1.8937	0.029135	RALYL
ENSG00000140264	15	44069285	44094787	27	4	59088	1.8934	0.029153	SERF2
ENSG00000077312	19	41256542	41271294	31	9	59088	1.8924	0.029219	SNRPA
ENSG00000173825	11	65122238	65125084	3	1	59088	1.8891	0.02944	TIGD3
ENSG00000103061	16	68318406	68344849	45	11	59088	1.8884	0.029484	SLC7A6OS
ENSG00000103018	16	69458428	69500169	123	16	59088	1.8876	0.02954	CYB5B
ENSG00000127946	7	75162621	75368280	637	53	59088	1.8874	0.029551	HIP1
ENSG00000180376	3	56591189	56655846	251	23	59088	1.8868	0.029596	CCDC66
ENSG00000158715	1	205626979	205649587	42	13	59088	1.8853	0.029692	SLC45A3
ENSG00000172986	3	72937224	73047289	281	21	59088	1.8845	0.029748	GXYLT2
ENSG00000168710	1	110527308	110566357	24	11	59088	1.8837	0.029803	AHCYL1
ENSG00000145016	3	197398264	197476598	166	16	59088	1.8828	0.029861	KIAA0226
ENSG00000109171	4	48343339	48428229	214	17	59088	1.8818	0.029933	SLAIN2
ENSG00000143499	1	214454445	214510474	182	23	59088	1.8813	0.029963	SMYD2
ENSG00000177663	22	17565844	17596583	82	23	59088	1.8811	0.029978	IL17RA
ENSG00000115816	2	37428755	37458856	63	15	59088	1.8807	0.030003	CEBPZ
ENSG00000171790	1	41481269	41488909	20	6	59088	1.8806	0.030012	SLFNL1
ENSG00000080845	20	34894258	35157040	226	36	59088	1.8805	0.030021	DLGAP4
ENSG00000165471	10	54525140	54531460	24	7	59088	1.879	0.030124	MBL2
ENSG00000061337	8	20103676	20161474	213	42	59088	1.8789	0.030127	LZTS1
ENSG00000105991	7	27132612	27135615	2	1	59088	1.8785	0.030159	HOXA1
ENSG00000196655	11	118889142	118896164	26	4	59088	1.8777	0.030212	TRAPPC4
ENSG00000154274	4	37455563	37625117	660	60	59088	1.8771	0.03025	C4orf19
ENSG00000106384	7	100838288	100844302	9	3	59088	1.8769	0.030266	MOGAT3
ENSG00000111199	12	110220890	110271212	111	20	59088	1.8766	0.030285	TRPV4
ENSG00000167792	11	67374323	67380006	4	2	59088	1.8764	0.030302	NDUFV1
ENSG00000129946	19	416583	460996	156	28	59088	1.8728	0.030545	SHC2
ENSG00000128284	22	36536372	36562225	87	16	59088	1.872	0.030602	APOL3
ENSG00000186723	19	15917817	15918936	5	2	59088	1.871	0.030675	OR10H1
ENSG00000196275	7	74210483	74267847	9	3	59088	1.87	0.03074	GTF2IRD2
ENSG00000163848	3	124944405	125094198	250	13	59088	1.8699	0.030751	ZNF148
ENSG00000125780	20	2276647	2321724	117	18	59088	1.8681	0.030877	TGM3
ENSG00000242384	17	34581086	34808061	8	5	59088	1.8672	0.030939	TBC1D3H
ENSG00000226742	18	77724561	77730822	20	5	59088	1.8665	0.030989	HSBP1L1
ENSG00000156564	6	40359325	40555204	723	55	59088	1.8646	0.031117	LRFN2
ENSG00000130304	19	17579578	17616977	77	13	59088	1.8622	0.031285	SLC27A1
ENSG00000170967	11	103907308	103909922	2	1	59088	1.8616	0.031327	DDI1
ENSG00000031081	3	119013220	119139561	436	58	59088	1.8599	0.031447	ARHGAP31
ENSG00000185897	19	35849362	35851387	1	1	59088	1.8595	0.031482	FFAR3
ENSG00000160051	1	32671236	32674288	3	1	59088	1.8593	0.031495	IQCC
ENSG00000162878	2	42275160	42285668	28	4	59088	1.8593	0.031495	PKDCC
ENSG00000128610	7	121941448	121950745	21	6	59088	1.8573	0.031637	FEZF1
ENSG00000130775	1	28199055	28213196	49	10	59088	1.8566	0.031684	THEMIS2
ENSG00000090661	19	8271620	8327305	209	39	59088	1.855	0.031798	CERS4
ENSG00000141526	17	80186273	80219005	51	16	59088	1.8539	0.031873	SLC16A3
ENSG00000141258	17	2240792	2284352	144	23	59088	1.8534	0.031914	SGSM2
ENSG00000197136	11	65383244	65404910	26	9	59088	1.853	0.031943	PCNXL3
ENSG00000077348	19	41892279	41903384	20	3	59088	1.8507	0.032103	EXOSC5
ENSG00000034053	15	29129629	29410518	405	39	59088	1.8499	0.032166	APBA2
ENSG00000182700	5	139505521	139508391	1	1	59088	1.8497	0.03218	IGIP
ENSG00000171848	2	10262455	10271545	13	3	59088	1.8494	0.032198	RRM2
ENSG00000184012	21	42836478	42903043	280	28	59088	1.849	0.03223	TMPRSS2
ENSG00000164808	8	48173167	48648868	336	32	59088	1.8487	0.03225	SPIDR
ENSG00000005486	7	75471920	75518244	88	18	59088	1.8486	0.032255	RHBDD2
ENSG00000137770	15	44719432	44821236	63	19	59088	1.8486	0.032256	CTDSPL2
ENSG00000006837	5	133541305	133706738	240	18	59088	1.8471	0.032369	CDKL3
ENSG00000197472	1	247108849	247171395	223	29	59088	1.8461	0.032442	ZNF695
ENSG00000173171	1	155178490	155183615	4	2	59088	1.8444	0.032565	MTX1
ENSG00000142731	4	128802016	128820350	16	3	59088	1.8437	0.032611	PLK4
ENSG00000178028	1	44679127	44686353	13	6	59088	1.8437	0.032612	DMAP1
ENSG00000171817	19	38042308	38104998	111	14	59088	1.8405	0.032847	ZNF540
ENSG00000164934	8	104426942	104455681	61	8	59088	1.8387	0.032978	DCAF13
ENSG00000248710	3	159945241	160167617	317	28	59088	1.8382	0.033017	RP11-432B6.3
ENSG00000125459	1	155579979	155718153	120	19	59088	1.838	0.03303	MSTO1
ENSG00000163009	2	10281509	10351851	264	30	59088	1.8378	0.033047	C2orf48
ENSG00000196152	9	130186661	130207651	53	4	59088	1.8364	0.033152	ZNF79
ENSG00000101144	20	55743804	55841685	301	25	59088	1.8363	0.03316	BMP7
ENSG00000139292	12	71833550	71980090	489	34	59088	1.836	0.03318	LGR5
ENSG00000103056	16	68392231	68482591	167	22	59088	1.8358	0.03319	SMPD3
ENSG00000271786	10	18931405	18944123	33	6	59088	1.8351	0.033249	RP11-139J15.7
ENSG00000204361	11	114549108	114579362	90	15	59088	1.835	0.033253	NXPE2
ENSG00000161904	6	33738979	33756913	67	9	59088	1.8347	0.033276	LEMD2
ENSG00000172840	16	66912492	66929657	21	7	59088	1.8341	0.033317	PDP2
ENSG00000185432	12	51317255	51326300	18	7	59088	1.8337	0.033349	METTL7A
ENSG00000091136	7	107564244	107643700	161	30	59088	1.8327	0.033426	LAMB1
ENSG00000135540	6	138743180	139013708	615	53	59088	1.8324	0.033443	NHSL1
ENSG00000182004	1	203830731	203839678	33	5	59088	1.8315	0.033516	SNRPE
ENSG00000102805	13	77564795	77576652	25	5	59088	1.8309	0.033556	CLN5
ENSG00000213145	14	105952654	105955284	4	2	59088	1.8306	0.033583	CRIP1
ENSG00000257341	14	105953536	105958604	4	2	59088	1.8306	0.033583	CRIP1
ENSG00000134996	9	77703459	77762181	199	27	59088	1.8295	0.03366	OSTF1
ENSG00000084234	11	129939732	130014699	190	14	59088	1.8291	0.033693	APLP2
ENSG00000174871	11	66045661	66052772	8	4	59088	1.8287	0.033722	CNIH2
ENSG00000105929	7	138391040	138484305	346	52	59088	1.8282	0.033763	ATP6V0A4
ENSG00000262560	15	44064815	44091331	29	5	59088	1.8281	0.033766	RP11-296A16.1
ENSG00000060138	12	10851683	10875911	52	9	59088	1.8272	0.033839	YBX3
ENSG00000160439	19	55550476	55582659	54	17	59088	1.8271	0.033845	RDH13
ENSG00000248098	19	41884215	41930910	113	6	59088	1.826	0.033923	BCKDHA
ENSG00000165458	11	71934745	71950149	28	8	59088	1.8257	0.03395	INPPL1
ENSG00000119720	14	90742580	90798481	123	15	59088	1.8246	0.034031	NRDE2
ENSG00000198142	2	110371911	110376563	10	3	59088	1.8239	0.034083	SOWAHC
ENSG00000089169	12	113008184	113336686	553	56	59088	1.823	0.034155	RPH3A
ENSG00000168589	16	80574631	80584657	37	4	59088	1.8218	0.034246	DYNLRB2
ENSG00000132604	16	69389464	69442474	74	14	59088	1.8204	0.034349	TERF2
ENSG00000159713	16	67423712	67427438	6	3	59088	1.8203	0.034359	TPPP3
ENSG00000180479	19	38045684	38085673	80	11	59088	1.8194	0.034422	ZNF571
ENSG00000115271	2	163175350	163228105	27	9	59088	1.8193	0.034434	GCA
ENSG00000138653	4	115748919	116035032	600	39	59088	1.819	0.034452	NDST4
ENSG00000071246	14	77228532	77249354	56	15	59088	1.8175	0.03457	VASH1
ENSG00000106346	7	6144515	6201195	138	17	59088	1.8169	0.034618	USP42
ENSG00000127720	12	82752276	82873015	256	10	59088	1.8165	0.034646	METTL25
ENSG00000168631	6	30908749	30921998	40	14	59088	1.8157	0.034709	DPCR1
ENSG00000267127	18	77794346	77854968	254	16	59088	1.8156	0.034714	RP11-795F19.5
ENSG00000138162	10	123748689	124014060	886	110	59088	1.815	0.034761	TACC2
ENSG00000158517	7	74188309	74203659	3	1	59088	1.8136	0.034872	NCF1
ENSG00000183431	1	38422647	38456593	83	10	59088	1.8135	0.034875	SF3A3
ENSG00000197261	6	49518113	49529620	52	7	59088	1.8133	0.034893	C6orf141
ENSG00000235376	10	105005644	105007773	4	2	59088	1.813	0.034917	RPEL1
ENSG00000197329	2	64319786	64371588	109	14	59088	1.813	0.034919	PELI1
ENSG00000119630	14	75408537	75422487	18	10	59088	1.8129	0.034925	PGF
ENSG00000163528	3	14153580	14166370	25	7	59088	1.8108	0.035087	CHCHD4
ENSG00000225663	17	79780287	79791178	20	2	59088	1.8108	0.035087	FAM195B
ENSG00000173210	5	148521046	148640105	252	21	59088	1.8108	0.035089	ABLIM3
ENSG00000118162	19	47978401	47987525	17	7	59088	1.8107	0.035096	KPTN
ENSG00000104131	15	44829255	44855227	19	4	59088	1.8101	0.03514	EIF3J
ENSG00000143147	1	168053997	168106821	106	13	59088	1.8098	0.035166	GPR161
ENSG00000171877	15	44162962	44487450	308	28	59088	1.8092	0.035206	FRMD5
ENSG00000103490	16	31212806	31214771	1	1	59088	1.8084	0.035268	PYCARD
ENSG00000261359	16	31213206	31214773	1	1	59088	1.8084	0.035268	C16orf98
ENSG00000164346	5	74062817	74072737	21	5	59088	1.8073	0.035357	NSA2
ENSG00000001631	7	91828283	91875480	46	10	59088	1.8062	0.035445	KRIT1
ENSG00000088256	19	3094408	3124002	122	18	59088	1.8059	0.035469	GNA11
ENSG00000232040	6	28539407	28583989	99	17	59088	1.8058	0.035473	SCAND3
ENSG00000242028	15	44088340	44095241	5	2	59088	1.8044	0.035581	HYPK
ENSG00000205409	11	5862158	5863182	9	1	59088	1.8038	0.035632	OR52E6
ENSG00000178568	2	212240446	213403565	3750	185	59088	1.8032	0.035675	ERBB4
ENSG00000172059	2	10182976	10194963	31	8	59088	1.7984	0.036058	KLF11
ENSG00000084731	2	26149471	26205618	140	22	59088	1.7968	0.036181	KIF3C
ENSG00000006042	17	31254928	31272124	43	8	59088	1.7959	0.036252	TMEM98
ENSG00000090054	9	94794281	94877666	235	28	59088	1.7955	0.036289	SPTLC1
ENSG00000182676	17	79791368	79792926	2	1	59088	1.795	0.036323	PPP1R27
ENSG00000164746	7	48075108	48100901	70	9	59088	1.7931	0.036482	C7orf57
ENSG00000167508	16	88718343	88729569	34	11	59088	1.7927	0.036514	MVD
ENSG00000196449	1	38268616	38273857	8	3	59088	1.7926	0.036515	YRDC
ENSG00000011332	19	38701646	38720354	44	9	59088	1.7925	0.036529	DPF1
ENSG00000168016	3	36868311	36986548	230	21	59088	1.7906	0.036679	TRANK1
ENSG00000273079	12	13693165	14133053	1284	87	59088	1.7904	0.036693	GRIN2B
ENSG00000164237	5	10275987	10308138	97	15	59088	1.7897	0.03675	CMBL
ENSG00000164930	8	104310661	104345094	102	14	59088	1.7896	0.036763	FZD6
ENSG00000079102	8	92967203	93115514	161	8	59088	1.789	0.036809	RUNX1T1
ENSG00000153283	3	111011566	111384597	942	62	59088	1.7887	0.036832	CD96
ENSG00000129535	14	24549316	24584223	43	13	59088	1.7875	0.03693	NRL
ENSG00000172404	22	41255553	41258130	4	2	59088	1.7874	0.036939	DNAJB7
ENSG00000159423	1	19197926	19229275	132	22	59088	1.7865	0.037012	ALDH4A1
ENSG00000090316	4	1283639	1333935	147	16	59088	1.7863	0.037023	MAEA
ENSG00000164070	4	128702976	128761888	61	13	59088	1.7849	0.037136	HSPA4L
ENSG00000176387	16	67464555	67471456	7	3	59088	1.7843	0.037188	HSD11B2
ENSG00000204580	6	30844198	30867933	74	14	59088	1.7841	0.037205	DDR1
ENSG00000141933	19	507299	519654	48	14	59088	1.7813	0.037435	TPGS1
ENSG00000121351	12	21507893	21532912	103	13	59088	1.7807	0.037478	IAPP
ENSG00000078053	7	38423305	38671167	989	64	59088	1.7804	0.037502	AMPH
ENSG00000171936	19	15852203	15853153	7	3	59088	1.7804	0.037504	OR10H3
ENSG00000182187	2	209007297	209010892	19	3	59088	1.7802	0.037518	CRYGB
ENSG00000186998	22	29601840	29655586	179	29	59088	1.7801	0.037529	EMID1
ENSG00000152455	10	14920819	14946314	37	13	59088	1.7792	0.037602	SUV39H2
ENSG00000165030	9	94171327	94186144	26	6	59088	1.7789	0.037625	NFIL3
ENSG00000159708	16	67360701	67419106	67	12	59088	1.778	0.037702	LRRC36
ENSG00000148356	9	130213765	130265780	124	11	59088	1.7772	0.03777	LRSAM1
ENSG00000124785	6	5998232	6007200	19	3	59088	1.7764	0.037837	NRN1
ENSG00000160180	21	43731777	43735761	5	3	59088	1.7762	0.037849	TFF3
ENSG00000261667	8	144161874	144164418	5	2	59088	1.7761	0.037861	RP11-520P18.5
ENSG00000182718	15	60639333	60695082	129	23	59088	1.7753	0.037921	ANXA2
ENSG00000166337	11	6627526	6633898	13	3	59088	1.775	0.037946	TAF10
ENSG00000157404	4	55524085	55606881	164	25	59088	1.7719	0.038203	KIT
ENSG00000162888	1	206664449	206671061	22	7	59088	1.771	0.038278	C1orf147
ENSG00000213160	2	170550998	170633499	344	24	59088	1.7706	0.038311	KLHL23
ENSG00000136059	3	38029550	38048679	48	5	59088	1.7699	0.038369	VILL
ENSG00000163463	1	155141884	155145951	10	4	59088	1.7693	0.038418	KRTCAP2
ENSG00000182247	3	23244511	23633284	1208	25	59088	1.766	0.038696	UBE2E2
ENSG00000099940	22	21213271	21245506	69	10	59088	1.7654	0.038747	SNAP29
ENSG00000170396	2	185463093	185804219	689	28	59088	1.7631	0.038938	ZNF804A
ENSG00000105329	19	41807492	41859816	86	12	59088	1.7627	0.038978	TGFB1
ENSG00000198870	9	136243117	136271220	86	6	59088	1.7626	0.038981	C9orf96
ENSG00000065457	16	75630879	75657198	56	12	59088	1.7619	0.039045	ADAT1
ENSG00000140948	16	87439852	87525651	243	16	59088	1.7619	0.039046	ZCCHC14
ENSG00000186513	11	57957906	57958990	5	2	59088	1.7593	0.039264	OR9Q2
ENSG00000196427	1	108765963	108786689	6	2	59088	1.7585	0.039329	NBPF4
ENSG00000133226	1	24958207	24999758	39	10	59088	1.7553	0.039602	SRRM1
ENSG00000153266	3	62355356	62359999	3	2	59088	1.7544	0.039677	FEZF2
ENSG00000184344	12	7842378	7848372	22	7	59088	1.7536	0.039753	GDF3
ENSG00000173338	11	65360326	65363467	4	2	59088	1.753	0.0398	KCNK7
ENSG00000000419	20	49551404	49575092	25	7	59088	1.7511	0.039968	DPM1
ENSG00000214946	17	15635561	15649476	20	5	59088	1.75	0.04006	TBC1D26
ENSG00000154342	1	228194752	228248961	90	14	59088	1.7494	0.040111	WNT3A
ENSG00000270672	7	142374104	142375550	7	2	59088	1.7493	0.040117	MTRNR2L6
ENSG00000175877	7	73275489	73280223	20	4	59088	1.7492	0.040125	WBSCR28
ENSG00000169683	17	79981178	79989027	9	5	59088	1.7468	0.040338	LRRC45
ENSG00000187821	4	185939995	185941958	6	3	59088	1.7456	0.040441	HELT
ENSG00000148634	10	69681665	69835105	225	20	59088	1.7445	0.040539	HERC4
ENSG00000107863	10	24872538	25012597	177	23	59088	1.7444	0.040541	ARHGAP21
ENSG00000138068	2	37394963	37423741	232	15	59088	1.7442	0.040564	SULT6B1
ENSG00000170748	11	7110165	7112379	6	2	59088	1.7428	0.040681	RBMXL2
ENSG00000086506	16	230452	231180	1	1	59088	1.7421	0.040741	HBQ1
ENSG00000214212	19	10947251	10980466	45	10	59088	1.7411	0.040831	C19orf38
ENSG00000124535	6	2765648	2787186	60	12	59088	1.7406	0.040877	WRNIP1
ENSG00000135338	6	80194708	80247175	85	13	59088	1.7405	0.040882	LCA5
ENSG00000113231	5	76506274	76725632	522	37	59088	1.7404	0.040895	PDE8B
ENSG00000175826	17	7146910	7155810	7	3	59088	1.7395	0.040972	CTDNEP1
ENSG00000168348	14	36003248	36006260	1	1	59088	1.7392	0.040997	INSM2
ENSG00000181754	1	110046797	110052360	6	3	59088	1.7376	0.041143	AMIGO1
ENSG00000186522	2	110300559	110371783	174	21	59088	1.7371	0.041188	2020-09-10
ENSG00000110203	11	71825915	71850936	86	10	59088	1.7336	0.041492	FOLR3
ENSG00000068885	3	159974774	160117668	177	25	59088	1.7325	0.041592	IFT80
ENSG00000130717	9	134399188	134406655	15	5	59088	1.7315	0.041681	UCK1
ENSG00000112812	6	27215480	27224403	17	6	59088	1.7314	0.041686	PRSS16
ENSG00000186166	11	118868852	118886501	32	4	59088	1.731	0.041728	CCDC84
ENSG00000204439	6	31626075	31628549	3	2	59088	1.7309	0.041732	C6orf47
ENSG00000188558	1	248684916	248685964	1	1	59088	1.7304	0.041776	OR2G6
ENSG00000009830	14	77741299	77787227	152	27	59088	1.7286	0.04194	POMT2
ENSG00000162877	1	205797150	205819260	45	14	59088	1.7286	0.041941	PM20D1
ENSG00000137634	11	114441313	114466484	49	13	59088	1.7283	0.041966	NXPE4
ENSG00000197483	19	55987699	55995854	31	9	59088	1.7281	0.041987	ZNF628
ENSG00000112699	6	1624041	2245926	1406	107	59088	1.7278	0.042008	GMDS
ENSG00000122778	7	138516126	138666064	415	37	59088	1.7271	0.042075	KIAA1549
ENSG00000255275	1	19175767	19247615	309	38	59088	1.727	0.042087	RP13-279N23.2
ENSG00000005844	16	30483979	30534506	71	18	59088	1.7268	0.042101	ITGAL
ENSG00000269686	2	133874577	133876625	9	3	59088	1.7265	0.04213	AC011755.1
ENSG00000170379	7	143318043	143427502	9	4	59088	1.7263	0.042143	FAM115C
ENSG00000100650	14	70193617	70238722	102	16	59088	1.7262	0.042155	SRSF5
ENSG00000107816	10	102756375	102767593	27	5	59088	1.726	0.042174	LZTS2
ENSG00000173040	4	5544499	5711275	552	55	59088	1.725	0.042266	EVC2
ENSG00000091128	7	107663993	107770801	176	20	59088	1.7243	0.042331	LAMB4
ENSG00000121858	3	172223298	172241297	71	12	59088	1.7236	0.042388	TNFSF10
ENSG00000131242	17	29718642	29865236	354	44	59088	1.7207	0.042654	RAB11FIP4
ENSG00000115956	2	68592305	68624585	173	16	59088	1.7206	0.04266	PLEK
ENSG00000170876	3	14166440	14185179	37	11	59088	1.7196	0.042751	TMEM43
ENSG00000127837	2	219128850	219134980	11	4	59088	1.7187	0.042832	AAMP
ENSG00000109944	11	122753391	122830506	203	32	59088	1.7186	0.042839	C11orf63
ENSG00000173876	10	92828	120103	70	13	59088	1.7181	0.042886	TUBB8
ENSG00000128274	22	43088127	43117304	152	20	59088	1.7176	0.042932	A4GALT
ENSG00000127989	7	91321323	91510034	279	17	59088	1.7161	0.043068	MTERF
ENSG00000165389	14	34901995	34931562	86	9	59088	1.7157	0.043109	SPTSSA
ENSG00000164362	5	1253262	1295184	71	25	59088	1.7139	0.043275	TERT
ENSG00000159692	4	1205236	1243741	120	17	59088	1.7133	0.043328	CTBP1
ENSG00000254999	3	10157276	10168874	51	5	59088	1.7126	0.043398	BRK1
ENSG00000188725	5	60453536	60458301	5	3	59088	1.7117	0.043476	SMIM15
ENSG00000133773	12	82617460	82752584	272	20	59088	1.7117	0.043477	CCDC59
ENSG00000071564	19	1609291	1652604	79	20	59088	1.7095	0.043681	TCF3
ENSG00000160685	1	154975127	154990998	18	6	59088	1.7092	0.043706	ZBTB7B
ENSG00000179142	8	143991975	143999259	44	4	59088	1.709	0.043728	CYP11B2
ENSG00000136856	9	130159421	130170703	26	5	59088	1.7081	0.043813	SLC2A8
ENSG00000145321	4	72607410	72669758	128	21	59088	1.7074	0.043873	GC
ENSG00000109323	4	103552660	103682151	262	17	59088	1.7071	0.0439	MANBA
ENSG00000234972	17	34580902	34757050	5	3	59088	1.7069	0.043917	TBC1D3C
ENSG00000109475	4	109541722	109551568	15	4	59088	1.7065	0.043954	RPL34
ENSG00000148411	9	138898383	138987131	274	42	59088	1.706	0.044007	NACC2
ENSG00000163945	4	1341054	1381837	130	14	59088	1.7057	0.044033	UVSSA
ENSG00000165792	14	21457929	21465189	18	6	59088	1.7055	0.044054	METTL17
ENSG00000171201	4	71235810	71255961	100	10	59088	1.705	0.044098	SMR3B
ENSG00000259003	14	23025534	23027939	10	3	59088	1.7035	0.044238	AE000662.92
ENSG00000177628	1	155204243	155214490	14	3	59088	1.7033	0.044259	GBA
ENSG00000107779	10	88516407	88692595	394	25	59088	1.7029	0.044291	BMPR1A
ENSG00000120688	13	41635410	41658137	18	9	59088	1.7026	0.044317	WBP4
ENSG00000138411	2	197059094	197458416	976	64	59088	1.7026	0.04432	HECW2
ENSG00000230657	12	11460017	11463369	9	4	59088	1.7025	0.044331	PRB4
ENSG00000105568	19	52693292	52730687	123	15	59088	1.7024	0.044343	PPP2R1A
ENSG00000197951	19	57106632	57137849	120	17	59088	1.702	0.044379	ZNF71
ENSG00000171603	1	9789084	9884584	81	19	59088	1.7016	0.044419	CLSTN1
ENSG00000178585	1	9908334	9970394	64	12	59088	1.6993	0.044629	CTNNBIP1
ENSG00000081138	18	63417488	63548638	354	20	59088	1.6984	0.044719	CDH7
ENSG00000090861	16	70286198	70323446	33	15	59088	1.698	0.044753	AARS
ENSG00000268735	13	24322243	24323901	8	4	59088	1.6977	0.044785	AL139080.1
ENSG00000183090	4	144498455	144621828	221	20	59088	1.6975	0.044802	FREM3
ENSG00000156860	16	30669752	30682135	6	3	59088	1.6975	0.044804	FBRS
ENSG00000259658	15	102277302	102285913	17	6	59088	1.6972	0.044832	RP11-89K11.1
ENSG00000165948	14	94547628	94570192	101	12	59088	1.6955	0.044988	IFI27L1
ENSG00000164430	6	74123238	74161999	66	19	59088	1.6954	0.045004	MB21D1
ENSG00000171189	21	30909254	31312351	1052	60	59088	1.6939	0.045138	GRIK1
ENSG00000186439	6	123537483	123958238	1046	66	59088	1.6939	0.045144	TRDN
ENSG00000143614	1	153777201	153895451	171	14	59088	1.6935	0.045181	GATAD2B
ENSG00000206527	3	123209667	123304032	227	20	59088	1.6935	0.045183	PTPLB
ENSG00000166152	16	49407734	49433342	66	11	59088	1.6933	0.045202	C16orf78
ENSG00000241973	22	21061979	21213705	374	15	59088	1.693	0.045231	PI4KA
ENSG00000156299	21	32490734	32932290	1170	105	59088	1.6925	0.045271	TIAM1
ENSG00000122512	7	6012870	6048756	112	19	59088	1.6923	0.045292	PMS2
ENSG00000166164	16	50347398	50402845	105	13	59088	1.692	0.04532	BRD7
ENSG00000240720	7	91741473	91808845	101	8	59088	1.6915	0.045371	LRRD1
ENSG00000105856	7	106809406	106842974	48	5	59088	1.691	0.045421	HBP1
ENSG00000102539	13	49794474	49796513	2	1	59088	1.6891	0.045601	MLNR
ENSG00000229314	9	117085336	117088755	13	6	59088	1.6869	0.04581	ORM1
ENSG00000006704	7	73868120	74016931	260	27	59088	1.6854	0.045958	GTF2IRD1
ENSG00000080819	3	98239976	98312567	179	30	59088	1.6845	0.046044	CPOX
ENSG00000158022	1	26377795	26394927	39	5	59088	1.6843	0.046058	TRIM63
ENSG00000159251	15	35080297	35088340	24	13	59088	1.6834	0.046145	ACTC1
ENSG00000102554	13	73629114	73651676	34	7	59088	1.6832	0.046172	KLF5
ENSG00000140368	15	77285700	77329673	80	16	59088	1.6822	0.046262	PSTPIP1
ENSG00000177023	8	7327830	7332604	3	2	59088	1.6808	0.046399	DEFB104B
ENSG00000169223	5	176758563	176778853	23	4	59088	1.6808	0.046405	LMAN2
ENSG00000166664	15	30653443	30686052	3	2	59088	1.6807	0.046408	CHRFAM7A
ENSG00000155545	5	56215429	56267502	151	19	59088	1.6806	0.046419	MIER3
ENSG00000136158	13	80910111	80915086	5	2	59088	1.6795	0.046527	SPRY2
ENSG00000165837	13	46108657	46189874	176	26	59088	1.6792	0.046561	FAM194B
ENSG00000177733	5	137087075	137090039	1	1	59088	1.6787	0.046605	HNRNPA0
ENSG00000189241	6	116597741	116601066	5	1	59088	1.6782	0.046652	TSPYL1
ENSG00000163946	3	56654161	56717265	216	21	59088	1.6782	0.046654	FAM208A
ENSG00000106305	7	6048876	6063465	74	15	59088	1.6777	0.046706	AIMP2
ENSG00000137073	9	33921691	34048947	76	21	59088	1.6762	0.046845	UBAP2
ENSG00000184357	6	27834570	27835359	4	2	59088	1.676	0.046866	HIST1H1B
ENSG00000125107	16	58553855	58663790	301	15	59088	1.6754	0.046929	CNOT1
ENSG00000156642	15	73852355	73926475	109	15	59088	1.675	0.046965	NPTN
ENSG00000118518	6	127587755	127609712	31	5	59088	1.675	0.046969	RNF146
ENSG00000213231	14	96152754	96158980	25	8	59088	1.6748	0.046991	TCL1B
ENSG00000184557	17	76352864	76356158	5	3	59088	1.6744	0.047029	SOCS3
ENSG00000166225	12	69864129	69973562	219	18	59088	1.6742	0.047048	FRS2
ENSG00000253729	8	48685669	48872743	112	24	59088	1.6738	0.04709	PRKDC
ENSG00000244414	1	196788887	196801319	15	5	59088	1.6732	0.047141	CFHR1
ENSG00000151611	4	146539415	146581187	76	14	59088	1.6723	0.047229	MMAA
ENSG00000118246	2	207630081	207657233	57	11	59088	1.6723	0.047237	FASTKD2
ENSG00000130724	19	59062933	59066491	5	3	59088	1.6719	0.047273	CHMP2A
ENSG00000197958	9	130209953	130213684	7	1	59088	1.6714	0.047319	RPL12
ENSG00000064205	20	43343485	43357150	14	4	59088	1.6711	0.047351	WISP2
ENSG00000268059	6	13615728	13621126	4	2	59088	1.671	0.047362	AL441883.1
ENSG00000211448	14	80663873	80854100	258	32	59088	1.6683	0.047625	DIO2
ENSG00000151893	10	120433679	120514761	196	21	59088	1.6682	0.047637	CACUL1
ENSG00000115750	2	9983483	10074545	415	18	59088	1.6678	0.047674	TAF1B
ENSG00000139155	12	20848289	20906320	218	23	59088	1.6678	0.047681	SLCO1C1
ENSG00000157429	16	71498453	71598992	148	21	59088	1.6676	0.047701	ZNF19
ENSG00000197403	1	158735466	158736492	6	2	59088	1.6673	0.047724	OR6N1
ENSG00000104827	19	49526126	49527590	3	1	59088	1.6672	0.047738	CGB
ENSG00000172765	3	129366635	129612419	222	23	59088	1.6667	0.047784	TMCC1
ENSG00000141198	17	52976748	53039310	159	15	59088	1.6659	0.047863	TOM1L1
ENSG00000156284	21	31586324	31588391	4	2	59088	1.6658	0.047879	CLDN8
ENSG00000231824	18	5145284	5197502	163	30	59088	1.6653	0.047929	C18orf42
ENSG00000136758	10	27399383	27444195	150	13	59088	1.6645	0.048003	YME1L1
ENSG00000169418	1	153651113	153666468	13	4	59088	1.6642	0.048041	NPR1
ENSG00000027001	13	24304328	24463558	418	24	59088	1.6623	0.048223	MIPEP
ENSG00000258947	16	89987800	90005169	54	12	59088	1.6621	0.04825	TUBB3
ENSG00000143839	1	204123944	204135465	44	10	59088	1.6614	0.048314	REN
ENSG00000181038	17	74722912	74730018	4	2	59088	1.6614	0.04832	METTL23
ENSG00000141002	16	89940000	89977792	108	8	59088	1.6609	0.048368	TCF25
ENSG00000237441	6	33259431	33267101	12	3	59088	1.66	0.048459	RGL2
ENSG00000087077	7	100464760	100471076	15	6	59088	1.6591	0.048549	TRIP6
ENSG00000135709	16	85061375	85127836	290	26	59088	1.6588	0.048577	KIAA0513
ENSG00000175928	3	3841121	3889387	119	20	59088	1.6586	0.048595	LRRN1
ENSG00000172748	8	182137	197342	40	8	59088	1.6586	0.048603	ZNF596
ENSG00000260869	16	30545548	30569600	25	9	59088	1.6575	0.048711	AC002310.13
ENSG00000167104	20	31619454	31631853	35	6	59088	1.6573	0.048728	BPIFB6
ENSG00000143578	1	153940010	153946839	9	2	59088	1.6555	0.048912	CREB3L4
ENSG00000112787	12	133066137	133161774	376	31	59088	1.6553	0.048937	FBRSL1
ENSG00000107862	10	104005289	104142656	187	24	59088	1.655	0.048959	GBF1
ENSG00000079263	2	231067826	231223762	420	32	59088	1.6549	0.048973	SP140
ENSG00000146221	6	44246480	44265458	54	7	59088	1.6549	0.048973	TCTE1
ENSG00000142937	1	45240923	45244451	7	5	59088	1.6547	0.048997	RPS8
ENSG00000148331	9	132399171	132404444	13	6	59088	1.6542	0.049041	ASB6
ENSG00000213953	2	187361840	187365393	11	3	59088	1.6542	0.049048	AC018867.1
ENSG00000198478	6	80341000	80413372	172	25	59088	1.6535	0.04911	SH3BGRL2
ENSG00000196937	7	120988905	121036418	91	7	59088	1.6522	0.049243	FAM3C
ENSG00000133315	11	63766030	63933578	302	44	59088	1.6506	0.049407	MACROD1
ENSG00000146828	7	100424442	100464631	85	17	59088	1.648	0.049672	SLC12A9
ENSG00000102531	13	49550048	49783915	237	21	59088	1.648	0.049672	FNDC3A
ENSG00000043462	5	169673241	169725231	108	33	59088	1.6472	0.049753	LCP2
ENSG00000128886	15	44064798	44069741	5	2	59088	1.6472	0.049761	ELL3
ENSG00000268870	19	12502763	12551896	262	8	59088	1.6472	0.049761	CTD-3105H18.16
ENSG00000105810	7	92234235	92465908	212	35	59088	1.6463	0.049847	CDK6
ENSG00000123838	1	207277607	207318317	92	17	59088	1.6462	0.049862	C4BPA
ENSG00000137409	6	36935917	36954074	73	9	59088	1.646	0.049884	MTCH1
ENSG00000135355	6	90604188	90605839	2	1	59088	1.6457	0.049917	GJA10
ENSG00000217442	22	50989541	51001334	91	6	59088	1.6452	0.04996	SYCE3
ENSG00000213347	5	176728462	176739758	17	6	59088	1.645	0.049984	MXD3
ENSG00000105205	19	40221890	40228668	44	3	59088	1.6435	0.050138	CLC
ENSG00000269858	19	41304901	41314338	24	8	59088	1.6435	0.050142	EGLN2
ENSG00000114251	3	55499743	55523973	43	11	59088	1.6434	0.050155	WNT5A
ENSG00000144331	2	180306709	180726232	1420	101	59088	1.6417	0.050325	ZNF385B
ENSG00000167291	17	77906142	78009647	325	74	59088	1.6417	0.050325	TBC1D16
ENSG00000070526	17	74620843	74639920	67	9	59088	1.6416	0.050336	ST6GALNAC1
ENSG00000181626	18	12093852	12129748	95	7	59088	1.6415	0.050344	ANKRD62
ENSG00000166452	11	8932686	8941631	32	5	59088	1.641	0.050394	AKIP1
ENSG00000185420	1	245912642	246670614	2575	97	59088	1.6401	0.050491	SMYD3
ENSG00000180855	19	12540521	12551926	92	5	59088	1.6392	0.050586	ZNF443
ENSG00000134107	3	5020801	5027008	15	4	59088	1.6385	0.050661	BHLHE40
ENSG00000108599	17	19807615	19881656	92	10	59088	1.6368	0.050841	AKAP10
ENSG00000177301	1	111136202	111174096	86	15	59088	1.6365	0.050866	KCNA2
ENSG00000269449	7	95171457	95173854	5	3	59088	1.6363	0.05089	AC002451.1
ENSG00000143774	1	228327663	228336685	15	7	59088	1.636	0.050922	GUK1
ENSG00000090339	19	10381511	10397291	35	12	59088	1.6356	0.050957	ICAM1
ENSG00000101298	20	1246960	1289972	115	26	59088	1.6356	0.050962	SNPH
ENSG00000069696	11	637293	640706	11	5	59088	1.6346	0.051062	DRD4
ENSG00000111186	12	1639057	1756409	439	95	59088	1.6343	0.051093	WNT5B
ENSG00000010803	1	41492872	41707826	478	24	59088	1.6342	0.051106	SCMH1
ENSG00000174903	11	66036004	66044963	18	7	59088	1.6337	0.051156	RAB1B
ENSG00000134369	1	201592411	201796102	442	49	59088	1.6336	0.051169	NAV1
ENSG00000167930	16	284545	319942	75	13	59088	1.6331	0.051225	ITFG3
ENSG00000095110	11	114392437	114430617	80	6	59088	1.6327	0.051268	NXPE1
ENSG00000187531	17	79869815	79879199	4	2	59088	1.6324	0.051299	SIRT7
ENSG00000140093	14	94749650	94759608	36	9	59088	1.632	0.051344	SERPINA10
ENSG00000058056	3	179370543	179507189	345	39	59088	1.6318	0.051358	USP13
ENSG00000106351	7	100136834	100165842	31	6	59088	1.6298	0.051569	AGFG2
ENSG00000218819	2	21346789	21366144	20	8	59088	1.6297	0.051578	TDRD15
ENSG00000151240	10	320130	735683	689	52	59088	1.6293	0.051623	DIP2C
ENSG00000075826	10	102246399	102289628	64	5	59088	1.6291	0.051646	SEC31B
ENSG00000179058	9	132374504	132383055	27	6	59088	1.6288	0.051682	C9orf50
ENSG00000204389	6	31783291	31785723	4	2	59088	1.6284	0.051719	HSPA1A
ENSG00000198471	3	187416047	187420345	17	4	59088	1.6278	0.051788	RTP2
ENSG00000267849	6	44400472	44400720	2	1	59088	1.6277	0.051798	AL133262.1
ENSG00000138823	4	100484918	100545156	238	26	59088	1.6276	0.051806	MTTP
ENSG00000164209	5	110073837	110100857	53	12	59088	1.6267	0.051896	SLC25A46
ENSG00000166136	10	102267203	102289757	32	3	59088	1.6256	0.052017	NDUFB8
ENSG00000134376	1	197170592	197447585	344	32	59088	1.6255	0.052029	CRB1
ENSG00000204220	6	33257079	33266178	13	3	59088	1.6237	0.05222	PFDN6
ENSG00000167566	12	50184929	50222533	118	13	59088	1.6236	0.052229	NCKAP5L
ENSG00000128849	15	57668165	57842925	656	67	59088	1.6223	0.052367	CGNL1
ENSG00000176092	1	26648350	26680621	91	12	59088	1.6223	0.052372	AIM1L
ENSG00000111816	6	116252312	116381921	240	26	59088	1.6218	0.052421	FRK
ENSG00000122691	7	19060614	19157295	143	24	59088	1.6214	0.052465	TWIST1
ENSG00000122034	13	27998681	28009958	35	6	59088	1.6211	0.052496	GTF3A
ENSG00000069248	1	229577045	229644103	130	7	59088	1.6204	0.052568	NUP133
ENSG00000100084	22	19318221	19435224	152	22	59088	1.6204	0.052574	HIRA
ENSG00000269881	16	299546	319942	46	8	59088	1.6201	0.052606	ITFG3
ENSG00000166582	17	16245848	16256970	15	4	59088	1.6196	0.052658	CENPV
ENSG00000139187	12	9102640	9163356	136	12	59088	1.6191	0.052711	KLRG1
ENSG00000090060	14	96967770	97033448	106	14	59088	1.6184	0.052793	PAPOLA
ENSG00000204463	6	31606805	31620482	28	9	59088	1.6178	0.052853	BAG6
ENSG00000187522	10	14880163	14913740	37	7	59088	1.6175	0.052885	HSPA14
ENSG00000100056	22	19117792	19132197	29	7	59088	1.6173	0.052901	DGCR14
ENSG00000130669	19	39616410	39673456	151	18	59088	1.6163	0.05302	PAK4
ENSG00000188243	13	76099350	76123575	68	11	59088	1.6162	0.053022	COMMD6
ENSG00000242950	7	92097694	92107300	22	7	59088	1.6162	0.053023	ERVW-1
ENSG00000258989	14	61995846	62124682	240	50	59088	1.6149	0.05317	RP11-47I22.4
ENSG00000178074	2	200775979	200820658	83	12	59088	1.6145	0.053213	C2orf69
ENSG00000145863	5	160974069	161129599	305	25	59088	1.6145	0.053214	GABRA6
ENSG00000101162	20	57594309	57601709	7	3	59088	1.6141	0.053254	TUBB1
ENSG00000172005	2	95691422	95719737	21	7	59088	1.6127	0.053401	MAL
ENSG00000129295	8	133584320	133687838	120	16	59088	1.6118	0.0535	LRRC6
ENSG00000157106	16	18816175	18937776	278	13	59088	1.6118	0.053504	SMG1
ENSG00000261514	17	42015731	42016327	1	1	59088	1.6106	0.053632	RP11-527L4.2
ENSG00000170684	19	45574758	45579846	2	1	59088	1.6102	0.053674	ZNF296
ENSG00000155621	9	74526426	74600970	78	16	59088	1.6093	0.053776	C9orf85
ENSG00000099821	19	617223	633597	78	13	59088	1.6089	0.053819	POLRMT
ENSG00000143452	1	150670536	150693364	54	4	59088	1.6086	0.053853	HORMAD1
ENSG00000181378	2	219867568	219906249	44	8	59088	1.6084	0.053878	CCDC108
ENSG00000175087	1	26437664	26452034	30	3	59088	1.6083	0.053885	PDIK1L
ENSG00000166562	18	56806709	56826068	69	9	59088	1.608	0.053921	SEC11C
ENSG00000215621	17	79780293	79784533	11	2	59088	1.6079	0.053929	AC174470.1
ENSG00000160714	1	154521053	154531504	10	3	59088	1.6077	0.053954	UBE2Q1
ENSG00000242107	3	159733811	159749210	38	6	59088	1.6076	0.053961	LINC01100
ENSG00000148719	10	74092588	74114988	64	7	59088	1.6076	0.053962	DNAJB12
ENSG00000204472	6	31582961	31584798	8	4	59088	1.6076	0.053966	AIF1
ENSG00000150457	13	21547171	21635686	206	23	59088	1.6073	0.053989	LATS2
ENSG00000070413	22	19023795	19109967	333	14	59088	1.6063	0.054104	DGCR2
ENSG00000255339	10	102265385	102289638	36	3	59088	1.6062	0.054118	NDUFB8
ENSG00000104812	19	49471382	49496567	31	7	59088	1.6058	0.054163	GYS1
ENSG00000166135	10	102288829	102319755	68	4	59088	1.6048	0.054273	HIF1AN
ENSG00000116521	1	155225770	155232221	7	1	59088	1.6045	0.054302	SCAMP3
ENSG00000100583	14	77843032	77857840	32	4	59088	1.6043	0.054324	SAMD15
ENSG00000229387	11	22646860	22647369	2	1	59088	1.6042	0.054339	AC103801.2
ENSG00000185624	17	79801035	79818570	32	3	59088	1.6034	0.054426	P4HB
ENSG00000157500	3	57261765	57307496	67	11	59088	1.6025	0.054518	APPL1
ENSG00000258740	14	75705319	75735986	58	13	59088	1.6015	0.054634	RP11-293M10.1
ENSG00000144230	2	128403439	128410213	21	8	59088	1.6014	0.054647	GPR17
ENSG00000114737	3	50643921	50649262	6	3	59088	1.6013	0.054651	CISH
ENSG00000138185	10	97471536	97637023	441	21	59088	1.6013	0.054651	ENTPD1
ENSG00000059758	12	96672039	96794338	231	28	59088	1.601	0.054685	CDK17
ENSG00000140465	15	75011883	75017951	7	2	59088	1.6001	0.05479	CYP1A1
ENSG00000205853	22	32755893	32778039	152	16	59088	1.5988	0.054936	RFPL3S
ENSG00000140598	15	82422571	82555104	315	26	59088	1.5987	0.054942	EFTUD1
ENSG00000197153	6	27858093	27860884	8	3	59088	1.5985	0.054966	HIST1H3J
ENSG00000203668	1	241792155	241799232	17	7	59088	1.5985	0.054968	CHML
ENSG00000204703	6	29053985	29055090	2	1	59088	1.5982	0.054996	OR2B3
ENSG00000113569	5	37288239	37371283	104	14	59088	1.5976	0.055067	NUP155
ENSG00000108666	17	30651584	30677042	22	5	59088	1.5974	0.055088	C17orf75
ENSG00000135451	12	49717019	49725514	15	5	59088	1.5966	0.055181	TROAP
ENSG00000115128	2	24290454	24299313	35	6	59088	1.5959	0.055251	SF3B14
ENSG00000089723	14	94492675	94515276	72	8	59088	1.5941	0.055456	OTUB2
ENSG00000184708	22	31832963	31892094	86	18	59088	1.5937	0.055504	EIF4ENIF1
ENSG00000106948	9	117096436	117156685	100	17	59088	1.5935	0.055527	AKNA
ENSG00000073792	3	185361527	185542844	248	29	59088	1.5934	0.05554	IGF2BP2
ENSG00000139865	14	38065052	38510647	892	56	59088	1.5926	0.055619	TTC6
ENSG00000112592	6	170863390	170881958	29	6	59088	1.5923	0.055656	TBP
ENSG00000133065	1	205758221	205782876	35	12	59088	1.5916	0.055736	SLC41A1
ENSG00000143367	1	151512781	151556059	87	14	59088	1.5912	0.055784	TUFT1
ENSG00000123349	12	53689075	53693234	6	2	59088	1.591	0.055804	PFDN5
ENSG00000157191	1	16767167	16786573	44	11	59088	1.591	0.055809	NECAP2
ENSG00000092094	14	20914570	20923264	37	6	59088	1.5909	0.055818	OSGEP
ENSG00000112208	6	57037124	57054631	19	6	59088	1.5905	0.055865	BAG2
ENSG00000156466	8	97154562	97173020	28	8	59088	1.5904	0.055873	GDF6
ENSG00000268365	1	240629183	240643504	47	7	59088	1.5893	0.055997	AL646016.1
ENSG00000180730	13	26618735	26625169	21	7	59088	1.5865	0.056313	SHISA2
ENSG00000070366	17	1963133	2207065	568	23	59088	1.5861	0.056358	SMG6
ENSG00000078618	1	52254863	52344477	145	23	59088	1.586	0.056367	NRD1
ENSG00000137812	15	40886218	40956540	139	14	59088	1.5854	0.056438	CASC5
ENSG00000099937	22	21128167	21142008	37	6	59088	1.5843	0.056561	SERPIND1
ENSG00000169836	4	104507188	104640973	356	27	59088	1.5842	0.056571	TACR3
ENSG00000111011	12	122989190	123011547	36	6	59088	1.5833	0.056672	RSRC2
ENSG00000158428	2	219221579	219232822	29	7	59088	1.5832	0.056683	C2orf62
ENSG00000127530	19	14909958	14911023	6	2	59088	1.5826	0.056753	OR7C1
ENSG00000142687	1	35899091	36023551	71	27	59088	1.5815	0.056887	KIAA0319L
ENSG00000186193	9	139956581	139965040	30	6	59088	1.5814	0.056895	SAPCD2
ENSG00000106034	7	120628731	120937498	677	33	59088	1.5814	0.056898	CPED1
ENSG00000187257	7	77325760	77412339	189	21	59088	1.5813	0.05691	RSBN1L
ENSG00000242259	22	19338891	19435755	118	19	59088	1.5811	0.056929	C22orf39
ENSG00000034713	16	75600249	75611779	15	4	59088	1.5811	0.05693	GABARAPL2
ENSG00000185339	22	31002825	31023265	104	16	59088	1.5808	0.056967	TCN2
ENSG00000168229	14	52734431	52743442	34	9	59088	1.5806	0.05698	PTGDR
ENSG00000178233	6	44238203	44275243	93	11	59088	1.5804	0.057006	TMEM151B
ENSG00000228259	5	179078298	179079445	4	2	59088	1.5792	0.057148	AC136604.1
ENSG00000145087	3	120626919	121143608	1454	30	59088	1.5784	0.057232	STXBP5L
ENSG00000174450	15	23684645	23692381	23	1	59088	1.578	0.057279	GOLGA6L2
ENSG00000183196	16	75510949	75529282	41	14	59088	1.5769	0.057409	CHST6
ENSG00000269404	19	50922195	50934570	41	12	59088	1.5761	0.057507	SPIB
ENSG00000188786	1	38275239	38325292	65	12	59088	1.5757	0.057548	MTF1
ENSG00000140400	15	75648133	75660971	6	3	59088	1.5744	0.057694	MAN2C1
ENSG00000143847	1	202995626	203047868	163	24	59088	1.574	0.057745	PPFIA4
ENSG00000124249	20	43374421	43379675	14	4	59088	1.5739	0.057753	KCNK15
ENSG00000125850	20	17937623	18039832	350	28	59088	1.5737	0.057781	OVOL2
ENSG00000181867	5	121187650	121188519	1	1	59088	1.5732	0.057837	FTMT
ENSG00000156273	21	30566392	31003071	664	66	59088	1.5728	0.057883	BACH1
ENSG00000189227	15	67813406	67819628	10	4	59088	1.5727	0.057896	C15orf61
ENSG00000204385	6	31830969	31846823	59	12	59088	1.5725	0.057913	SLC44A4
ENSG00000113492	5	34998206	35048198	158	17	59088	1.5723	0.057942	AGXT2
ENSG00000226124	2	200625267	200715896	159	26	59088	1.5719	0.057984	FTCDNL1
ENSG00000139329	12	91496406	91505608	35	5	59088	1.5713	0.058051	LUM
ENSG00000177606	1	59246465	59249785	1	1	59088	1.5705	0.058146	JUN
ENSG00000187398	11	24518516	25104150	2275	94	59088	1.57	0.058206	LUZP2
ENSG00000184647	8	10383056	10411676	162	17	59088	1.5695	0.05827	PRSS55
ENSG00000167720	17	2206677	2228554	28	7	59088	1.569	0.058319	SRR
ENSG00000188848	4	42112955	42154895	92	15	59088	1.5688	0.058353	BEND4
ENSG00000127838	2	219135115	219211516	168	11	59088	1.5686	0.058373	PNKD
ENSG00000100722	14	89029253	89079853	80	15	59088	1.568	0.058442	ZC3H14
ENSG00000124172	20	57600522	57607437	8	4	59088	1.5676	0.058488	ATP5E
ENSG00000059915	10	104162376	104181296	20	8	59088	1.5664	0.058628	PSD
ENSG00000140391	15	77336359	77376326	35	10	59088	1.5663	0.058643	TSPAN3
ENSG00000149084	11	43577986	43878167	584	28	59088	1.5658	0.058695	HSD17B12
ENSG00000164597	7	106842000	107204959	666	20	59088	1.5655	0.058732	COG5
ENSG00000178772	3	194060494	194072057	76	9	59088	1.5653	0.058753	CPN2
ENSG00000176595	8	1922044	1955102	167	21	59088	1.565	0.058788	KBTBD11
ENSG00000227152	1	248604508	248605434	3	2	59088	1.5625	0.059086	OR2T7
ENSG00000151575	15	56536207	56738195	504	18	59088	1.5615	0.059204	TEX9
ENSG00000130147	2	235860617	235964358	251	46	59088	1.5613	0.059226	SH3BP4
ENSG00000130939	1	10092890	10241297	243	21	59088	1.5603	0.059341	UBE4B
ENSG00000132744	11	67410026	67418130	24	5	59088	1.5602	0.059354	ACY3
ENSG00000166436	11	8633584	8693413	110	12	59088	1.5585	0.059559	TRIM66
ENSG00000083807	19	58990879	59023780	60	8	59088	1.5584	0.059574	SLC27A5
ENSG00000154767	3	14186647	14220283	61	13	59088	1.5576	0.059663	XPC
ENSG00000086232	7	6061881	6098861	129	17	59088	1.5569	0.059742	EIF2AK1
ENSG00000109205	4	71062213	71070293	19	4	59088	1.556	0.059856	ODAM
ENSG00000167065	22	31048038	31063877	58	13	59088	1.5556	0.059902	DUSP18
ENSG00000204498	6	31514647	31526606	63	17	59088	1.5549	0.059988	NFKBIL1
ENSG00000187583	1	901877	911245	28	13	59088	1.5547	0.060005	PLEKHN1
ENSG00000160049	1	10516579	10532583	25	7	59088	1.5541	0.060081	DFFA
ENSG00000024422	19	48216600	48246391	91	16	59088	1.554	0.060091	EHD2
ENSG00000163239	1	154474695	154520623	141	8	59088	1.5537	0.060123	TDRD10
ENSG00000119906	10	102672326	102724893	69	11	59088	1.5532	0.060183	FAM178A
ENSG00000164933	8	104410863	104427417	52	7	59088	1.5529	0.060222	SLC25A32
ENSG00000250641	6	31674681	31685695	24	10	59088	1.5527	0.060244	MEGT1
ENSG00000254469	11	71576555	71639700	195	7	59088	1.5526	0.06026	RP11-849H4.2
ENSG00000128891	15	40820882	40857256	93	10	59088	1.5521	0.060323	C15orf57
ENSG00000006576	7	77428122	77586818	302	19	59088	1.5516	0.060378	PHTF2
ENSG00000111364	12	124086624	124105488	70	9	59088	1.5515	0.06039	DDX55
ENSG00000121898	10	125465723	125699783	919	95	59088	1.5515	0.060396	CPXM2
ENSG00000112110	6	160210844	160219468	50	6	59088	1.5513	0.06042	MRPL18
ENSG00000186479	5	63802084	63908139	217	32	59088	1.5511	0.060437	RGS7BP
ENSG00000180884	19	35447258	35454953	17	5	59088	1.5503	0.060541	ZNF792
ENSG00000268046	18	8336437	8337038	2	1	59088	1.5497	0.060604	AP001094.1
ENSG00000087258	16	56225302	56391356	407	52	59088	1.5497	0.060608	GNAO1
ENSG00000197870	12	11418857	11422739	7	3	59088	1.5492	0.060669	PRB3
ENSG00000198890	1	107599267	107601916	2	1	59088	1.5487	0.060729	PRMT6
ENSG00000124802	6	8073593	8102811	81	12	59088	1.5486	0.060734	EEF1E1
ENSG00000176732	2	24338241	24346347	22	4	59088	1.5483	0.060773	PFN4
ENSG00000168267	10	23481256	23483181	1	1	59088	1.548	0.060814	PTF1A
ENSG00000111325	12	123459127	123464590	7	3	59088	1.5477	0.060844	OGFOD2
ENSG00000182223	4	48492269	48496406	13	3	59088	1.5469	0.060945	ZAR1
ENSG00000179776	16	66400533	66438686	91	16	59088	1.5467	0.060965	CDH5
ENSG00000110057	11	67758575	67772452	33	8	59088	1.5465	0.060987	UNC93B1
ENSG00000134533	12	15260717	15501609	424	31	59088	1.5464	0.061002	RERG
ENSG00000221972	3	133646992	133648656	1	1	59088	1.5464	0.061004	C3orf36
ENSG00000188042	2	235401685	235405697	8	4	59088	1.5451	0.061158	ARL4C
ENSG00000103356	16	23533335	23569052	105	11	59088	1.5448	0.0612	EARS2
ENSG00000180957	22	28247657	28316122	120	16	59088	1.5446	0.061217	PITPNB
ENSG00000167861	17	72946838	72969261	38	10	59088	1.5443	0.061255	HID1
ENSG00000080189	20	44978167	44993043	16	5	59088	1.5439	0.061304	SLC35C2
ENSG00000163219	2	68906733	69053965	547	43	59088	1.5431	0.061402	ARHGAP25
ENSG00000106236	7	98246609	98259180	26	6	59088	1.5416	0.061583	NPTX2
ENSG00000138778	4	104026963	104119566	160	12	59088	1.5413	0.061617	CENPE
ENSG00000130487	22	50986462	50989451	11	5	59088	1.5411	0.061642	KLHDC7B
ENSG00000162881	2	42989642	42991401	5	1	59088	1.5403	0.06174	OXER1
ENSG00000138587	15	56713742	56757335	83	12	59088	1.5391	0.061896	MNS1
ENSG00000197147	1	89990395	90063423	173	14	59088	1.539	0.061908	LRRC8B
ENSG00000198538	19	53300662	53360853	329	30	59088	1.5387	0.061941	ZNF28
ENSG00000144644	3	30767692	30936257	383	34	59088	1.5386	0.06195	GADL1
ENSG00000143457	1	150618701	150669630	103	7	59088	1.5383	0.061986	GOLPH3L
ENSG00000184985	4	7194265	7744554	2799	254	59088	1.5381	0.06201	SORCS2
ENSG00000075891	10	102495360	102589698	180	23	59088	1.5379	0.062032	PAX2
ENSG00000164794	8	110975874	110988076	8	3	59088	1.5364	0.062217	KCNV1
ENSG00000047932	6	117639374	117923691	898	52	59088	1.5363	0.062238	GOPC
ENSG00000100479	14	50110273	50155140	73	4	59088	1.5358	0.062294	POLE2
ENSG00000198704	6	28471073	28495992	82	18	59088	1.5353	0.062353	GPX6
ENSG00000185262	17	74261283	74267375	7	3	59088	1.5353	0.062361	UBALD2
ENSG00000127337	12	69753483	69784576	123	13	59088	1.5347	0.062434	YEATS4
ENSG00000197980	3	156543270	156763918	568	26	59088	1.5342	0.062489	LEKR1
ENSG00000103888	15	81071684	81244117	337	71	59088	1.5342	0.062489	KIAA1199
ENSG00000163251	2	208627310	208634287	9	4	59088	1.5339	0.062528	FZD5
ENSG00000138764	4	78078304	78354542	1480	27	59088	1.5335	0.062573	CCNG2
ENSG00000174697	7	127881337	127897681	33	8	59088	1.5328	0.062658	LEP
ENSG00000115648	2	238394071	238463961	300	14	59088	1.5319	0.062774	MLPH
ENSG00000148248	9	136228325	136242970	31	7	59088	1.5314	0.062834	SURF4
ENSG00000212659	17	39421591	39422893	2	1	59088	1.5312	0.062854	KRTAP9-6
ENSG00000185313	3	38738293	38835501	237	36	59088	1.5308	0.062914	SCN10A
ENSG00000204390	6	31777396	31783437	16	8	59088	1.5298	0.063028	HSPA1L
ENSG00000132669	20	19867165	19983101	368	54	59088	1.5293	0.063096	RIN2
ENSG00000165660	10	126490354	126525239	36	10	59088	1.5293	0.063101	FAM175B
ENSG00000169242	1	155099936	155107333	10	4	59088	1.5288	0.063159	EFNA1
ENSG00000129515	14	35030300	35099389	153	15	59088	1.5286	0.063185	SNX6
ENSG00000198521	19	21987752	22034927	129	16	59088	1.5277	0.063291	ZNF43
ENSG00000163950	4	1694527	1714282	45	10	59088	1.5274	0.063336	SLBP
ENSG00000060762	6	166778407	166796486	21	3	59088	1.5264	0.063452	MPC1
ENSG00000156304	21	33043346	33104388	17	6	59088	1.5262	0.063483	SCAF4
ENSG00000160752	1	155278539	155290457	13	4	59088	1.526	0.063503	FDPS
ENSG00000187672	3	55542336	56502391	2742	108	59088	1.526	0.063506	ERC2
ENSG00000151702	11	128556430	128683162	378	57	59088	1.5259	0.063511	FLI1
ENSG00000167123	9	131174030	131199626	51	5	59088	1.5255	0.063563	CERCAM
ENSG00000143627	1	155259630	155271225	18	4	59088	1.5252	0.063605	PKLR
ENSG00000182636	15	23930565	23932450	1	1	59088	1.5245	0.063687	NDN
ENSG00000034677	8	101269288	101348446	135	8	59088	1.5245	0.063696	RNF19A
ENSG00000131873	15	101715928	101792137	251	24	59088	1.5244	0.063701	CHSY1
ENSG00000262874	19	51891543	51893828	17	1	59088	1.5236	0.063809	C19orf84
ENSG00000107874	10	104183002	104192418	14	4	59088	1.5235	0.063811	CUEDC2
ENSG00000130513	19	18485541	18499986	53	9	59088	1.5233	0.063847	GDF15
ENSG00000263002	19	44645710	44663156	22	6	59088	1.5228	0.063904	ZNF234
ENSG00000152484	13	27640293	27746033	277	25	59088	1.5227	0.063913	USP12
ENSG00000138079	2	44502599	44548633	119	16	59088	1.5224	0.063959	SLC3A1
ENSG00000142539	19	50919056	50931666	40	12	59088	1.5222	0.063979	CTD-2545M3.6
ENSG00000221858	7	143792141	143793186	2	1	59088	1.5217	0.06404	OR2A12
ENSG00000184302	14	60975669	60979568	7	3	59088	1.5213	0.06409	SIX6
ENSG00000143341	1	185703683	186160085	572	39	59088	1.5208	0.06415	HMCN1
ENSG00000212128	12	11060525	11062161	2	1	59088	1.5202	0.064233	TAS2R13
ENSG00000077454	7	100169855	100183776	25	6	59088	1.5188	0.06441	LRCH4
ENSG00000099381	16	30968615	30996437	8	3	59088	1.5187	0.064425	SETD1A
ENSG00000168434	16	23399814	23464501	94	11	59088	1.5186	0.064427	COG7
ENSG00000112053	6	35911291	35992645	199	23	59088	1.5178	0.064536	SLC26A8
ENSG00000159763	7	142829170	142836839	9	3	59088	1.5175	0.064564	PIP
ENSG00000249141	6	167271582	167369612	249	36	59088	1.5166	0.064683	RP11-514O12.4
ENSG00000158019	2	28112808	28561768	781	43	59088	1.5145	0.064954	BRE
ENSG00000171045	8	143293441	143484601	634	36	59088	1.5139	0.065024	TSNARE1
ENSG00000135452	12	58131796	58143994	14	9	59088	1.5126	0.065185	TSPAN31
ENSG00000167775	19	8367011	8373240	14	4	59088	1.5114	0.065348	CD320
ENSG00000163067	2	95831177	95850065	17	4	59088	1.5107	0.065426	ZNF2
ENSG00000103365	16	23474863	23533316	106	13	59088	1.5104	0.065474	GGA2
ENSG00000135776	1	229652329	229694442	67	9	59088	1.51	0.065517	ABCB10
ENSG00000147852	9	2621834	2660053	118	22	59088	1.51	0.06552	VLDLR
ENSG00000168032	3	40428647	40470110	80	5	59088	1.5096	0.065568	ENTPD3
ENSG00000153310	8	130851839	131029375	226	31	59088	1.509	0.065651	FAM49B
ENSG00000138892	22	50453552	50495364	138	27	59088	1.5088	0.065674	TTLL8
ENSG00000240771	12	58003963	58013162	14	5	59088	1.5084	0.065728	ARHGEF25
ENSG00000122787	7	137687070	137802732	262	26	59088	1.5075	0.065838	AKR1D1
ENSG00000090975	12	123468027	123634562	161	26	59088	1.5073	0.065866	PITPNM2
ENSG00000159398	16	55880066	55989943	285	31	59088	1.5068	0.065926	CES5A
ENSG00000143570	1	153931575	153940188	10	4	59088	1.5058	0.066057	SLC39A1
ENSG00000117632	1	26210672	26233482	27	6	59088	1.5057	0.06607	STMN1
ENSG00000164038	4	103941025	104006986	73	20	59088	1.5048	0.066181	SLC9B2
ENSG00000080603	16	30709530	30755602	22	11	59088	1.504	0.066292	SRCAP
ENSG00000182963	17	42875816	42908184	51	12	59088	1.5015	0.066608	GJC1
ENSG00000196141	2	201170604	201346986	334	38	59088	1.5007	0.066723	SPATS2L
ENSG00000120659	13	43136872	43182149	101	13	59088	1.5003	0.066774	TNFSF11
ENSG00000107872	10	104178946	104182893	2	1	59088	1.5	0.066804	FBXL15
ENSG00000168066	11	64532078	64546258	9	3	59088	1.4998	0.066828	SF1
ENSG00000204010	10	91137813	91144962	12	5	59088	1.4998	0.066835	IFIT1B
ENSG00000198860	1	184020811	184043346	28	9	59088	1.499	0.066933	TSEN15
ENSG00000153246	2	160788519	160919121	320	30	59088	1.499	0.066935	PLA2R1
ENSG00000176083	1	26688125	26701013	47	9	59088	1.499	0.066936	ZNF683
ENSG00000184148	1	152943142	152945050	2	1	59088	1.4988	0.066962	SPRR4
ENSG00000269047	16	1031252	1031663	2	1	59088	1.4988	0.066969	AC009041.2
ENSG00000124635	6	27093676	27100541	14	6	59088	1.498	0.067073	HIST1H2BJ
ENSG00000162598	1	60452941	60539442	159	29	59088	1.4978	0.067089	C1orf87
ENSG00000165661	9	139098179	139137687	114	21	59088	1.4978	0.067089	QSOX2
ENSG00000104213	8	17433942	17501580	458	47	59088	1.4978	0.067099	PDGFRL
ENSG00000181873	1	228353516	228369958	20	6	59088	1.4977	0.067101	IBA57
ENSG00000135632	2	73441350	73454365	21	6	59088	1.4977	0.067111	SMYD5
ENSG00000241878	22	32014477	32058418	128	13	59088	1.497	0.067198	PISD
ENSG00000103811	15	79213400	79241916	79	10	59088	1.4967	0.067234	CTSH
ENSG00000172349	15	81451916	81605104	340	27	59088	1.4962	0.067298	IL16
ENSG00000129667	17	74466973	74497872	99	17	59088	1.4951	0.067438	RHBDF2
ENSG00000135454	12	58017193	58027138	18	4	59088	1.495	0.06746	B4GALNT1
ENSG00000074755	17	3907739	4046314	458	20	59088	1.4947	0.067501	ZZEF1
ENSG00000187908	10	124320181	124403252	282	22	59088	1.4937	0.067624	DMBT1
ENSG00000169710	17	80036214	80056208	53	13	59088	1.4937	0.067624	FASN
ENSG00000161849	12	52771596	52779436	55	4	59088	1.4936	0.067646	KRT84
ENSG00000078747	20	32951041	33099198	193	14	59088	1.4933	0.067676	ITCH
ENSG00000148053	9	87283466	87638505	789	60	59088	1.4932	0.067699	NTRK2
ENSG00000118507	6	131456806	131604675	301	25	59088	1.493	0.067716	AKAP7
ENSG00000148291	9	136223428	136228045	13	4	59088	1.493	0.067721	SURF2
ENSG00000084674	2	21224301	21266945	73	24	59088	1.4927	0.067752	APOB
ENSG00000255374	12	11243886	11244912	4	1	59088	1.4927	0.067752	TAS2R43
ENSG00000100427	22	50497820	50524331	169	13	59088	1.4927	0.067764	MLC1
ENSG00000197619	19	52494585	52511483	56	6	59088	1.4925	0.067787	ZNF615
ENSG00000165997	10	18948334	18970568	64	12	59088	1.4924	0.067793	ARL5B
ENSG00000169989	4	153690506	153700916	25	7	59088	1.492	0.067854	TIGD4
ENSG00000177151	1	248801588	248802559	1	1	59088	1.4913	0.067935	OR2T35
ENSG00000109180	4	48807229	48863834	71	12	59088	1.4906	0.06804	OCIAD1
ENSG00000008018	6	170844205	170862429	50	9	59088	1.4904	0.068064	PSMB1
ENSG00000164932	8	104383743	104395225	37	7	59088	1.4902	0.068082	CTHRC1
ENSG00000107819	10	102790991	102800998	13	6	59088	1.4898	0.068138	SFXN3
ENSG00000065548	2	187350883	187374090	42	8	59088	1.4897	0.068146	ZC3H15
ENSG00000137875	15	52401460	52404972	13	3	59088	1.4894	0.068196	BCL2L10
ENSG00000160683	11	118754475	118768508	28	11	59088	1.4891	0.068228	CXCR5
ENSG00000196584	7	152341864	152373250	84	14	59088	1.4887	0.068289	XRCC2
ENSG00000148303	9	136215069	136218281	10	3	59088	1.4887	0.068289	RPL7A
ENSG00000164741	8	12940870	13373167	2172	82	59088	1.4866	0.068555	DLC1
ENSG00000138050	2	39963200	40006407	104	10	59088	1.4865	0.068573	THUMPD2
ENSG00000136490	17	61773262	61778532	3	2	59088	1.4864	0.068589	LIMD2
ENSG00000170703	17	46839597	46894576	138	16	59088	1.4863	0.068595	TTLL6
ENSG00000224730	19	55147173	55150343	21	3	59088	1.4852	0.068739	AC009892.10
ENSG00000127603	1	39546988	39952849	677	30	59088	1.4852	0.068749	MACF1
ENSG00000166669	16	10420291	10577495	433	36	59088	1.4849	0.068786	ATF7IP2
ENSG00000160741	1	153920145	153931101	7	4	59088	1.4848	0.068805	CRTC2
ENSG00000160767	1	155216996	155225274	20	2	59088	1.4845	0.068841	FAM189B
ENSG00000105675	19	36040945	36054560	26	9	59088	1.4841	0.068894	ATP4A
ENSG00000047346	15	52873514	53002014	208	26	59088	1.4837	0.068947	FAM214A
ENSG00000105355	19	4838353	4867780	118	24	59088	1.4836	0.068961	PLIN3
ENSG00000197162	16	30585061	30597092	8	3	59088	1.4829	0.069056	ZNF785
ENSG00000183908	11	56949221	56959191	24	5	59088	1.482	0.069171	LRRC55
ENSG00000197914	6	27798952	27799305	1	1	59088	1.4818	0.069203	HIST1H4K
ENSG00000111262	12	5019071	5040527	41	9	59088	1.4814	0.069247	KCNA1
ENSG00000107859	10	103989943	104001231	16	2	59088	1.4812	0.069281	PITX3
ENSG00000145337	4	89442136	89444964	1	1	59088	1.4805	0.069369	PYURF
ENSG00000169291	1	154442248	154474589	36	8	59088	1.4802	0.069408	SHE
ENSG00000084090	2	96850597	96874563	31	8	59088	1.48	0.069439	STARD7
ENSG00000167216	18	44497455	44627658	309	21	59088	1.4795	0.069504	KATNAL2
ENSG00000197651	12	91299399	91348953	88	18	59088	1.4791	0.069554	CCER1
ENSG00000095777	10	26223196	26501456	1219	24	59088	1.4786	0.069626	MYO3A
ENSG00000133069	1	205197304	205242471	112	14	59088	1.4786	0.069628	TMCC2
ENSG00000085511	6	161412759	161538417	317	23	59088	1.4774	0.069788	MAP3K4
ENSG00000249961	16	66788879	66835523	74	7	59088	1.477	0.069838	CCDC79
ENSG00000146918	7	158424003	158497520	171	14	59088	1.4768	0.069867	NCAPG2
ENSG00000106410	7	144094333	144107320	34	5	59088	1.4767	0.06988	NOBOX
ENSG00000172053	3	49133365	49142553	7	2	59088	1.4757	0.070017	QARS
ENSG00000140675	16	31494323	31502181	6	3	59088	1.4755	0.070044	SLC5A2
ENSG00000227059	12	133794898	133812681	50	11	59088	1.4754	0.070052	ANHX
ENSG00000206203	22	19118321	19120134	4	1	59088	1.4752	0.070074	TSSK2
ENSG00000069275	1	205681947	205719404	24	10	59088	1.4748	0.070131	NUCKS1
ENSG00000043093	3	182655862	182703741	42	11	59088	1.4739	0.07025	DCUN1D1
ENSG00000157884	2	26804070	26864236	123	19	59088	1.4733	0.070329	CIB4
ENSG00000150527	14	39734488	39856156	274	18	59088	1.4732	0.070343	CTAGE5
ENSG00000168135	22	38822332	38851205	83	20	59088	1.4731	0.070364	KCNJ4
ENSG00000164654	7	7606503	7648560	157	19	59088	1.473	0.070379	MIOS
ENSG00000177432	4	89617066	89619386	5	2	59088	1.4729	0.070391	NAP1L5
ENSG00000095203	9	111934255	112083244	313	49	59088	1.4728	0.070404	EPB41L4B
ENSG00000198298	10	44101855	44113351	42	8	59088	1.4727	0.070422	ZNF485
ENSG00000164303	4	185009859	185142383	408	48	59088	1.4725	0.070449	ENPP6
ENSG00000184731	2	38814	46870	8	4	59088	1.4724	0.070454	FAM110C
ENSG00000164347	5	74017029	74063196	89	11	59088	1.4715	0.070573	GFM2
ENSG00000221937	7	142919130	142920162	1	1	59088	1.4714	0.070589	TAS2R40
ENSG00000125817	20	3764498	3767337	1	1	59088	1.4713	0.070601	CENPB
ENSG00000171444	5	112357796	112824527	1719	62	59088	1.4712	0.070623	MCC
ENSG00000155640	10	98741041	98745582	3	2	59088	1.4709	0.070662	C10orf12
ENSG00000121390	13	20248896	20357142	153	16	59088	1.4703	0.070735	PSPC1
ENSG00000052723	1	115312100	115323306	7	4	59088	1.4699	0.070797	SIKE1
ENSG00000188647	9	72324438	72374875	80	14	59088	1.4694	0.070864	PTAR1
ENSG00000174015	13	46276446	46288694	43	10	59088	1.4693	0.070869	SPERT
ENSG00000169193	7	23636998	23684327	66	10	59088	1.4682	0.071029	CCDC126
ENSG00000196711	8	53446597	53478067	52	9	59088	1.4681	0.071034	FAM150A
ENSG00000184203	3	195241221	195270209	64	9	59088	1.4658	0.071353	PPP1R2
ENSG00000004478	12	2904119	2914576	14	5	59088	1.4658	0.071358	FKBP4
ENSG00000105717	19	19672522	19729725	67	12	59088	1.4643	0.071557	PBX4
ENSG00000070495	17	74708919	74722866	15	5	59088	1.464	0.071603	JMJD6
ENSG00000171942	19	15838834	15839862	5	2	59088	1.4639	0.071611	OR10H2
ENSG00000090554	19	49977464	49989488	28	8	59088	1.4638	0.071627	FLT3LG
ENSG00000137033	9	6215805	6257983	127	17	59088	1.4635	0.07166	IL33
ENSG00000171823	12	1675159	1703331	62	19	59088	1.4634	0.071676	FBXL14
ENSG00000140319	15	40327940	40331389	11	4	59088	1.4628	0.071767	SRP14
ENSG00000138629	15	74738318	74753523	16	6	59088	1.4623	0.071825	UBL7
ENSG00000110917	12	121124672	121139667	41	10	59088	1.4615	0.071939	MLEC
ENSG00000231672	2	218148742	218621316	1174	66	59088	1.4609	0.072017	DIRC3
ENSG00000133794	11	13298199	13408813	234	33	59088	1.4609	0.072028	ARNTL
ENSG00000138160	10	94353043	94415150	166	24	59088	1.4606	0.072069	KIF11
ENSG00000238227	9	139006427	139010731	7	4	59088	1.4605	0.072078	C9orf69
ENSG00000175115	11	65837834	66012218	286	18	59088	1.4599	0.072159	PACS1
ENSG00000205693	12	27915671	27924209	32	3	59088	1.4591	0.07227	MANSC4
ENSG00000076067	12	56915713	56984745	141	15	59088	1.4576	0.07248	RBMS2
ENSG00000166963	15	43803156	43823818	12	4	59088	1.4569	0.072571	MAP1A
ENSG00000148339	9	130830480	130871524	103	3	59088	1.4568	0.072588	SLC25A25
ENSG00000188643	1	153579362	153585621	10	3	59088	1.4565	0.072629	S100A16
ENSG00000132676	1	155657751	155708801	49	10	59088	1.4561	0.072684	DAP3
ENSG00000116062	2	47922669	48037240	277	29	59088	1.4561	0.072686	MSH6
ENSG00000128487	17	19912657	20222339	614	19	59088	1.4553	0.072791	SPECC1
ENSG00000140829	16	72127461	72146811	42	7	59088	1.4545	0.072904	DHX38
ENSG00000214929	9	84603687	84610171	10	5	59088	1.4544	0.072921	SPATA31D1
ENSG00000061794	12	27863706	27909228	88	13	59088	1.4543	0.072932	MRPS35
ENSG00000128272	22	39915700	39918691	3	2	59088	1.4542	0.072949	ATF4
ENSG00000163171	2	37869032	37965611	370	42	59088	1.4541	0.072965	CDC42EP3
ENSG00000203784	1	153175919	153177596	2	1	59088	1.454	0.072977	LELP1
ENSG00000268788	4	76871883	76878526	13	6	59088	1.4534	0.073059	AC110615.1
ENSG00000179057	11	18725852	18747777	71	12	59088	1.4529	0.073125	IGSF22
ENSG00000269755	19	12543917	12595630	215	11	59088	1.4525	0.073178	CTD-3105H18.18
ENSG00000184566	11	33902189	33903338	5	2	59088	1.4517	0.073297	AC132216.1
ENSG00000169439	8	97505579	97624000	311	37	59088	1.4516	0.073307	SDC2
ENSG00000162631	1	107682629	108026080	665	80	59088	1.4512	0.073364	NTNG1
ENSG00000148680	10	92500578	92617671	300	19	59088	1.4508	0.073411	HTR7
ENSG00000109906	11	113930315	114121398	594	79	59088	1.4506	0.073449	ZBTB16
ENSG00000173039	11	65421067	65430565	12	4	59088	1.4503	0.073488	RELA
ENSG00000100271	22	43435522	43485434	161	25	59088	1.4499	0.073536	TTLL1
ENSG00000145248	4	48485360	48491213	9	3	59088	1.4496	0.073591	SLC10A4
ENSG00000112200	6	56951642	57035105	89	8	59088	1.4486	0.073719	ZNF451
ENSG00000157315	16	69377151	69385712	17	7	59088	1.4471	0.073937	TMED6
ENSG00000143612	1	154179182	154193104	20	5	59088	1.4466	0.074007	C1orf43
ENSG00000204147	10	52499078	52576255	167	13	59088	1.4462	0.074059	ASAH2B
ENSG00000172456	1	59762310	60233347	932	78	59088	1.4459	0.074105	FGGY
ENSG00000177169	12	132379196	132407712	51	14	59088	1.4456	0.074147	ULK1
ENSG00000130413	11	8413418	8615836	528	20	59088	1.4455	0.074159	STK33
ENSG00000038002	4	178351924	178363657	23	7	59088	1.4451	0.074222	AGA
ENSG00000205300	20	4050799	4055812	34	10	59088	1.4443	0.074333	RP11-352D3.2
ENSG00000198211	16	89985573	90002500	48	12	59088	1.443	0.074504	TUBB3
ENSG00000146909	7	156742417	156765876	141	13	59088	1.4424	0.074593	NOM1
ENSG00000104856	19	45504688	45541452	76	24	59088	1.4423	0.074611	RELB
ENSG00000183313	11	6007122	6008215	11	4	59088	1.4417	0.074688	OR52L1
ENSG00000182613	5	180581943	180582890	2	1	59088	1.4417	0.074691	OR2V2
ENSG00000135423	12	56864736	56882198	17	5	59088	1.4417	0.074698	GLS2
ENSG00000122783	7	134777115	134855547	193	11	59088	1.4416	0.074713	C7orf49
ENSG00000168062	11	64755415	64764517	4	2	59088	1.4411	0.074775	BATF2
ENSG00000128322	22	23915312	23922495	30	10	59088	1.4403	0.074897	IGLL1
ENSG00000047662	4	17630929	17783135	356	12	59088	1.4402	0.074909	FAM184B
ENSG00000239388	3	57302375	57326710	33	7	59088	1.4399	0.074951	ASB14
ENSG00000104980	19	7991603	8008805	59	7	59088	1.4395	0.07501	TIMM44
ENSG00000196715	7	65338254	65424550	152	12	59088	1.4391	0.075065	VKORC1L1
ENSG00000257860	12	103545620	103562087	41	9	59088	1.4391	0.075067	RP11-552I14.1
ENSG00000144029	2	95752952	95815179	38	10	59088	1.4387	0.075118	MRPS5
ENSG00000148735	10	115511213	115543188	94	10	59088	1.4386	0.075134	PLEKHS1
ENSG00000103253	16	776936	785525	26	6	59088	1.4385	0.07514	HAGHL
ENSG00000101327	20	1959403	1974732	34	7	59088	1.4374	0.075305	PDYN
ENSG00000180264	9	127213423	127239379	59	8	59088	1.437	0.075354	GPR144
ENSG00000196104	4	167654535	168155947	1524	60	59088	1.4364	0.075447	SPOCK3
ENSG00000102974	16	67596310	67673086	87	18	59088	1.4363	0.075465	CTCF
ENSG00000135476	12	53662083	53687427	41	7	59088	1.436	0.075496	ESPL1
ENSG00000143028	1	110009180	110024759	32	3	59088	1.4355	0.075574	SYPL2
ENSG00000148296	9	136197552	136203235	13	4	59088	1.4353	0.075603	SURF6
ENSG00000185813	17	79858841	79869340	9	5	59088	1.4352	0.075617	PCYT2
ENSG00000143401	1	150190717	150208504	22	5	59088	1.4324	0.076012	ANP32E
ENSG00000164007	1	43198764	43205925	14	4	59088	1.4314	0.076154	CLDN19
ENSG00000149654	20	44802372	44937137	281	40	59088	1.4311	0.076196	CDH22
ENSG00000134365	1	196819371	196888102	86	17	59088	1.4299	0.07638	CFHR4
ENSG00000135736	16	57546090	57570511	66	14	59088	1.4291	0.076494	CCDC102A
ENSG00000157168	8	31496902	32622548	3270	135	59088	1.4289	0.076515	NRG1
ENSG00000122592	7	27193335	27197555	7	4	59088	1.4289	0.076522	HOXA7
ENSG00000138944	22	44639547	44708731	259	44	59088	1.4285	0.076579	KIAA1644
ENSG00000055118	7	150642049	150675403	63	11	59088	1.4277	0.076691	KCNH2
ENSG00000151914	6	56322785	56819426	818	26	59088	1.4275	0.076724	DST
ENSG00000267022	19	44529506	44591471	138	14	59088	1.4262	0.076902	ZNF223
ENSG00000088448	13	111530887	111567416	86	9	59088	1.426	0.076931	ANKRD10
ENSG00000078098	2	163027194	163101661	87	8	59088	1.4259	0.076951	FAP
ENSG00000186329	3	171561139	171656505	255	20	59088	1.4255	0.076999	TMEM212
ENSG00000164506	6	147525561	147706866	268	17	59088	1.4252	0.077043	STXBP5
ENSG00000173389	3	51928892	51937351	16	2	59088	1.4252	0.077053	IQCF1
ENSG00000163453	4	57896939	57976551	385	39	59088	1.4248	0.077112	IGFBP7
ENSG00000135913	2	219314974	219433084	191	11	59088	1.4244	0.077164	USP37
ENSG00000165630	10	13628927	13672868	89	14	59088	1.4238	0.077259	PRPF18
ENSG00000198390	21	31768392	31769136	1	1	59088	1.4229	0.077387	KRTAP13-1
ENSG00000179979	4	1385340	1389780	12	3	59088	1.4225	0.077439	CRIPAK
ENSG00000179178	1	43735665	43739673	7	3	59088	1.4216	0.077568	TMEM125
ENSG00000119698	14	94612465	94746072	290	20	59088	1.4216	0.077574	PPP4R4
ENSG00000163825	3	46538981	46542439	10	2	59088	1.421	0.077658	RTP3
ENSG00000101158	20	57556263	57570188	33	6	59088	1.4195	0.077876	NELFCD
ENSG00000159685	3	126423063	126679249	634	29	59088	1.4195	0.077877	CHCHD6
ENSG00000158485	1	158297741	158301321	7	4	59088	1.4193	0.0779	CD1B
ENSG00000103375	16	25227052	25240261	50	6	59088	1.4192	0.077919	AQP8
ENSG00000179933	14	23563974	23569665	20	6	59088	1.419	0.07795	C14orf119
ENSG00000107281	9	139933922	139940655	15	6	59088	1.4185	0.078018	NPDC1
ENSG00000188026	12	123955925	124018265	167	21	59088	1.4181	0.078082	RILPL1
ENSG00000120802	12	98909290	98944157	75	13	59088	1.4172	0.078206	TMPO
ENSG00000112486	6	167525295	167553184	85	15	59088	1.4167	0.078278	CCR6
ENSG00000148300	9	136271186	136283164	55	5	59088	1.4162	0.078359	REXO4
ENSG00000136122	13	73302061	73330336	45	13	59088	1.416	0.078393	BORA
ENSG00000003056	12	9092959	9102551	19	5	59088	1.4158	0.078412	M6PR
ENSG00000093144	6	127609855	127664754	94	11	59088	1.4155	0.078459	ECHDC1
ENSG00000103381	16	12756919	12897874	519	47	59088	1.4147	0.078582	CPPED1
ENSG00000171551	2	233344537	233352538	25	11	59088	1.4144	0.078615	ECEL1
ENSG00000183955	12	123868320	123893905	48	8	59088	1.4143	0.078641	SETD8
ENSG00000042781	1	215796236	216596738	1982	136	59088	1.4142	0.078646	USH2A
ENSG00000175866	17	79008948	79091232	325	45	59088	1.414	0.078687	BAIAP2
ENSG00000106344	7	127937738	127983962	104	15	59088	1.4134	0.07877	RBM28
ENSG00000011405	11	17099277	17229530	191	18	59088	1.4132	0.078805	PIK3C2A
ENSG00000232850	9	130890612	130891481	1	1	59088	1.413	0.078835	AL590708.2
ENSG00000146457	6	160146617	160177351	67	12	59088	1.4129	0.078844	WTAP
ENSG00000163510	2	180809603	180871840	150	14	59088	1.4123	0.078926	CWC22
ENSG00000158186	3	138066539	138124375	127	12	59088	1.412	0.078968	MRAS
ENSG00000105520	19	11466062	11476374	9	3	59088	1.4116	0.07904	DKFZP761J1410
ENSG00000120054	10	101801950	101841634	101	17	59088	1.4108	0.079146	CPN1
ENSG00000035687	1	244571796	244615436	87	15	59088	1.4107	0.079169	ADSS
ENSG00000213983	14	24028774	24037279	7	4	59088	1.4104	0.079204	AP1G2
ENSG00000145220	4	4269428	4291896	79	9	59088	1.4103	0.079223	LYAR
ENSG00000005981	7	95107756	95169544	156	24	59088	1.4101	0.079258	ASB4
ENSG00000130540	22	44220389	44258398	137	16	59088	1.4101	0.079262	SULT4A1
ENSG00000204640	2	101086944	101099742	56	6	59088	1.4098	0.079304	NMS
ENSG00000140990	16	2009509	2011976	23	5	59088	1.4093	0.079379	NDUFB10
ENSG00000179715	12	47473386	47630443	418	38	59088	1.4086	0.079477	PCED1B
ENSG00000177125	9	129622944	129648157	28	10	59088	1.4084	0.079507	ZBTB34
ENSG00000166342	18	70409549	70535381	475	44	59088	1.4082	0.079534	NETO1
ENSG00000158669	8	41434706	41482520	109	11	59088	1.4073	0.079676	AGPAT6
ENSG00000164062	3	49711435	49721396	5	2	59088	1.4072	0.079688	APEH
ENSG00000161031	19	15579456	15609767	75	14	59088	1.4072	0.07969	PGLYRP2
ENSG00000137478	11	72547790	72853306	299	26	59088	1.4072	0.079691	FCHSD2
ENSG00000268550	19	14834747	14835121	2	1	59088	1.4067	0.079758	AC090427.1
ENSG00000144677	3	37903451	38025960	254	25	59088	1.4067	0.079761	CTDSPL
ENSG00000104967	19	46436992	46476804	62	15	59088	1.4056	0.079926	NOVA2
ENSG00000100122	22	26995242	27014052	53	9	59088	1.405	0.080004	CRYBB1
ENSG00000162627	1	99127236	99226056	264	16	59088	1.4027	0.080348	SNX7
ENSG00000180044	3	159943423	159945999	3	2	59088	1.4025	0.080383	C3orf80
ENSG00000108064	10	60144782	60158981	31	7	59088	1.4011	0.080596	TFAM
ENSG00000143632	1	229566992	229569845	5	2	59088	1.4006	0.080667	ACTA1
ENSG00000174579	3	135867764	135916083	47	11	59088	1.4	0.08076	MSL2
ENSG00000253426	8	9009252	9025646	22	4	59088	1.3997	0.080795	RP11-10A14.4
ENSG00000105376	19	10400657	10407454	20	5	59088	1.3997	0.080803	ICAM5
ENSG00000269948	10	97709725	97744785	89	14	59088	1.3991	0.080886	RP11-248J23.6
ENSG00000213186	3	160150233	160203561	96	16	59088	1.3989	0.080923	TRIM59
ENSG00000173744	2	228336868	228425930	283	21	59088	1.3988	0.080931	AGFG1
ENSG00000111145	12	96588160	96663613	153	34	59088	1.3982	0.081027	ELK3
ENSG00000110887	12	109252708	109294819	105	19	59088	1.3979	0.081069	DAO
ENSG00000129353	19	10713133	10755235	100	13	59088	1.3977	0.081102	SLC44A2
ENSG00000130935	17	65713949	65740647	73	6	59088	1.3977	0.081109	NOL11
ENSG00000168675	18	13217497	13652754	1119	129	59088	1.3969	0.081215	LDLRAD4
ENSG00000182831	16	9185505	9215497	78	13	59088	1.3969	0.081227	C16orf72
ENSG00000175215	12	58213710	58240522	27	5	59088	1.3968	0.081236	CTDSP2
ENSG00000198945	6	130334844	130462594	291	23	59088	1.3966	0.081261	L3MBTL3
ENSG00000108950	17	66531254	66597530	136	23	59088	1.3966	0.081269	FAM20A
ENSG00000100033	22	18900294	18924066	128	23	59088	1.3955	0.08144	PRODH
ENSG00000197299	15	91260558	91358859	262	20	59088	1.3954	0.081444	BLM
ENSG00000109089	17	72983727	73001895	22	7	59088	1.3953	0.081462	CDR2L
ENSG00000129673	17	74449433	74466199	50	11	59088	1.3947	0.081557	AANAT
ENSG00000104044	15	28000021	28344504	752	46	59088	1.3944	0.081599	OCA2
ENSG00000164116	4	156587863	156653501	177	29	59088	1.3942	0.081626	GUCY1A3
ENSG00000268111	20	44095910	44107452	26	6	59088	1.394	0.08166	AL031663.1
ENSG00000136352	14	36985602	36990354	6	2	59088	1.3937	0.081709	NKX2-1
ENSG00000017797	18	9475007	9538114	179	21	59088	1.3935	0.081739	RALBP1
ENSG00000178928	19	48304500	48322308	84	13	59088	1.3927	0.081853	TPRX1
ENSG00000189144	19	38226734	38307940	153	21	59088	1.3926	0.081865	ZNF573
ENSG00000019582	5	149781200	149792492	23	8	59088	1.3926	0.081868	CD74
ENSG00000180532	19	58180303	58190520	23	4	59088	1.3922	0.081932	ZSCAN4
ENSG00000100593	14	77940740	77965210	63	11	59088	1.3919	0.081972	ISM2
ENSG00000230778	15	40573645	40574787	1	1	59088	1.3909	0.08213	ANKRD63
ENSG00000071994	6	170884383	170893780	19	5	59088	1.3904	0.082197	PDCD2
ENSG00000174151	1	110036674	110045554	14	4	59088	1.3885	0.082492	CYB561D1
ENSG00000138109	10	96698415	96749147	169	19	59088	1.3882	0.082535	CYP2C9
ENSG00000183876	5	149675906	149718870	102	20	59088	1.3881	0.082548	ARSI
ENSG00000163666	3	57231944	57260549	41	8	59088	1.3881	0.082549	HESX1
ENSG00000129562	14	23033805	23058175	138	8	59088	1.3881	0.08256	DAD1
ENSG00000160994	19	15121556	15134081	76	15	59088	1.3877	0.082619	CCDC105
ENSG00000173531	3	49721380	49726934	6	3	59088	1.3876	0.082633	MST1
ENSG00000268864	19	54102882	54106751	5	3	59088	1.3867	0.082769	CTB-167G5.5
ENSG00000143106	1	109941653	109969062	38	6	59088	1.3852	0.082995	PSMA5
ENSG00000104870	19	50010073	50029590	41	8	59088	1.3851	0.083015	FCGRT
ENSG00000071243	7	120590803	120617270	43	5	59088	1.385	0.083027	ING3
ENSG00000196422	9	138370925	138380739	27	4	59088	1.3845	0.083106	PPP1R26
ENSG00000179253	20	60292562	60294804	14	7	59088	1.3843	0.083126	RP11-429E11.3
ENSG00000162129	11	72003469	72145692	196	18	59088	1.3842	0.083143	CLPB
ENSG00000204424	6	31674640	31685581	23	10	59088	1.3841	0.083157	LY6G6F
ENSG00000059691	4	152591656	152682175	190	12	59088	1.3841	0.083165	PET112
ENSG00000086475	10	13359424	13390297	96	13	59088	1.3827	0.083374	SEPHS1
ENSG00000179981	18	72922710	73001905	245	36	59088	1.3827	0.083384	TSHZ1
ENSG00000135517	12	56843286	56862950	30	8	59088	1.3826	0.083397	MIP
ENSG00000128383	22	39348746	39359188	26	9	59088	1.3826	0.083399	APOBEC3A
ENSG00000170043	17	7833663	7835441	4	2	59088	1.3819	0.083495	TRAPPC1
ENSG00000091664	11	22359643	22401049	97	25	59088	1.3819	0.083503	SLC17A6
ENSG00000197766	19	859453	863453	12	3	59088	1.3815	0.08357	CFD
ENSG00000104695	8	30631973	30671830	89	13	59088	1.3804	0.083738	PPP2CB
ENSG00000107897	10	27484146	27531059	284	14	59088	1.3802	0.083757	ACBD5
ENSG00000151718	4	184020446	184241930	383	39	59088	1.3801	0.083783	WWC2
ENSG00000122971	12	121163538	121177811	34	5	59088	1.378	0.084094	ACADS
ENSG00000100580	14	77801364	77843452	98	15	59088	1.378	0.084106	TMED8
ENSG00000188976	1	879584	894689	53	10	59088	1.3779	0.084123	NOC2L
ENSG00000161055	5	180017103	180018540	2	1	59088	1.3777	0.084141	SCGB3A1
ENSG00000114784	3	40351175	40353915	9	3	59088	1.3774	0.084195	EIF1B
ENSG00000128482	17	19314438	19320589	2	1	59088	1.3772	0.084223	RNF112
ENSG00000163694	4	40425272	40632892	570	89	59088	1.377	0.084257	RBM47
ENSG00000273167	13	24553839	24895169	1373	150	59088	1.3762	0.084374	RP11-307N16.6
ENSG00000267680	19	44598492	44612479	32	5	59088	1.3758	0.084439	ZNF224
ENSG00000198929	1	162039564	162353321	981	73	59088	1.3757	0.084452	NOS1AP
ENSG00000117115	1	17393256	17445948	256	15	59088	1.3755	0.084492	PADI2
ENSG00000127483	1	21069154	21113816	92	14	59088	1.3741	0.084713	HP1BP3
ENSG00000220575	7	154858777	154863267	16	4	59088	1.374	0.084718	HTR5A-AS1
ENSG00000104946	19	50380682	50392005	15	5	59088	1.3738	0.084749	TBC1D17
ENSG00000166856	12	57388230	57390468	1	1	59088	1.3733	0.084837	GPR182
ENSG00000179921	2	219124219	219128582	5	2	59088	1.373	0.084883	GPBAR1
ENSG00000197238	6	27791884	27792257	3	1	59088	1.3723	0.084993	HIST1H4J
ENSG00000143416	1	151336778	151345209	17	10	59088	1.3719	0.085054	SELENBP1
ENSG00000166619	20	36120874	36156333	36	6	59088	1.3717	0.085074	BLCAP
ENSG00000135720	16	66754796	66785701	51	5	59088	1.371	0.085188	DYNC1LI2
ENSG00000149257	11	75273101	75283828	31	5	59088	1.3706	0.085257	SERPINH1
ENSG00000167600	19	41698954	41713444	31	9	59088	1.37	0.085344	CYP2S1
ENSG00000131095	17	42982376	42994305	41	11	59088	1.3696	0.0854	GFAP
ENSG00000109047	17	9799637	9808938	55	7	59088	1.3696	0.085409	RCVRN
ENSG00000212126	12	11138512	11139511	2	1	59088	1.3692	0.085465	TAS2R50
ENSG00000138760	4	77079890	77135046	31	16	59088	1.369	0.085492	SCARB2
ENSG00000103512	16	14927538	14990017	6	3	59088	1.369	0.085499	NOMO1
ENSG00000100280	22	29723669	29819168	191	25	59088	1.3687	0.085547	AP1B1
ENSG00000157219	7	154862034	154877459	42	6	59088	1.3676	0.085714	HTR5A
ENSG00000140022	14	81727000	81902809	415	35	59088	1.3669	0.085822	STON2
ENSG00000259009	19	48337701	48364769	152	13	59088	1.3669	0.085827	TPRX2P
ENSG00000120471	11	128804626	128813040	31	12	59088	1.3666	0.08587	TP53AIP1
ENSG00000122335	6	158530536	158589312	110	15	59088	1.3664	0.085902	SERAC1
ENSG00000174599	4	118004718	118006736	1	1	59088	1.3663	0.085927	TRAM1L1
ENSG00000256683	19	52467596	52490109	62	10	59088	1.3657	0.086022	ZNF350
ENSG00000138347	10	69865912	69971774	427	27	59088	1.3655	0.086048	MYPN
ENSG00000268085	8	23412287	23420651	40	8	59088	1.3655	0.086053	AC051642.1
ENSG00000050748	5	179660143	179719099	151	22	59088	1.3654	0.086067	MAPK9
ENSG00000156006	8	18248755	18258728	41	7	59088	1.3652	0.086095	NAT2
ENSG00000180438	3	13978756	14124311	285	15	59088	1.3649	0.08614	TPRXL
ENSG00000033030	12	122957417	122985518	50	9	59088	1.3645	0.0862	ZCCHC8
ENSG00000120952	1	12916941	12921764	20	5	59088	1.3638	0.086316	PRAMEF2
ENSG00000184584	5	138855119	138862520	8	2	59088	1.3636	0.086354	TMEM173
ENSG00000099864	19	708953	748329	192	37	59088	1.3633	0.086393	PALM
ENSG00000185888	1	228003394	228034171	97	17	59088	1.363	0.086449	PRSS38
ENSG00000183654	5	16067248	16180871	192	30	59088	1.3628	0.086474	2020-03-11
ENSG00000171094	2	29415640	30144432	2128	133	59088	1.3626	0.086502	ALK
ENSG00000092850	1	36549676	36553876	3	1	59088	1.3619	0.086614	TEKT2
ENSG00000163781	3	133317019	133380737	158	16	59088	1.3617	0.086639	TOPBP1
ENSG00000197177	10	134884433	134945179	266	37	59088	1.3615	0.086677	GPR123
ENSG00000108823	17	48241575	48253292	35	9	59088	1.3614	0.086694	SGCA
ENSG00000068724	2	47143296	47303276	609	50	59088	1.361	0.086751	TTC7A
ENSG00000116539	1	155305059	155532598	162	26	59088	1.3609	0.086768	ASH1L
ENSG00000141141	17	35969787	36003493	39	8	59088	1.3609	0.086773	DDX52
ENSG00000165716	9	139607022	139618502	40	8	59088	1.3609	0.086778	FAM69B
ENSG00000176273	10	95653730	95715819	87	7	59088	1.3608	0.086796	SLC35G1
ENSG00000141759	18	77732867	77793949	157	15	59088	1.3607	0.086802	TXNL4A
ENSG00000142444	19	11039409	11044211	11	4	59088	1.3597	0.086958	C19orf52
ENSG00000130714	9	134378289	134399193	70	5	59088	1.3596	0.086982	POMT1
ENSG00000116830	1	117602925	117650075	93	20	59088	1.3591	0.087062	TTF2
ENSG00000148334	9	130882972	130890741	8	4	59088	1.3584	0.087163	PTGES2
ENSG00000163482	2	219536749	219567439	35	7	59088	1.3579	0.087255	STK36
ENSG00000165730	10	70587298	70655188	191	26	59088	1.3575	0.087315	STOX1
ENSG00000167916	17	38854243	38860002	8	2	59088	1.3575	0.087319	KRT24
ENSG00000103175	16	84328252	84363450	210	45	59088	1.3574	0.087333	WFDC1
ENSG00000186174	11	118764584	118796317	44	15	59088	1.3567	0.08744	BCL9L
ENSG00000136111	13	75858808	76056250	488	65	59088	1.3565	0.087467	TBC1D4
ENSG00000237190	5	133737778	133747589	8	4	59088	1.3565	0.087472	CDKN2AIPNL
ENSG00000174374	7	74441226	74490064	18	4	59088	1.3564	0.087481	WBSCR16
ENSG00000146859	7	134832824	134850967	41	3	59088	1.3563	0.087502	TMEM140
ENSG00000135926	2	219138915	219157309	49	4	59088	1.3561	0.087534	TMBIM1
ENSG00000168556	4	184426147	184432249	14	6	59088	1.3561	0.087538	ING2
ENSG00000147485	8	52232138	52722005	1500	61	59088	1.3559	0.087559	PXDNL
ENSG00000203727	6	147830063	148058683	909	67	59088	1.3547	0.087759	SAMD5
ENSG00000153790	7	25174316	25219975	188	16	59088	1.354	0.087864	C7orf31
ENSG00000124508	6	26383324	26395102	27	9	59088	1.354	0.087869	BTN2A2
ENSG00000113712	5	148871760	148931007	69	12	59088	1.3538	0.087894	CSNK1A1
ENSG00000105202	19	40325098	40337054	22	5	59088	1.3537	0.087915	FBL
ENSG00000162458	1	16083102	16113089	63	12	59088	1.3534	0.087968	FBLIM1
ENSG00000205649	4	70894130	70902255	25	6	59088	1.3534	0.087968	HTN3
ENSG00000272772	5	133502861	133561762	138	11	59088	1.3529	0.088038	CTD-2410N18.5
ENSG00000155629	10	98353069	98480271	293	40	59088	1.3529	0.088046	PIK3AP1
ENSG00000138078	2	44543420	44589001	105	11	59088	1.3527	0.088072	PREPL
ENSG00000176029	11	8941623	8954553	37	7	59088	1.3527	0.088076	C11orf16
ENSG00000105402	19	47990894	48018497	51	9	59088	1.3527	0.088078	NAPA
ENSG00000059769	9	114393632	114432508	129	18	59088	1.3522	0.088153	DNAJC25
ENSG00000244115	9	114393666	114432509	129	18	59088	1.3522	0.088153	DNAJC25-GNG10
ENSG00000161547	17	74730197	74733456	3	2	59088	1.3517	0.088228	SRSF2
ENSG00000149262	11	77589766	77705724	275	15	59088	1.3509	0.088372	INTS4
ENSG00000107623	10	48425815	48438976	29	8	59088	1.3502	0.088481	GDF10
ENSG00000110911	12	51373184	51422349	113	12	59088	1.3498	0.088541	SLC11A2
ENSG00000130958	9	99082988	99145992	206	16	59088	1.3496	0.088569	SLC35D2
ENSG00000146856	7	134671259	134832715	332	12	59088	1.3496	0.088571	AGBL3
[truncated: 17,280 more rows]

## Sheet: ALCD
GENE	CHR	START	STOP	NSNPS	NPARAM	N	ZSTAT	P	SYMBOL
[truncated: 18,749 more rows]

## Sheet: ANX
GENE	CHR	START	STOP	NSNPS	NPARAM	N	ZSTAT	P	SYMBOL
[truncated: 18,848 more rows]

[truncated: 15 more sheets: ASD, BD, CUE, EA, INS, MDD, MDDR, NEB, NEU, OCD, PTSD, RTB, SCZ, SMKC, SMKP]
